# Supplementary material for: CRISPR-Cas9-generated PTCHD1 2489T>G stem cells recapitulate patient phenotype when undergoing neural induction
Source: HGG Adv. 2023 Nov 24;5(1):100257. doi: 10.1016/j.xhgg.2023.100257 (PMC10787298; doi:10.1016/j.xhgg.2023.100257)
Supplement: Data S1. Tables S2 and S4–S13 [file mmc2.xlsx]

## Sheet: Table S2
Table S2: Patients with PTCHD1 mutations and their associated phenotypes
Patient	Mutation	Protein change	Phenotype
PTCHD1_VUS	2489T>G	Ile830Arg	Autistic behaviour|Long philtrum|Retrognathia|Anteverted nares|Long face|Scaphocephaly|Sparse hair|Single transverse palmar crease|Global developmental delay|Central hypotonia|Horizontal nystagmus|Delayed gross motor development|Muscular hypotonia|
DDD_PTCHD1_1	2071C>T	Arg691Ter	Blue sclerae|Deeply set eye|Wide mouth|Long philtrum |Global developmental delay|
DDD_PTCHD1_2	1443AC>A	Leu482Tyr fs Ter14	Global developmental delay|Abnormal facial shape|Sleep disturbance|Aggressive behavior|Constipation|Eczema|Drooling|Gait disturbance
Clinvar_PTCHD1	542A>C	Lys181Thr	Autism, susceptibility to, X-linked 4, Abnormality of brain morphology
Karaca_PTCHD1	NM_173495: c.A542C	p.K181T	Frontal lissencephalic cortical dysplasia, seizures
Filges_1	197 kb whole-gene deletion (chrX:23,273,223–23,470,504)		Deep set eyes with hooded lids, thin upper lip|Relative macrocephaly (HC 97th percentile)|GDD|Severe ID|ASD|Hypotonia,|Hypotonic face|broad-based gait in childhood
Filges_2	197 kb whole-gene deletion (chrX:23,273,223–23,470,504)		GDD|Severe ID |Anxiety|Hypotonia|Broad-based gait in childhood
Chaudhry_A1	c.2128delC,	p.L710Cfs*12	Long face,|short columella,|long philtrum,|thin upper vermillion,|wide mouth with full everted lower lip,|micrognathia|GDD|ID|ASD|Hypotonic face
Chaudhry_A2	c.2128delC	p.L710Cfs*12	ASD
Chaudhry_B1	see Filges_1
Chaudhry_B2	see Filges_2
Chaudhry_C1	801 kb deletion, includes entire exon 1 (chrX:22,561,238–23,362,476)		Epicanthal folds|Thin upper lip|GDD|ASD features|Hypotonic face
Chaudhry_C2	801 kb deletion, includes entire exon 1 (chrX:22,561,238–23,362,476)		Upslanted palpebral fissures|Metopic ridge|GDD|Mild ID|Hypotonic face
Chaudhry_D1	146 kb deletion, includes entire exon 1 (chrX:23,237,006–23,383,352)		Plagiocephaly|Metopic ridge|downturned corners of mouth|midface hypoplasia|hypoplastic alae nasae|flattened nasal tip|upturned ear lobes|slender fingers|clinodactyly of fifth fingers|absolute microcephaly|moderate GDD
Chaudhry_E1	300 kb whole-gene deletion (chrX:23,110,934–23,411,163)		Epicanthal folds|Mild GDD|hypotonic face|broad-based gait
Chaudhry_F1	90 kb whole-gene deletion (chrX:23,329,087–23,419,289)		Relative macrocephaly|moderate ID|Excessive alcohol intake
Chaudhry_F2	90 kb whole-gene deletion (chrX:23,329,087–23,419,289)		Tall forehead|downturned corners of mouth| Macrocephaly(HC 99th percentile)| GDD| mild to moderate ID| conduct problems| hypotonic face
Chaudhry_F3	90 kb whole-gene deletion (chrX:23,329,087–23,419,289)		Prominent forehead|relatively small ears| prominent central upper incisors| tented upper lip| early FTT|GDD | mild ID | gross motor delay more prominent than cognitive delay| mild attention defecit| anxiety| hypotonia| broad-based gait
Chaudhry_G1	167 kb deletion, Includes entire exon 1 (chrX:23,204,258–23,371,802)		Upslanted palpebral fissures| GDD | dyslexia|ASD
Chaudhry_G2	167 kb deletion, Includes entire exon 1 (chrX:23,204,258–23,371,802)		Upslanted palpebral fissures| double hair whorls|GDD|learning disability|ASD|ADHD
Chaudhry_H1	503 kb whole-gene deletion (chrX:22,960,743–23,463,337)		Cupped ears | bilateral fifth finger clinodactyly| fetal finger pads|spatulate finger and toenails| global developmental disorder|hypotonic face
Chaudhry_I1	273 kb whole-gene deletion (chrX:23,331,184–23,604,246)		Deep set eyes with hooded lids| left naso-labial flattening|isolated motor delay|hypotonic face|bilateral increased tone in arms and legs
Chaudhry_J1	412 kb whole-gene deletion (chrX:23,164,422–23,576,232)		straight eyebrows|epicanthal folds|bifid tongue| early FTT|global developmental delay|ASD features|hypotonic face|hypotonia
Chaudhry_K1	643 kb deletion, Includes entire exon 1 (chrX:22,686,771–23,354,655)		isolated speech delay|ASD
Chaudhry_L1	329 kb whole-gene deletion (chrX:23,196,328–23,525,343)		Prominent ears with simple and cupped superior helices,|deep set eyes,|prominent upper central incisors,|pointed chin,|bilateral fifth finger clinodactyly|Relative microcephaly (HC 10th percentile)|GDD,|mild ID (IQ: 60–70)|ASD,|mood swings,|aggressive behaviors,|impulsivity|Hypotonic face,|intention tremor
Chaudhry_M1	963 kb deletion, includes exon 1 (chrX:22,395,639–23,358,413)		frontal bossing | supraorbital puffiness | full lips| fine motor and speech delays| ASD
Chaudhry_N1	46 kb deletion, includes exons 2 and 3 (chrX:23,364,923–23,411,134)		Mildly overfolded and squared off ears|GDD|LD|ADHD|Anxiety disorder
Chaudhry_O1	c.1796InsA,	p.N599Kfs*8	GDD|Mild ID| Hypotonia|mood disorder|tourette syndrome|hyperkinetic disorder| anxiety disorder| sleep disorder
Chaudhry_O2	c.1796InsA,	p.N599Kfs*8	long philtrum|low set posteriorly rotated ears|GDD|aggressive outbursts| hyperactivity| vocal and motor tics| sleep disorder| shy personality| avoids social contacts
Chaudhry_P1	c.1444delC	p.L482Yfs*14	straight eyebrows|upslanted palpebral fissures|thin upper lip vermillion| relative microcephaly(HC 10th percentile| GDD| sleep disorder| hypotonic face | drooling|generalised hypotonia|mild ataxia

## Sheet: Table S4
Table S4: Differentially expressed genes for PTCHD1_WT during differentiation
FeatureID	Symbols	logFC	AveExpr	t	P.Value	adj.P.Val
7431	VIM	3.57993	9.15059	21.7569	6.69188e-11	1.15489e-06
51177	PLEKHO1	7.46887	3.29193	19.4238	2.76578e-10	2.30901e-06
7037	TFRC	-2.46551	7.59686	-18.4532	4.01382e-10	2.30901e-06
1363	CPE	3.23501	5.65162	15.415	2.94478e-09	1.27053e-05
4133	MAP2	6.37441	5.39256	15.085	4.25598e-09	1.29923e-05
54675	CRLS1	8.09751	1.52371	15.0252	4.74513e-09	1.29923e-05
56267	KYAT3	3.78315	6.21105	14.6389	5.26981e-09	1.29923e-05
26048	ZNF500	2.21854	8.68063	13.9736	8.3164e-09	1.40615e-05
728393	USP17L27	3.8582	4.31208	14.0348	8.34098e-09	1.40615e-05
168620	BHLHA15	5.44318	1.10734	13.9698	9.40461e-09	1.40615e-05
653645	TBC1D3P1-DHX40P1	-8.29894	-1.43052	-14.1135	9.42367e-09	1.40615e-05
10158	PDZK1IP1	-2.33434	8.53678	-13.7679	9.77737e-09	1.40615e-05
1280	COL2A1	4.55794	7.5734	13.5594	1.24687e-08	1.50657e-05
10587	TXNRD2	8.43138	-1.08565	13.7532	1.25178e-08	1.50657e-05
286205	SCAI	5.68198	4.69036	13.561	1.30945e-08	1.50657e-05
6764	DENND2B	2.64286	5.53717	13.229	1.51175e-08	1.51501e-05
784	CACNB3	3.74444	3.80592	13.2465	1.54731e-08	1.51501e-05
23160	WDR43	6.44224	3.14211	13.1538	1.87767e-08	1.51501e-05
55702	YJU2	1.90612	6.86518	12.938	1.89465e-08	1.51501e-05
221044	UCMA	-2.02125	8.34437	-12.9158	1.932e-08	1.51501e-05
9415	FADS2	-1.8118	7.17488	-12.834	2.06377e-08	1.51501e-05
10004	NAALADL1	3.46629	2.94136	12.8463	2.126e-08	1.51501e-05
5069	PAPPA	4.86714	2.33453	12.9023	2.15567e-08	1.51501e-05
57599	WDR48	5.02567	4.81312	12.8737	2.22336e-08	1.51501e-05
9911	TMCC2	-2.58025	6.32484	-12.7345	2.26936e-08	1.51501e-05
728858	C12orf71	3.62048	3.5256	12.7463	2.32516e-08	1.51501e-05
128153	SPATA17	4.42607	3.40577	12.7647	2.37023e-08	1.51501e-05
1178	CLC	-6.92835	-2.19154	-12.7703	2.63005e-08	1.60203e-05
221883	HOXA11-AS	5.72791	4.92142	12.663	2.73734e-08	1.60203e-05
23136	EPB41L3	3.47251	5.8931	12.4685	2.92482e-08	1.60203e-05
8204	NRIP1	3.0365	5.77394	12.4434	2.94194e-08	1.60203e-05
55090	MED9	-5.45998	1.75135	-12.5526	2.9705e-08	1.60203e-05
10744	PTTG2	3.46547	5.75671	12.4132	3.06589e-08	1.60337e-05
9048	ARTN	-3.65738	1.87446	-12.3179	3.35342e-08	1.65108e-05
1912	PHC2	3.58182	5.92738	12.3118	3.36093e-08	1.65108e-05
10154	PLXNC1	-1.82238	7.2923	-12.2317	3.44413e-08	1.65108e-05
6646	SOAT1	2.95979	3.4781	12.1331	3.83887e-08	1.79058e-05
7059	THBS3	3.19177	3.42887	12.0777	4.06146e-08	1.84455e-05
1000	CDH2	3.26627	8.03803	11.9652	4.49742e-08	1.99017e-05
55507	GPRC5D	2.63339	6.28718	11.8909	4.70987e-08	2.03207e-05
94031	HTRA3	2.50684	6.05818	11.8403	4.91208e-08	2.06763e-05
1471	CST3	1.94943	5.19633	11.7243	5.40096e-08	2.21398e-05
7267	TTC3	2.68767	7.7377	11.7161	5.51636e-08	2.21398e-05
392636	AGMO	2.38762	5.03714	11.6418	5.85822e-08	2.29775e-05
6662	SOX9	3.40541	5.99045	11.596	6.29832e-08	2.40197e-05
10081	PDCD7	3.3829	5.17148	11.5771	6.40228e-08	2.40197e-05
5602	MAPK10	4.54042	3.70963	11.508	7.1681e-08	2.55561e-05
58483	LINC00474	2.57705	5.45866	11.41	7.27188e-08	2.55561e-05
23367	LARP1	5.06234	2.64177	11.5103	7.32634e-08	2.55561e-05
115560	ZNF501	2.85151	3.56492	11.3986	7.40413e-08	2.55561e-05
125704	DIPK1C	-1.97341	5.13299	-11.3531	7.58273e-08	2.56594e-05
4953	ODC1	2.42956	7.94703	11.3173	7.89675e-08	2.62081e-05
29015	SLC43A3	-2.3948	3.47776	-11.2807	8.16382e-08	2.64755e-05
84671	ZNF347	-2.60301	7.25786	-11.2702	8.28415e-08	2.64755e-05
64215	DNAJC1	11.0245	0.370304	11.5551	8.67155e-08	2.67991e-05
26119	LDLRAP1	1.92176	7.42312	11.2054	8.69596e-08	2.67991e-05
1911	PHC1	-3.17386	9.16032	-11.1841	9.13769e-08	2.76663e-05
79961	DENND2D	-1.78738	7.23773	-11.0992	9.59758e-08	2.78987e-05
23566	LPAR3	2.04868	6.13147	11.0982	9.63179e-08	2.78987e-05
23016	EXOSC7	2.56575	5.63321	11.1011	9.6994e-08	2.78987e-05
130399	ACVR1C	9.36907	0.494238	11.3528	9.99416e-08	2.82753e-05
7070	THY1	-4.14764	8.01241	-11.043	1.08677e-07	3.02508e-05
22930	RAB3GAP1	-2.11634	8.29508	-10.9386	1.12188e-07	3.07325e-05
6935	ZEB1	7.03649	2.8602	11.0815	1.18997e-07	3.20883e-05
387644	FAM238C	4.37102	3.57445	10.9304	1.22242e-07	3.24563e-05
23087	TRIM35	-2.76868	3.41101	-10.807	1.29143e-07	3.29914e-05
4330	MN1	2.95267	6.21066	10.8112	1.29348e-07	3.29914e-05
2617	GARS1	-1.71203	7.67257	-10.7811	1.29993e-07	3.29914e-05
9986	RCE1	2.23731	5.4747	10.7496	1.34831e-07	3.30047e-05
138065	RNF183	2.70746	3.98454	10.7528	1.35857e-07	3.30047e-05
54550	NECAB2	2.96293	6.93166	10.7336	1.39499e-07	3.30047e-05
89882	TPD52L3	3.97406	2.39653	10.7733	1.39704e-07	3.30047e-05
4625	MYH7	6.14823	-2.19839	10.8669	1.40846e-07	3.30047e-05
57222	ERGIC1	-3.08746	5.79428	-10.7231	1.4152e-07	3.30047e-05
57594	HOMEZ	3.45315	1.61792	10.6903	1.48141e-07	3.40882e-05
1301	COL11A1	3.39619	6.0843	10.6193	1.58442e-07	3.5907e-05
1112	FOXN3	-2.29946	7.67972	-10.5742	1.60206e-07	3.5907e-05
29760	BLNK	3.00778	5.88575	10.5763	1.62938e-07	3.60511e-05
79807	GSTCD	-3.49143	7.14114	-10.5701	1.66911e-07	3.62459e-05
112479	ERI2	2.43479	4.59039	10.518	1.69807e-07	3.62459e-05
57562	CEP126	3.01896	5.6856	10.5302	1.70573e-07	3.62459e-05
23057	NMNAT2	2.61686	5.92157	10.4972	1.74094e-07	3.62459e-05
1947	EFNB1	3.747	5.31906	10.5369	1.7432e-07	3.62459e-05
4440	MSI1	2.75041	6.66061	10.4319	1.86427e-07	3.83018e-05
63036	CELA2A	2.57077	5.27866	10.404	1.90758e-07	3.87306e-05
2906	GRIN2D	-4.1311	4.88388	-10.4099	2.01141e-07	4.03638e-05
333	APLP1	2.4608	6.05241	10.251	2.21788e-07	4.39956e-05
5098	PCDHGC3	2.2684	6.14216	10.2346	2.24602e-07	4.40476e-05
219770	GJD4	3.14071	2.20115	10.1547	2.49597e-07	4.83994e-05
55727	BTBD7	-1.72983	6.01144	-10.1082	2.53643e-07	4.86374e-05
162972	ZNF550	4.58034	1.12514	10.1763	2.59881e-07	4.9286e-05
4498	MT1JP	-5.53143	-3.10984	-10.2052	2.63766e-07	4.94791e-05
7013	TERF1	-3.45789	8.0279	-10.0722	2.74894e-07	5.08192e-05
26000	TBC1D10B	2.70424	5.91561	10.0395	2.768e-07	5.08192e-05
51199	NIN	4.02896	1.86238	10.0477	2.88953e-07	5.18157e-05
84630	TTBK1	3.11063	6.70602	10.01	2.89136e-07	5.18157e-05
171024	SYNPO2	2.78324	6.06563	9.99235	2.91234e-07	5.18157e-05
55734	ZFP64	5.73692	1.17952	10.0741	3.04352e-07	5.3597e-05
2487	FRZB	5.70116	3.27867	10.0553	3.09793e-07	5.40041e-05
23261	CAMTA1	2.00985	5.40826	9.87145	3.24552e-07	5.56789e-05
7704	ZBTB16	4.70727	4.21954	9.9617	3.25853e-07	5.56789e-05
54413	NLGN3	-1.55887	8.4238	-9.85302	3.29629e-07	5.57719e-05
79968	WDR76	5.66025	3.76969	9.9517	3.44138e-07	5.68125e-05
8907	AP1M1	1.84856	5.369	9.80005	3.49024e-07	5.68125e-05
414919	C8orf82	5.9132	2.3521	9.94089	3.51988e-07	5.68125e-05
161394	SAMD15	3.93119	1.14855	9.83939	3.56978e-07	5.68125e-05
582	BBS1	2.35405	4.7482	9.78374	3.57752e-07	5.68125e-05
25926	NOL11	4.60351	5.22101	9.86303	3.59295e-07	5.68125e-05
9840	TESPA1	7.15856	2.8937	9.96991	3.59791e-07	5.68125e-05
5613	PRKX	-2.01657	6.54897	-9.76669	3.62115e-07	5.68125e-05
83693	HSDL1	2.71293	5.05294	9.76267	3.69071e-07	5.72449e-05
4135	MAP6	7.95133	3.90682	9.96747	3.71505e-07	5.72449e-05
440854	CAPN14	5.09566	-0.889811	9.84312	3.75442e-07	5.73396e-05
115	ADCY9	-1.93968	5.25479	-9.71715	3.81115e-07	5.76954e-05
11329	STK38	1.55358	5.35519	9.68524	3.93027e-07	5.81009e-05
10847	SRCAP	3.35288	3.39525	9.72343	3.93339e-07	5.81009e-05
200958	MUC20	2.87443	4.64605	9.70216	3.95312e-07	5.81009e-05
10139	ARFRP1	4.78633	1.94446	9.77539	3.9726e-07	5.81009e-05
9426	CDY2A	-2.09571	6.39338	-9.64907	4.10371e-07	5.95142e-05
83650	SLC35G5	2.58668	3.89746	9.63716	4.19872e-07	5.99937e-05
57542	KLHL42	-2.27943	5.85598	-9.62877	4.2063e-07	5.99937e-05
701	BUB1B	-1.84623	7.96549	-9.61078	4.26096e-07	6.02751e-05
64581	CLEC7A	9.32144	-0.945604	9.80968	4.57973e-07	6.42577e-05
56893	UBQLN4	6.29495	-0.90366	9.67785	4.71708e-07	6.5651e-05
9188	DDX21	-2.01343	8.19786	-9.48058	4.90612e-07	6.65118e-05
5521	PPP2R2B	-2.61211	4.87857	-9.49114	4.91034e-07	6.65118e-05
1630	DCC	5.85429	4.26284	9.61077	4.96908e-07	6.65118e-05
2941	GSTA4	2.04402	4.62705	9.46611	4.98508e-07	6.65118e-05
3720	JARID2	-1.97715	7.73743	-9.46361	4.99414e-07	6.65118e-05
321	APBA2	1.6324	5.95686	9.45784	5.01016e-07	6.65118e-05
2893	GRIA4	-3.4044	2.56543	-9.46328	5.20134e-07	6.80401e-05
114885	OSBPL11	-4.47852	5.31593	-9.50695	5.20865e-07	6.80401e-05
51362	CDC40	-2.33379	5.3839	-9.42377	5.24434e-07	6.80401e-05
3098	HK1	-2.33433	8.14264	-9.41652	5.28562e-07	6.80401e-05
51755	CDK12	1.89411	5.586	9.40249	5.32933e-07	6.80401e-05
56897	WRNIP1	4.10341	6.15588	9.46369	5.36183e-07	6.80401e-05
10235	RASGRP2	5.58351	2.09636	9.50348	5.50667e-07	6.93679e-05
1288	COL4A6	3.97589	6.2665	9.40624	5.67199e-07	7.09327e-05
57582	KCNT1	2.05953	6.32526	9.31024	5.90287e-07	7.3289e-05
64776	C11orf1	1.64	5.07631	9.28028	6.074e-07	7.48751e-05
10100	TSPAN2	1.77244	7.20147	9.26432	6.18645e-07	7.57204e-05
283578	TMED8	-6.25262	4.06156	-9.41214	6.2621e-07	7.61066e-05
51676	ASB2	4.96669	1.85673	9.34614	6.3448e-07	7.62343e-05
168374	ZNF92	4.68463	0.923525	9.32639	6.3966e-07	7.62343e-05
23768	FLRT2	6.49148	3.20081	9.40074	6.40513e-07	7.62343e-05
273	AMPH	2.30913	5.22427	9.2177	6.56068e-07	7.75508e-05
7402	UTRN	-1.76766	7.83026	-9.18727	6.73206e-07	7.79328e-05
1284	COL4A2	1.65287	8.69747	9.18274	6.76041e-07	7.79328e-05
124220	ZG16B	2.87344	3.43506	9.20348	6.76712e-07	7.79328e-05
4036	LRP2	4.57478	3.63598	9.26929	6.77363e-07	7.79328e-05
23196	FAM120A	-2.33901	7.85607	-9.14781	7.09038e-07	8.10369e-05
359948	IRF2BP2	-2.45578	5.07282	-9.10492	7.45526e-07	8.46466e-05
201516	ZSCAN4	2.7275	2.0568	9.09731	7.57489e-07	8.50267e-05
154150	HDGFL1	-2.84705	3.83891	-9.09241	7.64515e-07	8.50267e-05
10325	RRAGB	5.78218	-3.05511	9.20763	7.67187e-07	8.50267e-05
284576	LEMD1-AS1	1.69229	5.08174	9.06428	7.70957e-07	8.50267e-05
10157	AASS	2.1772	4.61983	9.06649	7.73507e-07	8.50267e-05
5058	PAK1	-2.13318	7.85783	-9.05117	7.86226e-07	8.58777e-05
4267	CD99	2.00148	6.18938	9.03384	7.99995e-07	8.62249e-05
10850	CCL27	-2.05609	4.46468	-9.02629	8.0738e-07	8.62249e-05
57488	ESYT2	-2.06536	7.51087	-9.02608	8.07678e-07	8.62249e-05
6887	TAL2	6.01113	-2.64381	9.16339	8.13977e-07	8.62249e-05
9743	ARHGAP32	1.85641	5.92794	9.01635	8.14385e-07	8.62249e-05
1736	DKC1	-1.3012	6.92466	-9.00262	8.2469e-07	8.63236e-05
10279	PRSS16	2.10959	5.88385	9.00736	8.25321e-07	8.63236e-05
221424	LRRC73	3.00012	0.648921	9.01684	8.36116e-07	8.69258e-05
165721	DNAJB8	-6.56606	1.56412	-9.15523	8.41301e-07	8.69412e-05
57010	CABP4	3.17164	2.82712	8.99135	8.65857e-07	8.80256e-05
112	ADCY6	3.1786	5.12209	8.99126	8.6618e-07	8.80256e-05
56262	LRRC8A	2.62957	4.16728	8.97369	8.67096e-07	8.80256e-05
84260	TCHP	-1.62451	5.54675	-8.94957	8.76109e-07	8.80379e-05
79412	KREMEN2	2.43979	2.54448	8.9581	8.77997e-07	8.80379e-05
3308	HSPA4	-1.526	9.24116	-8.94267	8.82522e-07	8.80379e-05
22847	ZNF507	2.57047	5.66482	8.94653	8.92491e-07	8.8244e-05
79746	ECHDC3	4.50955	0.55936	9.00411	9.06332e-07	8.8244e-05
3516	RBPJ	-1.33607	8.0556	-8.91756	9.07363e-07	8.8244e-05
55080	TAPBPL	7.26192	2.29017	9.10998	9.09905e-07	8.8244e-05
219293	ATAD3C	7.75155	1.78198	9.12625	9.10154e-07	8.8244e-05
55505	NOP10	7.45497	1.11005	9.09617	9.30865e-07	8.94399e-05
53820	RIPPLY3	-5.3069	0.137573	-9.01231	9.32853e-07	8.94399e-05
1794	DOCK2	-3.46156	3.37626	-8.92664	9.42283e-07	8.98449e-05
10152	ABI2	4.25455	2.95318	8.94714	9.54631e-07	9.00292e-05
10856	RUVBL2	-4.44784	1.27898	-8.95531	9.5465e-07	9.00292e-05
80727	TTYH3	3.8464	1.45912	8.91905	9.66733e-07	9.06732e-05
1943	EFNA2	2.01778	4.90613	8.83609	9.99615e-07	9.29413e-05
6664	SOX11	2.63576	7.90608	8.84601	1.00169e-06	9.29413e-05
51471	NAT8B	1.66215	6.37992	8.81826	1.01648e-06	9.37184e-05
4677	NARS1	-1.56042	7.44569	-8.81166	1.02358e-06	9.37184e-05
8470	SORBS2	3.59941	4.5406	8.85532	1.02764e-06	9.37184e-05
56101	PCDHGB5	3.94638	4.84827	8.86564	1.03178e-06	9.37184e-05
151648	SGO1	-5.05142	0.672018	-8.88959	1.05854e-06	9.51789e-05
10940	POP1	-1.45188	6.81348	-8.78152	1.05889e-06	9.51789e-05
63877	FAM204A	4.4103	3.46295	8.84738	1.07684e-06	9.60881e-05
7545	ZIC1	9.64993	4.05379	9.028	1.08014e-06	9.60881e-05
1153	CIRBP	2.06556	6.6229	8.75367	1.09879e-06	9.72456e-05
8706	B3GALNT1	2.41262	3.3087	8.7539	1.10598e-06	9.73827e-05
23243	ANKRD28	-4.57577	5.00795	-8.80962	1.1332e-06	9.92723e-05
127841	LINC00628	-3.01224	4.65725	-8.74038	1.14402e-06	9.92723e-05
4093	SMAD9	3.71044	2.45228	8.76361	1.14662e-06	9.92723e-05
6638	SNRPN	-2.41254	8.41969	-8.71949	1.15045e-06	9.92723e-05
22921	MSRB2	2.4439	4.1006	8.71546	1.15666e-06	9.93118e-05
79868	ALG13	2.63933	3.51679	8.69499	1.19046e-06	0.000101221
26228	STAP1	-2.06187	8.31133	-8.68362	1.19063e-06	0.000101221
28232	SLCO3A1	-2.87178	3.66266	-8.68943	1.20697e-06	0.000102005
339442	LINC01343	3.64073	1.69141	8.71281	1.21167e-06	0.000102005
25770	C22orf31	-4.57915	1.98271	-8.71772	1.25933e-06	0.000105398
220134	SKA1	-2.02996	5.51399	-8.63121	1.26419e-06	0.000105398
80213	TM2D3	5.73635	2.42741	8.74898	1.28343e-06	0.000106262
128439	SNHG11	3.61198	3.04184	8.65947	1.28687e-06	0.000106262
171017	ZNF384	-3.5999	2.79972	-8.63736	1.31949e-06	0.000108329
348120	LINC01193	2.47791	4.70733	8.59878	1.32445e-06	0.000108329
81030	ZBP1	2.25841	4.24158	8.58415	1.34033e-06	0.00010911
644246	KANSL1-AS1	-3.2515	0.808185	-8.59977	1.35797e-06	0.000110027
9917	FAM20B	3.7879	4.64215	8.60816	1.37659e-06	0.000111015
79829	NAA40	-1.79498	4.87566	-8.54939	1.38618e-06	0.000111268
83539	CHST9	3.54938	1.17721	8.58301	1.40227e-06	0.000112039
22863	ATG14	1.64848	6.89761	8.52881	1.41823e-06	0.000112701
54886	PLPPR1	-2.15083	2.99571	-8.53057	1.42362e-06	0.000112701
10236	HNRNPR	-3.43436	2.42281	-8.54653	1.45587e-06	0.000114728
348995	NUP43	-5.09152	1.68965	-8.60613	1.4688e-06	0.00011522
2034	EPAS1	-3.13765	1.57005	-8.52115	1.48149e-06	0.00011569
5066	PAM	1.81742	7.27821	8.47351	1.51492e-06	0.000117768
10566	AKAP3	-1.67911	7.45319	-8.46558	1.52734e-06	0.000118201
57578	UNC79	2.63549	2.33032	8.46817	1.54916e-06	0.000119354
729732	LOC729732	6.24386	-0.313371	8.59992	1.56004e-06	0.000119406
728485	LOC728485	4.45591	1.29529	8.52322	1.56903e-06	0.000119406
340554	ZC3H12B	-4.65412	0.0530655	-8.52971	1.57223e-06	0.000119406
83989	FAM172A	4.25613	4.1084	8.50493	1.58759e-06	0.000119406
1261	CNGA3	6.47704	-1.83125	8.59339	1.58785e-06	0.000119406
2947	GSTM3	3.05359	2.55184	8.45738	1.59134e-06	0.000119406
26112	CCDC69	5.33311	2.97177	8.53587	1.61279e-06	0.000120357
81602	CDADC1	-2.15772	4.86235	-8.42146	1.61797e-06	0.000120357
56951	C5orf15	2.47763	3.36999	8.42003	1.63218e-06	0.000120894
116	ADCYAP1	6.80799	-2.12085	8.57372	1.64735e-06	0.000121495
1004	CDH6	7.22541	4.53823	8.58252	1.65798e-06	0.000121759
266675	BEST4	1.9643	4.31509	8.39197	1.67014e-06	0.000122133
26052	DNM3	-4.59706	4.0796	-8.43461	1.75334e-06	0.000127315
4500	MT1L	-6.76732	-2.07155	-8.51739	1.75671e-06	0.000127315
2537	IFI6	3.37019	1.19369	8.38128	1.76314e-06	0.000127315
7277	TUBA4A	-6.13692	2.9843	-8.47144	1.80495e-06	0.000129497
8406	SRPX	-2.20768	3.33411	-8.32749	1.80978e-06	0.000129497
129881	CFAP210	4.67033	1.43885	8.40799	1.81586e-06	0.000129497
57333	RCN3	3.84966	1.56243	8.3683	1.82945e-06	0.000129703
55559	HAUS7	1.80993	5.71629	8.31156	1.83378e-06	0.000129703
8850	KAT2B	2.94964	2.19882	8.31615	1.8734e-06	0.000131964
605	BCL7A	1.87391	5.77881	8.28608	1.8915e-06	0.000132697
23413	NCS1	4.74596	0.694412	8.37274	1.90036e-06	0.000132779
10347	ABCA7	-3.20114	3.4411	-8.29951	1.92949e-06	0.00013427
158401	SHOC1	-1.98967	5.44714	-8.2533	1.9698e-06	0.00013639
219623	TMEM26	5.48845	-2.91326	8.37002	1.97574e-06	0.00013639
873	CBR1	-2.39161	5.56842	-8.2503	1.99214e-06	0.000136448
3274	HRH2	-3.36096	3.12949	-8.27819	1.99241e-06	0.000136448
84888	SPPL2A	1.53462	6.26139	8.23503	2.00525e-06	0.000136785
283420	CLEC9A	3.28931	1.26886	8.25496	2.04237e-06	0.0001387
286	ANK1	-3.16308	4.19335	-8.2464	2.05278e-06	0.0001387
84455	EFCAB7	-2.40325	5.11802	-8.22361	2.05744e-06	0.0001387
3572	IL6ST	2.64169	5.50619	8.21658	2.08851e-06	0.000140247
2018	EMX2	10.7647	1.87236	8.47268	2.10724e-06	0.000140956
8420	SNHG3	-2.25343	5.02984	-8.19028	2.13414e-06	0.000142204
113691	TUBA3FP	4.93846	0.0136773	8.27967	2.14346e-06	0.000142276
284656	EPHA10	8.17392	1.543	8.3785	2.1832e-06	0.000144359
129807	NEU4	6.2986	1.32747	8.30996	2.20185e-06	0.000145036
440498	HSBP1L1	2.78515	4.2199	8.1708	2.21686e-06	0.00014547
54454	ATAD2B	3.23407	2.96712	8.15837	2.28869e-06	0.000149614
25865	PRKD2	2.08538	2.4798	8.10372	2.36164e-06	0.000153505
388962	BOLA3	-6.33027	-2.38579	-8.25114	2.366e-06	0.000153505
80314	EPC1	2.71295	2.55446	8.11117	2.37688e-06	0.000153634
84890	ADO	-3.11	6.01691	-8.11704	2.394e-06	0.000154163
57605	PITPNM2	2.90276	2.42675	8.08777	2.4612e-06	0.000157589
57647	DHX37	-2.40223	7.23746	-8.07215	2.47008e-06	0.000157589
2058	EPRS1	-1.47497	8.2244	-8.06043	2.4746e-06	0.000157589
79998	ANKRD53	-3.20772	2.26881	-8.08844	2.48834e-06	0.000157882
26519	TIMM10	-1.51529	5.48012	-8.05023	2.50585e-06	0.00015822
1948	EFNB2	2.74294	6.60568	8.06643	2.51201e-06	0.00015822
9900	SV2A	-4.88271	0.46112	-8.13299	2.55119e-06	0.000160079
25941	TPGS2	-1.70301	6.31786	-8.03353	2.56008e-06	0.000160079
220965	FAM13C	2.38073	4.89901	8.03278	2.58997e-06	0.000161363
91661	ZNF765	6.14666	5.28312	8.16489	2.60444e-06	0.000161681
389799	CFAP77	5.32869	3.29448	8.12737	2.62473e-06	0.000162031
1978	EIF4EBP1	-2.36043	5.41597	-8.01726	2.63819e-06	0.000162031
94056	SYAP1	-1.8725	4.50414	-8.00917	2.64154e-06	0.000162031
79767	ELMO3	-1.61901	4.97071	-8.00211	2.65865e-06	0.000162031
10803	CCR9	-1.39647	6.61663	-8.00008	2.66283e-06	0.000162031
10452	TOMM40	-2.34667	3.73978	-8.00829	2.66641e-06	0.000162031
7507	XPA	3.20644	2.15179	8.02576	2.68576e-06	0.000162185
5325	PLAGL1	6.32231	3.7183	8.1453	2.68774e-06	0.000162185
57038	RARS2	1.73181	4.84367	7.94719	2.84592e-06	0.000170966
22801	ITGA11	-2.09659	6.45412	-7.94889	2.85307e-06	0.000170966
7480	WNT10B	5.64564	-1.29519	8.05354	2.91527e-06	0.000173925
343035	RD3	-2.43583	4.01153	-7.93529	2.92261e-06	0.000173925
9941	EXOG	4.57163	0.03754	7.99563	2.97128e-06	0.000175351
9080	CLDN9	-4.56913	-1.76268	-7.99328	2.97952e-06	0.000175351
102724064	B4GAT1-DT	3.69604	0.350438	7.95616	2.98919e-06	0.000175351
50485	SMARCAL1	-2.90888	6.75475	-7.92895	2.98979e-06	0.000175351
79585	CORO7	2.19398	4.37459	7.90873	3.00305e-06	0.000175351
111082987	CFTR-AS1	-4.1452	0.700702	-7.96868	3.00753e-06	0.000175351
729852	UMAD1	-3.69312	5.07645	-7.94308	3.03732e-06	0.000176238
113730	KLHDC7B	3.82832	1.09431	7.94669	3.04317e-06	0.000176238
9356	SLC22A6	8.04126	2.8756	8.0917	3.06971e-06	0.000177181
56895	AGPAT4	1.46186	5.18499	7.87103	3.12115e-06	0.000179549
79927	FAM110D	4.24675	0.953632	7.93442	3.153e-06	0.000180629
11099	PTPN21	2.69048	4.53931	7.87781	3.16085e-06	0.000180629
590	BCHE	4.44891	2.06025	7.93759	3.17221e-06	0.00018068
4489	MT1A	-5.76268	-2.4159	-7.9791	3.21168e-06	0.000182326
118788	PIK3AP1	-2.80129	2.74632	-7.86292	3.23163e-06	0.000182857
84936	ZFYVE19	-4.46128	-0.186558	-7.9171	3.25556e-06	0.000183609
8641	PCDHGB4	2.29111	5.0849	7.83308	3.30456e-06	0.000185358
824	CAPN2	1.42555	6.57139	7.824	3.30804e-06	0.000185358
352962	HLA-V	1.92373	4.59109	7.8235	3.32237e-06	0.000185558
55530	SVOP	-2.25847	4.46054	-7.82319	3.34299e-06	0.000185648
63977	PRDM15	5.08093	3.72754	7.91967	3.34596e-06	0.000185648
8894	EIF2S2	-1.68456	7.69099	-7.8134	3.35625e-06	0.000185648
6002	RGS12	1.4925	5.48362	7.80716	3.37879e-06	0.000185922
80745	THUMPD2	2.23719	3.99784	7.81331	3.38274e-06	0.000185922
3488	IGFBP5	6.15519	4.96448	7.93793	3.43991e-06	0.000188459
84315	MON1A	2.35994	2.83399	7.79957	3.45075e-06	0.000188459
7567	ZNF19	2.40816	1.55713	7.79455	3.47663e-06	0.000189273
1008	CDH10	5.53016	2.01837	7.90098	3.49913e-06	0.000189899
440	ASNS	-2.87785	5.97938	-7.79549	3.52385e-06	0.000190072
170961	ANKRD24	-1.43676	6.32661	-7.77004	3.53797e-06	0.000190072
90288	EFCAB12	6.25119	-1.84868	7.91781	3.54168e-06	0.000190072
55243	KIRREL1	-3.50366	3.98263	-7.8111	3.54637e-06	0.000190072
85463	ZC3H12C	-2.91499	4.87335	-7.78191	3.58899e-06	0.000191761
3955	LFNG	3.04974	4.31912	7.7735	3.64568e-06	0.000193879
57481	KIAA1210	4.07411	4.48396	7.80949	3.65111e-06	0.000193879
55066	PDPR	-4.14435	-0.812518	-7.80917	3.66518e-06	0.00019403
55297	CCDC91	2.36389	2.09266	7.74662	3.68702e-06	0.000194512
766	CA7	-7.12172	-1.49809	-7.91127	3.70309e-06	0.000194512
94005	PIGS	4.49019	1.2512	7.81358	3.70811e-06	0.000194512
3696	ITGB8	3.50555	3.4682	7.77052	3.7312e-06	0.000195131
8826	IQGAP1	-1.72959	8.42494	-7.72324	3.75734e-06	0.000195904
135398	C6orf141	2.01677	3.77021	7.71874	3.79155e-06	0.000197092
3855	KRT7	-4.30666	0.784471	-7.78391	3.81333e-06	0.000197458
7223	TRPC4	3.95287	2.47784	7.76831	3.82147e-06	0.000197458
9564	BCAR1	1.50688	5.9137	7.7036	3.84575e-06	0.000198119
126306	JSRP1	2.47082	4.52442	7.71183	3.86219e-06	0.000198374
291	SLC25A4	-1.42645	5.11339	-7.6893	3.91432e-06	0.000200455
18	ABAT	3.40943	5.36328	7.72318	3.94245e-06	0.000201298
9282	MED14	1.65	3.9947	7.67112	4.00919e-06	0.000203185
1602	DACH1	6.41517	3.71144	7.82184	4.01983e-06	0.000203185
63874	ABHD4	-4.57595	1.32589	-7.75216	4.02188e-06	0.000203185
283212	KLHL35	-1.94817	6.14983	-7.67011	4.02649e-06	0.000203185
23509	POFUT1	-1.90206	5.40012	-7.65179	4.11805e-06	0.000207199
25940	FAM98A	-2.96754	5.12301	-7.66262	4.17749e-06	0.000209579
84108	PCGF6	11.1801	1.63751	7.90629	4.22196e-06	0.000211196
57415	C3orf14	1.45101	5.59725	7.61147	4.31851e-06	0.000215307
8803	SUCLA2	-1.93891	6.67673	-7.61264	4.32909e-06	0.000215307
2982	GUCY1A1	8.01728	-1.33405	7.80821	4.35451e-06	0.000215813
2535	FZD2	1.87742	6.06512	7.60393	4.37368e-06	0.000215813
4609	MYC	-3.99162	5.52928	-7.66025	4.38708e-06	0.000215813
84669	USP32	-2.23962	7.02621	-7.60439	4.39791e-06	0.000215813
404201	WDFY3-AS2	2.56279	4.86276	7.60831	4.41294e-06	0.000215813
730102	CRYZL2P	2.0191	4.52427	7.59636	4.42461e-06	0.000215813
57531	HACE1	-2.36214	5.48521	-7.60149	4.4268e-06	0.000215813
10050	SLC17A4	-1.39762	7.87804	-7.5692	4.55565e-06	0.000221469
6897	TARS1	-1.95106	7.75725	-7.55543	4.6561e-06	0.000225611
8128	ST8SIA2	2.51737	4.83614	7.56203	4.67406e-06	0.000225611
51304	ZDHHC3	-2.04724	4.13751	-7.55135	4.68729e-06	0.000225611
27235	COQ2	2.81807	2.96599	7.56588	4.69685e-06	0.000225611
5495	PPM1B	-1.35597	6.69837	-7.54357	4.70622e-06	0.000225611
101928470	TMEM246-AS1	4.70376	-0.211551	7.62802	4.73536e-06	0.000226173
5015	OTX2	2.98213	5.91464	7.56283	4.74416e-06	0.000226173
16	AARS1	-1.95074	8.10778	-7.53855	4.75731e-06	0.000226175
7020	TFAP2A	4.78848	-0.42766	7.62294	4.78621e-06	0.000226369
114335	CGB1	2.11648	4.55725	7.53569	4.78761e-06	0.000226369
222967	RSPH10B	1.69298	5.47658	7.5243	4.83097e-06	0.000227795
83460	EMC6	-1.8629	4.23907	-7.51745	4.88159e-06	0.000228845
25880	TMEM186	-1.41501	6.39098	-7.51372	4.88964e-06	0.000228845
5919	RARRES2	-3.13243	4.55555	-7.54234	4.89939e-06	0.000228845
23023	TMCC1	3.0272	6.56216	7.53789	4.90628e-06	0.000228845
26145	IRF2BP1	1.82151	4.04484	7.50502	4.95742e-06	0.000230607
222696	ZSCAN23	4.6279	4.63636	7.5763	5.03881e-06	0.000233763
5074	PAWR	-2.04301	7.41996	-7.48974	5.07073e-06	0.000234613
11245	GPR176	2.72957	3.68489	7.49659	5.11597e-06	0.000236073
9708	PCDHGA8	1.7503	5.07127	7.47739	5.13231e-06	0.000236196
401934	RNF223	2.68704	4.46703	7.48956	5.15492e-06	0.000236605
2043	EPHA4	3.29956	5.64646	7.49862	5.21863e-06	0.000238513
107	ADCY1	-1.44251	5.64188	-7.45854	5.24812e-06	0.000238513
5829	PXN	-1.76048	7.3117	-7.45977	5.25011e-06	0.000238513
727	C5	4.11478	1.71162	7.52251	5.26097e-06	0.000238513
23247	KATNIP	-1.68515	5.79466	-7.45635	5.26983e-06	0.000238513
51493	RTCB	-1.75043	4.30416	-7.45358	5.29156e-06	0.000238513
80004	ESRP2	-1.87373	6.20324	-7.45436	5.29323e-06	0.000238513
389177	TMEM212	4.85958	-2.95718	7.53963	5.34255e-06	0.000239611
57000	GSN-AS1	3.31566	4.26826	7.48038	5.34617e-06	0.000239611
54596	L1TD1	3.96318	4.32754	7.50168	5.36312e-06	0.000239611
64744	SMAP2	1.59723	4.74633	7.44078	5.37314e-06	0.000239611
9946	CRYZL1	-2.39606	6.26642	-7.44638	5.40192e-06	0.000240076
10014	HDAC5	1.70827	6.07065	7.43303	5.43124e-06	0.000240076
10603	SH2B2	-1.70887	5.75094	-7.42951	5.45593e-06	0.000240076
145195	LINC02691	2.18721	3.11022	7.43428	5.45988e-06	0.000240076
3709	ITPR2	-3.1234	4.95116	-7.45683	5.46544e-06	0.000240076
7681	MKRN3	5.95312	-1.17236	7.56264	5.46703e-06	0.000240076
29070	CCDC113	-1.52218	7.00473	-7.41703	5.5378e-06	0.000242567
4494	MT1F	-4.88904	2.30792	-7.49794	5.64478e-06	0.000246627
58475	MS4A7	2.04489	3.44873	7.40061	5.68697e-06	0.00024744
128859	BPIFB6	2.86281	1.5808	7.41498	5.70966e-06	0.00024744
79776	ZFHX4	-1.74205	4.18665	-7.39366	5.71582e-06	0.00024744
23114	NFASC	1.75171	4.61069	7.39152	5.73214e-06	0.00024744
2562	GABRB3	-3.10541	7.0446	-7.41893	5.73509e-06	0.00024744
79602	ADIPOR2	2.38519	4.15366	7.39242	5.78975e-06	0.000249176
1629	DBT	-1.71716	5.91238	-7.37937	5.82114e-06	0.000249903
134266	GRPEL2	-3.34596	2.65344	-7.41096	5.85495e-06	0.000250731
126820	DNAI3	1.93376	4.44023	7.35995	5.98393e-06	0.000255621
2019	EN1	8.23863	-1.7072	7.55826	6.02375e-06	0.000255989
8934	RAB29	-2.25001	2.64824	-7.35804	6.03359e-06	0.000255989
346517	OR6V1	-3.6036	3.00381	-7.39447	6.05289e-06	0.000255989
9626	GUCA1C	2.2999	2.89407	7.3552	6.06288e-06	0.000255989
23291	FBXW11	3.00204	4.00898	7.37228	6.06672e-06	0.000255989
10371	SEMA3A	2.63772	6.35565	7.35692	6.10757e-06	0.000257084
91380	SNORD107	-3.59496	3.61167	-7.38247	6.1454e-06	0.000258047
1525	CXADR	-1.28176	7.67627	-7.3319	6.17843e-06	0.000258804
54769	DIRAS2	2.74992	2.54573	7.3481	6.20145e-06	0.000258972
55732	C1orf112	-1.53455	7.12563	-7.32826	6.21245e-06	0.000258972
100506013	APELA	7.0592	-1.80022	7.49294	6.2706e-06	0.000260766
387601	SLC22A25	5.54335	4.24882	7.42984	6.36454e-06	0.000264036
221662	RBM24	1.48868	4.75929	7.3043	6.40785e-06	0.000264731
116115	ZNF526	1.69609	7.09546	7.30424	6.4164e-06	0.000264731
51098	IFT52	1.64602	4.79535	7.30264	6.4273e-06	0.000264731
1802	DPH2	-1.49395	4.96325	-7.29815	6.45958e-06	0.000265427
63929	XPNPEP3	-3.87677	0.860401	-7.35225	6.47961e-06	0.000265618
92105	INTS4	3.06158	2.43199	7.3176	6.5299e-06	0.000266925
1620	BRINP1	-4.08166	4.11399	-7.35267	6.54242e-06	0.000266925
6498	SKIL	-2.18865	7.43649	-7.29001	6.5833e-06	0.000267959
7846	TUBA1A	2.6799	9.52806	7.29545	6.62589e-06	0.000268904
8535	CBX4	2.50204	2.97325	7.28979	6.63767e-06	0.000268904
6660	SOX5	3.94941	3.7867	7.33311	6.66737e-06	0.000269474
23569	PADI4	2.05871	5.32676	7.27616	6.6866e-06	0.00026962
79646	PANK3	4.32985	0.653836	7.34093	6.72702e-06	0.000270618
9639	ARHGEF10	2.50268	4.96696	7.25681	6.93049e-06	0.000277973
100506937	LOC100506937	-3.79229	7.00697	-7.2963	6.94209e-06	0.000277973
29907	SNX15	-2.96926	1.55435	-7.25659	7.04625e-06	0.000280778
143282	FGFBP3	2.60686	4.2073	7.24484	7.06284e-06	0.000280778
7621	ZNF70	2.85074	2.82767	7.2498	7.07685e-06	0.000280778
26511	CHIC2	4.98021	2.71822	7.32722	7.07721e-06	0.000280778
1558	CYP2C8	3.32955	0.0405558	7.26173	7.10683e-06	0.000281307
102724571	LNCTAM34A	-2.0692	7.76686	-7.21505	7.24559e-06	0.000286072
83857	TMTC1	2.22733	3.75838	7.21592	7.26036e-06	0.000286072
4300	MLLT3	2.14233	4.51724	7.20647	7.33799e-06	0.000288345
51475	CABP2	-1.78008	6.21792	-7.20092	7.35147e-06	0.000288345
56099	PCDHGB7	3.80506	3.10951	7.24846	7.39664e-06	0.000288863
25800	SLC39A6	2.1852	2.50383	7.20093	7.39816e-06	0.000288863
114905	C1QTNF7	2.08757	4.04019	7.19309	7.46042e-06	0.000290636
245711	SPDYA	2.99877	4.32081	7.20579	7.54203e-06	0.000293154
1388	ATF6B	1.31877	6.1686	7.17055	7.6318e-06	0.000295977
133558	MROH2B	-2.18302	3.91816	-7.17368	7.66842e-06	0.00029673
6696	SPP1	-4.27562	4.06344	-7.23576	7.70123e-06	0.000297333
54567	DLL4	-3.40197	4.31238	-7.19255	7.81052e-06	0.000300879
8224	SYN3	-3.32572	4.61657	-7.18663	7.84455e-06	0.000300985
3691	ITGB4	-2.8689	2.68917	-7.17179	7.84814e-06	0.000300985
653643	GOLGA6D	-5.93797	0.664496	-7.2778	7.90797e-06	0.000302607
10798	OR5I1	-2.67024	7.18709	-7.15148	8.00446e-06	0.000305622
8565	YARS1	-1.84742	7.3744	-7.13184	8.05924e-06	0.000307034
1846	DUSP4	2.80106	5.03046	7.13658	8.20198e-06	0.000311784
123920	CMTM3	-4.92871	-1.23078	-7.20883	8.24897e-06	0.000312881
100133957	UXT-AS1	-1.74535	9.32298	-7.1099	8.28786e-06	0.000313666
3167	HMX2	-5.87552	-2.33157	-7.23271	8.36816e-06	0.000314813
7360	UGP2	-3.51644	7.73371	-7.14233	8.39267e-06	0.000314813
8525	DGKZ	-1.30365	6.91969	-7.09818	8.39866e-06	0.000314813
833	CARS1	-1.43844	6.04194	-7.09761	8.40791e-06	0.000314813
646862	RNF225	3.68363	2.85432	7.14562	8.42358e-06	0.000314813
221687	RNF182	3.08409	2.23606	7.12456	8.42762e-06	0.000314813
23221	RHOBTB2	2.05073	6.32875	7.09326	8.50836e-06	0.000316044
389207	GRXCR1	-4.04977	5.2333	-7.15167	8.50978e-06	0.000316044
400752	LINC01144	-4.12816	-0.823832	-7.15101	8.55113e-06	0.000316044
340562	SATL1	2.64794	2.82747	7.10004	8.56359e-06	0.000316044
54991	C1orf159	-1.51944	7.50125	-7.08162	8.59134e-06	0.000316044
1491	CTH	-1.9525	3.95719	-7.08473	8.59152e-06	0.000316044
23332	CLASP1	1.98304	6.4502	7.08445	8.59874e-06	0.000316044
339559	ZFP69	3.73518	0.221003	7.13112	8.60913e-06	0.000316044
53827	FXYD5	2.0393	6.1731	7.08283	8.62539e-06	0.000316044
57733	GBA3	-2.82495	1.05706	-7.0945	8.68136e-06	0.00031642
91768	CABLES1	1.6198	6.30263	7.07379	8.68633e-06	0.00031642
151475	LINC01907	2.63612	4.71891	7.08868	8.69063e-06	0.00031642
2558	GABRA5	-4.20414	3.40644	-7.13779	8.73652e-06	0.000317421
5627	PROS1	2.72629	2.71669	7.08363	8.77647e-06	0.00031756
64320	RNF25	2.00383	5.65807	7.06928	8.77715e-06	0.00031756
2882	GPX7	1.46682	4.14661	7.05902	8.85177e-06	0.00031959
84709	MGARP	-2.73895	2.63631	-7.07173	8.92081e-06	0.000321146
4522	MTHFD1	-1.31516	7.2738	-7.05025	8.95188e-06	0.000321146
2791	GNG11	3.12901	2.05337	7.07849	8.97804e-06	0.000321146
728137	TSPY3	4.27429	1.50007	7.11987	8.97966e-06	0.000321146
8614	STC2	-4.69092	4.99416	-7.13506	8.98908e-06	0.000321146
347487	CXorf66	3.43818	2.57279	7.08618	9.01093e-06	0.000321146
27286	SRPX2	4.6795	1.34741	7.13162	9.02515e-06	0.000321146
89857	KLHL6	2.06181	5.03465	7.04568	9.06696e-06	0.000321558
84102	SLC41A2	-2.65277	6.43916	-7.05635	9.07863e-06	0.000321558
80207	OPA3	2.73525	4.93678	7.05734	9.09262e-06	0.000321558
11260	XPOT	6.86651	-0.757814	7.19339	9.20726e-06	0.000324947
51382	ATP6V1D	2.56088	3.06798	7.03611	9.29953e-06	0.00032653
55163	PNPO	-1.22058	6.64047	-7.02095	9.30785e-06	0.00032653
64968	MRPS6	-1.25377	5.98993	-7.0209	9.30888e-06	0.00032653
100505890	SORCS3-AS1	3.81883	2.68511	7.06845	9.39888e-06	0.000329018
7447	VSNL1	-5.83863	4.4555	-7.13252	9.54256e-06	0.000332748
3705	ITPK1	-1.66578	6.4184	-7.00354	9.54399e-06	0.000332748
2070	EYA4	5.29423	-0.420027	7.1079	9.60733e-06	0.000334281
3996	LLGL1	1.31749	7.54688	6.9933	9.66038e-06	0.000335451
8061	FOSL1	-3.50155	2.40077	-7.02953	9.74992e-06	0.00033788
23349	PHF24	-2.26073	4.8422	-6.98594	9.86362e-06	0.000341072
8847	DLEU2	2.95332	1.23809	6.99991	9.90189e-06	0.000341072
144817	LINC00330	-3.41764	2.73191	-7.0141	9.91476e-06	0.000341072
11243	PMF1	-3.12619	2.58802	-7.00384	9.92107e-06	0.000341072
401093	MBNL1-AS1	-4.88411	1.05363	-7.06547	9.96275e-06	0.000341824
225	ABCD2	4.88587	-2.87153	7.06372	9.98704e-06	0.000341977
3313	HSPA9	-1.35583	8.64865	-6.96502	1.00351e-05	0.0003423
9240	PNMA1	-1.2999	6.09802	-6.96486	1.00361e-05	0.0003423
101928469	MIR325HG	-1.90762	2.55882	-6.96567	1.00682e-05	0.000342717
2743	GLRB	4.83764	-0.376612	7.05049	1.01412e-05	0.000344523
8100	IFT88	2.8209	2.8454	6.96987	1.02572e-05	0.000347778
5292	PIM1	-2.77361	5.93372	-6.96153	1.03549e-05	0.0003504
2581	GALC	1.47453	5.50407	6.93994	1.03837e-05	0.000350499
441639	OR9K2	2.87989	4.15872	6.96141	1.03984e-05	0.000350499
4155	MBP	-3.97283	4.14201	-6.99135	1.05059e-05	0.000353384
1130	LYST	4.11766	1.51943	6.99548	1.05249e-05	0.000353384
127703	C1orf216	3.54601	1.41783	6.97221	1.05545e-05	0.000353689
92659	MAFG-DT	3.48942	2.40424	6.96806	1.0585e-05	0.000354024
90557	CCDC74A	-1.40003	5.82536	-6.90068	1.09459e-05	0.000365262
6296	ACSM3	-2.43175	1.92034	-6.9109	1.09634e-05	0.000365262
79132	DHX58	-1.42975	7.05025	-6.89667	1.10066e-05	0.000365995
23517	MTREX	-2.58115	6.76655	-6.9085	1.10499e-05	0.00036673
154865	IQUB	7.34973	2.38785	7.0684	1.1092e-05	0.000367074
55004	LAMTOR1	-1.41846	5.14169	-6.88969	1.11106e-05	0.000367074
4193	MDM2	-1.09799	7.31808	-6.88721	1.11424e-05	0.000367074
55212	BBS7	-2.95197	8.76476	-6.91223	1.11454e-05	0.000367074
5868	RAB5A	-1.48069	6.95549	-6.88446	1.11923e-05	0.000367204
285626	LOC285626	-2.01477	3.39878	-6.88748	1.1208e-05	0.000367204
10528	NOP56	-1.27968	9.07545	-6.88219	1.12203e-05	0.000367204
3751	KCND2	-3.40877	3.07825	-6.92123	1.12344e-05	0.000367204
6510	SLC1A5	-2.16691	7.20038	-6.88525	1.12753e-05	0.000367843
441234	ZNF716	5.3738	-0.375164	6.98463	1.13839e-05	0.000370686
255512	TOLLIP-DT	-3.79484	1.34038	-6.9197	1.14719e-05	0.000372044
4016	LOXL1	1.74005	5.13365	6.86562	1.15026e-05	0.000372044
401492	LINC01235	-4.45354	0.944967	-6.94119	1.15245e-05	0.000372044
285966	TCAF2	-5.47012	1.03174	-6.97861	1.1531e-05	0.000372044
1271	CNTFR	3.46173	5.30535	6.90373	1.15334e-05	0.000372044
124590	USH1G	1.12273	5.77126	6.85799	1.1593e-05	0.000373268
115196	ZNF554	-3.67598	1.65206	-6.90363	1.16559e-05	0.000374595
642968	FAM163B	-2.79673	1.51625	-6.86553	1.1803e-05	0.000378618
83732	RIOK1	-4.87822	1.14804	-6.92996	1.19594e-05	0.00038277
26088	GGA1	2.01044	5.3307	6.83859	1.19768e-05	0.00038277
7903	ST8SIA4	3.43068	3.08086	6.86816	1.20874e-05	0.000385592
11247	NXPH4	-3.49277	4.88444	-6.86746	1.2135e-05	0.000386055
9961	MVP	1.82637	5.16502	6.82626	1.21467e-05	0.000386055
10884	MRPS30	-2.68191	2.81888	-6.83978	1.21733e-05	0.000386188
23313	KIAA0930	2.31864	5.64985	6.82867	1.22212e-05	0.000386983
4302	MLLT6	2.52438	5.49273	6.83042	1.22648e-05	0.000386983
54842	MFSD6	1.74769	4.00322	6.81847	1.22656e-05	0.000386983
5080	PAX6	10.7474	1.7627	7.07038	1.22919e-05	0.000387104
644019	CBWD6	-1.70105	4.28729	-6.81229	1.23639e-05	0.000388663
7421	VDR	-4.50423	-0.536949	-6.88736	1.24325e-05	0.000390111
11093	ADAMTS13	2.80248	1.69938	6.81981	1.25652e-05	0.000393557
85358	SHANK3	2.78726	3.269	6.81633	1.26178e-05	0.00039449
54328	GPR173	-3.74133	1.32526	-6.84089	1.27381e-05	0.000397532
152559	PAQR3	-3.21474	2.07319	-6.80994	1.29577e-05	0.000402983
5891	MOK	3.96212	1.82767	6.83648	1.29595e-05	0.000402983
65996	CENPBD2P	-1.397	6.07195	-6.77285	1.30256e-05	0.000403472
147495	APCDD1	-2.76037	1.25957	-6.79167	1.30377e-05	0.000403472
25841	ABTB2	-2.64502	4.13394	-6.78761	1.30562e-05	0.000403472
57062	DDX24	4.67346	-3.3799	6.85722	1.30688e-05	0.000403472
196051	PLPP4	10.5449	2.03081	7.01872	1.3111e-05	0.00040393
2201	FBN2	2.52251	7.67633	6.77966	1.31457e-05	0.00040393
101928137	LINC02444	-3.89324	0.0360702	-6.82305	1.31538e-05	0.00040393
340146	SLC35D3	-4.669	1.21469	-6.84971	1.32007e-05	0.00040417
10761	PLAC1	-2.98908	4.74987	-6.78879	1.32085e-05	0.00040417
158055	C9orf163	-3.0403	-0.0899028	-6.78876	1.32376e-05	0.000404344
26153	KIF26A	1.73287	4.08327	6.75799	1.33211e-05	0.000406174
8507	ENC1	2.54525	6.41269	6.76236	1.34713e-05	0.00041003
27255	CNTN6	3.31188	0.583792	6.77871	1.35855e-05	0.000412778
27173	SLC39A1	-1.36668	6.59804	-6.7407	1.36113e-05	0.000412836
152006	RNF38	1.40317	5.1684	6.73096	1.37961e-05	0.000417038
85464	SSH2	3.30052	3.43942	6.76702	1.37982e-05	0.000417038
57648	KIAA1522	-1.44849	5.16021	-6.72297	1.39508e-05	0.000420297
64094	SMOC2	5.16495	3.49828	6.82762	1.39547e-05	0.000420297
11160	ERLIN2	2.04984	3.77528	6.72606	1.39811e-05	0.000420358
8382	NME5	6.87428	-1.0863	6.87261	1.41921e-05	0.000425267
9332	CD163	-1.30756	5.73812	-6.70996	1.41971e-05	0.000425267
54566	EPB41L4B	1.64107	4.29989	6.70997	1.42183e-05	0.000425267
126859	AXDND1	2.1203	1.6147	6.70641	1.43849e-05	0.000429505
2049	EPHB3	2.14154	4.78063	6.70545	1.44104e-05	0.000429523
84680	ACCS	-1.82792	5.11391	-6.69585	1.45251e-05	0.000431613
7274	TTPA	4.77306	-1.79163	6.78374	1.45305e-05	0.000431613
9545	RAB3D	2.54202	7.50344	6.70103	1.46569e-05	0.00043462
10531	PITRM1	3.89879	4.53238	6.73635	1.48251e-05	0.000438576
84957	RELT	-1.58519	5.81004	-6.6786	1.48411e-05	0.000438576
10280	SIGMAR1	-4.15238	0.66936	-6.74107	1.4923e-05	0.000440241
11031	RAB31	-2.64506	7.19876	-6.68682	1.49998e-05	0.000441753
56302	TRPV5	-2.60256	1.26954	-6.68153	1.50879e-05	0.000443452
1296	COL8A2	-4.07001	1.41566	-6.72902	1.51089e-05	0.000443452
5991	RFX3	2.01734	5.85663	6.65967	1.53139e-05	0.000448705
55905	RNF114	1.65782	7.18089	6.65485	1.5345e-05	0.000448854
261734	NPHP4	-2.70202	3.77794	-6.66942	1.53971e-05	0.00044892
343052	LOC343052	5.79908	-0.472448	6.77769	1.54176e-05	0.00044892
79777	ACBD4	5.22042	5.35076	6.75582	1.54488e-05	0.00044892
94274	PPP1R14A	1.45673	5.8114	6.64777	1.54772e-05	0.00044892
143471	PSMA8	1.39468	5.48376	6.64761	1.54773e-05	0.00044892
101927934	LINC01843	-5.91653	-2.02293	-6.77366	1.55893e-05	0.000450764
26136	TES	-1.15261	9.61962	-6.64192	1.55931e-05	0.000450764
56889	TM9SF3	-1.32962	6.61943	-6.63132	1.58279e-05	0.000456545
9873	FCHSD2	-2.00504	6.296	-6.63488	1.5846e-05	0.000456545
55647	RAB20	-1.51171	5.14529	-6.62196	1.60455e-05	0.000461521
9877	ZC3H11A	-1.05958	6.35707	-6.61546	1.61756e-05	0.00046404
4303	FOXO4	-2.20481	4.59242	-6.62211	1.61961e-05	0.00046404
1016	CDH18	8.43046	-0.523351	6.81785	1.62137e-05	0.00046404
23552	CDK20	-3.91584	1.61785	-6.66215	1.64464e-05	0.000469393
29969	MDFIC	-1.49302	7.5893	-6.60375	1.64552e-05	0.000469393
5366	PMAIP1	-4.62292	6.18163	-6.68421	1.65485e-05	0.000471277
2803	GOLGA4	-1.34393	7.83639	-6.59659	1.66111e-05	0.000472281
22878	TRAPPC8	-1.11686	6.68019	-6.5907	1.67426e-05	0.000474901
84539	MCHR2	3.96491	-0.214729	6.64967	1.67774e-05	0.000474901
23129	PLXND1	1.7392	4.1915	6.58932	1.68199e-05	0.000474901
27166	PRELID1	-5.90799	2.37168	-6.7178	1.68367e-05	0.000474901
91149	RAPGEF4-AS1	2.09544	3.62705	6.59234	1.68409e-05	0.000474901
1768	DNAH6	2.6004	0.95877	6.6008	1.68776e-05	0.000475076
84132	USP42	1.30537	5.99139	6.58406	1.69021e-05	0.000475076
5579	PRKCB	-1.83307	3.7149	-6.58337	1.69783e-05	0.000476442
23060	ZNF609	1.78669	3.98753	6.58088	1.70278e-05	0.000477054
901	CCNG2	1.62271	5.71163	6.5701	1.72589e-05	0.00048127
119	ADD2	-2.33812	7.85854	-6.57892	1.72595e-05	0.00048127
9669	EIF5B	2.17798	3.89053	6.57592	1.72619e-05	0.00048127
80169	CTC1	5.53957	-3.40289	6.6859	1.72935e-05	0.000481314
121599	SPIC	-2.06039	4.13341	-6.57151	1.73252e-05	0.000481314
284532	OR14A16	5.01939	-3.02346	6.66415	1.73689e-05	0.000481314
25790	CFAP45	-1.46294	5.1475	-6.56462	1.73751e-05	0.000481314
220202	ATOH7	5.54754	2.11404	6.67426	1.75831e-05	0.000486295
2645	GCK	-2.05004	2.88839	-6.55877	1.7633e-05	0.000486895
23708	GSPT2	1.61624	6.41848	6.55065	1.77333e-05	0.000488484
255101	CFAP65	4.28626	0.657814	6.62145	1.77471e-05	0.000488484
9556	ATP5MJ	1.6675	7.2637	6.5427	1.79389e-05	0.000492977
64072	CDH23	4.7186	1.92856	6.62746	1.80011e-05	0.0004939
1955	MEGF9	3.20968	3.81364	6.56926	1.80828e-05	0.000495354
3816	KLK1	-5.65499	-0.118739	-6.65331	1.81992e-05	0.000497754
79366	HMGN5	-4.48986	-0.0373575	-6.6079	1.82813e-05	0.000499206
327657	SERPINA9	1.50158	4.68896	6.52276	1.84263e-05	0.00050237
200159	C1orf100	-2.94764	2.36962	-6.54525	1.84866e-05	0.00050322
627	BDNF	-2.80135	1.03596	-6.53629	1.86097e-05	0.000504564
8506	CNTNAP1	1.78311	5.03273	6.51664	1.86279e-05	0.000504564
64386	MMP25	-3.65644	3.97374	-6.56266	1.86518e-05	0.000504564
4311	MME	-3.04467	3.88301	-6.54184	1.86529e-05	0.000504564
114571	SLC22A9	-3.47194	5.71976	-6.54468	1.89535e-05	0.000511893
2762	GMDS	-2.0604	4.1498	-6.50516	1.9013e-05	0.000512697
3070	HELLS	-1.38872	7.19852	-6.49859	1.90533e-05	0.000512982
401399	PRRT4	-2.72202	1.98241	-6.51472	1.91241e-05	0.000514088
9211	LGI1	9.78454	1.03813	6.72499	1.92106e-05	0.000515609
10447	FAM3C	2.03645	3.95284	6.49561	1.92609e-05	0.000516156
283985	FADS6	4.28838	-0.424946	6.55803	1.94007e-05	0.000518911
101928971	LINC01262	-3.05639	0.33296	-6.51265	1.94448e-05	0.000518911
126321	MFSD12	2.25187	4.35923	6.49194	1.94539e-05	0.000518911
100310812	SPDYE2B	-3.74723	1.70896	-6.53445	1.94968e-05	0.000519254
84033	OBSCN	1.99583	4.5198	6.47608	1.9783e-05	0.000526064
51161	C3orf18	1.16224	5.10923	6.46894	1.98564e-05	0.000526793
9425	CDYL	-3.39668	3.53008	-6.50849	1.98715e-05	0.000526793
497258	BDNF-AS	5.28751	-0.886178	6.57578	1.99261e-05	0.000527431
9208	LRRFIP1	-1.35915	6.50199	-6.46406	2.00001e-05	0.000528579
27023	FOXB1	-4.83933	1.79813	-6.55476	2.00611e-05	0.000528725
23038	WDTC1	-2.67903	4.71307	-6.47943	2.00669e-05	0.000528725
6844	VAMP2	1.46771	5.19766	6.45928	2.0143e-05	0.000529921
441389	LINC01239	4.4499	-0.549229	6.53362	2.02512e-05	0.000530899
1009	CDH11	2.89863	5.72893	6.47872	2.02606e-05	0.000530899
22981	NINL	1.40896	5.9985	6.45458	2.02725e-05	0.000530899
56729	RETN	-3.1163	4.16069	-6.48317	2.03249e-05	0.000530961
3382	ICA1	-3.67898	3.58424	-6.50209	2.03364e-05	0.000530961
439996	IFIT1B	1.89386	3.18586	6.45185	2.04366e-05	0.000532096
80142	PTGES2	1.96267	3.03114	6.45148	2.04697e-05	0.000532096
8503	PIK3R3	2.79888	5.48152	6.46851	2.04723e-05	0.000532096
100874043	TPRG1-AS1	-4.69829	-0.731134	-6.53189	2.05675e-05	0.000533764
26012	NSMF	2.83288	5.57808	6.46402	2.06306e-05	0.000534599
96459	FNIP1	1.71995	4.59268	6.44043	2.07237e-05	0.000536206
58191	CXCL16	1.59558	4.47347	6.42642	2.11156e-05	0.000544876
90634	N4BP2L1	-1.95436	3.00464	-6.42919	2.11219e-05	0.000544876
81894	SLC25A28	-1.53241	5.19445	-6.42349	2.11947e-05	0.000545938
4130	MAP1A	4.89385	4.3899	6.51112	2.13968e-05	0.000549328
5362	PLXNA2	3.28203	4.57068	6.45209	2.1403e-05	0.000549328
81579	PLA2G12A	-4.38489	0.566639	-6.49145	2.14218e-05	0.000549328
23271	CAMSAP2	2.24793	5.69626	6.42178	2.14783e-05	0.000549364
4842	NOS1	-4.1862	1.73194	-6.4819	2.14869e-05	0.000549364
699	BUB1	-1.65025	7.97088	-6.41288	2.15335e-05	0.000549741
7289	TULP3	1.13993	5.67886	6.40691	2.16749e-05	0.000552533
51128	SAR1B	2.61988	1.80936	6.41106	2.2059e-05	0.000561495
340351	AGBL3	-1.45735	4.31055	-6.39167	2.21639e-05	0.000563107
23109	DDN	-3.69953	5.922	-6.43926	2.22536e-05	0.000563107
201475	RAB12	2.38526	1.149	6.3986	2.2281e-05	0.000563107
3385	ICAM3	-2.72344	2.90499	-6.40664	2.22833e-05	0.000563107
388428	PVALEF	5.11426	2.32771	6.49039	2.22854e-05	0.000563107
3604	TNFRSF9	5.20678	-0.580378	6.49166	2.23501e-05	0.000563557
11096	ADAMTS5	-3.29067	2.26671	-6.42043	2.23965e-05	0.000563557
26051	PPP1R16B	1.67487	4.94208	6.38518	2.24012e-05	0.000563557
3067	HDC	7.40122	-1.09109	6.55636	2.24966e-05	0.000565133
388882	FAM230I	4.74711	-3.25939	6.46605	2.26357e-05	0.0005678
8837	CFLAR	1.56593	5.24322	6.37413	2.27362e-05	0.000569495
57520	HECW2	1.67036	4.83868	6.37032	2.28783e-05	0.000572223
4117	MAK	3.12729	0.187456	6.39773	2.29557e-05	0.000573327
6875	TAF4B	-2.31055	4.64169	-6.37315	2.30531e-05	0.000574484
5445	PON2	2.65762	5.37154	6.38024	2.30792e-05	0.000574484
23180	RFTN1	3.6457	3.00055	6.41103	2.31019e-05	0.000574484
56970	ATXN7L3	2.00687	6.38025	6.36419	2.31854e-05	0.000575613
150763	GPAT2	3.21691	1.67412	6.3928	2.3214e-05	0.000575613
9746	CLSTN3	6.5779	0.744709	6.50818	2.32868e-05	0.0005757
55558	PLXNA3	1.52879	4.45628	6.35599	2.33253e-05	0.0005757
6541	SLC7A1	-1.07255	7.20742	-6.35497	2.33336e-05	0.0005757
4141	MARS1	-1.22561	7.78428	-6.35268	2.34124e-05	0.0005757
54928	BPNT2	-1.25099	6.7722	-6.35234	2.34247e-05	0.0005757
6888	TALDO1	-1.34738	7.02873	-6.35216	2.34355e-05	0.0005757
440560	PRAMEF11	7.56132	0.207842	6.53092	2.34634e-05	0.0005757
5920	PLAAT4	-4.61869	-2.91156	-6.43545	2.34843e-05	0.0005757
3590	IL11RA	1.81453	2.66975	6.34977	2.35949e-05	0.00057759
150383	CDPF1	-6.08248	0.181595	-6.47851	2.37575e-05	0.000580747
266740	MAGEA2B	1.74902	3.8711	6.34214	2.38343e-05	0.0005818
8291	DYSF	-3.20646	4.29124	-6.37131	2.39252e-05	0.000583193
55681	SCYL2	1.44986	4.30798	6.3368	2.39626e-05	0.000583281
8910	SGCE	1.49564	4.72195	6.33066	2.41789e-05	0.000587718
3400	ID4	5.34906	4.58491	6.4354	2.43865e-05	0.00059193
147685	C19orf18	3.30464	-0.228392	6.35579	2.45766e-05	0.000595298
1740	DLG2	-2.03793	4.54944	-6.32326	2.45942e-05	0.000595298
80258	EFHC2	1.87122	4.08206	6.31921	2.46664e-05	0.000596209
80218	NAA50	5.90579	-0.810728	6.44466	2.47264e-05	0.000596803
110599583	EEF1AKMT4-ECE2	-2.15125	2.09603	-6.31971	2.47796e-05	0.000596803
3336	HSPE1	-1.67137	6.27073	-6.31392	2.47947e-05	0.000596803
23315	SLC9A8	1.38148	3.52113	6.30878	2.4935e-05	0.000599342
283571	PROX2	2.41252	2.70515	6.31722	2.50442e-05	0.000601131
23107	MRPS27	-2.44012	2.42884	-6.31122	2.52823e-05	0.000606003
89894	TMEM116	1.44081	5.30654	6.29741	2.53493e-05	0.000606445
3775	KCNK1	-3.05488	2.75702	-6.32544	2.53711e-05	0.000606445
84173	ELMOD3	-1.36391	5.6906	-6.29435	2.54538e-05	0.000607582
8651	SOCS1	-3.64495	3.76936	-6.34224	2.5489e-05	0.000607583
4436	MSH2	-1.33377	7.90266	-6.29178	2.55455e-05	0.000608088
6604	SMARCD3	3.41881	3.97649	6.33097	2.56095e-05	0.000608772
284612	SYPL2	-1.62291	5.80446	-6.28681	2.57654e-05	0.000611637
10326	SIRPB1	2.28782	2.76259	6.2935	2.58165e-05	0.000612008
7086	TKT	-2.41716	9.92312	-6.29492	2.58617e-05	0.000612238
51360	MBTPS2	1.82849	5.14509	6.28399	2.59268e-05	0.000612414
54973	INTS11	1.78611	6.5571	6.28325	2.59401e-05	0.000612414
23199	GSE1	-1.06077	7.64844	-6.27786	2.60519e-05	0.000613452
400619	LINC00511	3.02045	0.553966	6.30583	2.60552e-05	0.000613452
2902	GRIN1	-3.22823	2.08736	-6.31022	2.61406e-05	0.000613882
56938	ARNTL2	-1.88873	5.27712	-6.27877	2.61446e-05	0.000613882
57657	HCN3	-1.53678	7.55341	-6.27421	2.62196e-05	0.000614807
29789	OLA1	-4.07931	6.05555	-6.33671	2.62851e-05	0.000615507
221938	MMD2	1.49671	6.23278	6.2693	2.6399e-05	0.000617335
162239	ZFP1	3.858	-3.46598	6.32232	2.65217e-05	0.000619366
10309	CCNO	-1.52911	4.3052	-6.26005	2.67569e-05	0.000622637
57102	C12orf4	3.30408	2.99781	6.29594	2.67807e-05	0.000622637
56126	PCDHB10	3.79045	1.17344	6.31226	2.6813e-05	0.000622637
8239	USP9X	-1.35327	8.69295	-6.25729	2.68431e-05	0.000622637
100131378	C11orf91	-2.90192	1.37285	-6.28077	2.68723e-05	0.000622637
5245	PHB1	-1.32288	7.0901	-6.25632	2.68782e-05	0.000622637
1195	CLK1	1.27935	5.43716	6.25423	2.69568e-05	0.00062362
51195	RAPGEFL1	-1.18342	6.06394	-6.25115	2.70724e-05	0.000625455
5501	PPP1CC	-1.12545	8.56883	-6.24943	2.71385e-05	0.000626145
8615	USO1	-2.04403	7.8974	-6.25252	2.72246e-05	0.000627293
5596	MAPK4	2.12392	3.87222	6.25092	2.73339e-05	0.000628971
10548	TM9SF1	-4.12863	2.52164	-6.30805	2.74642e-05	0.000631127
110806297	FAM240B	5.8905	-2.8186	6.369	2.75348e-05	0.000631908
440275	EIF2AK4	2.06741	5.73605	6.2413	2.76814e-05	0.00063443
51230	PHF20	-1.28762	5.74524	-6.23469	2.77257e-05	0.000634603
7436	VLDLR	-3.369	5.56364	-6.27169	2.78218e-05	0.000635959
79027	ZNF655	3.53992	5.88972	6.27352	2.79876e-05	0.000638752
83862	TMEM120A	1.98721	3.17123	6.23182	2.8018e-05	0.000638752
55336	FBXL8	3.61319	1.01011	6.27372	2.80851e-05	0.00063886
115584	SLC5A11	-2.62599	4.93478	-6.24165	2.81213e-05	0.00063886
9550	ATP6V1G1	3.42142	1.53384	6.26577	2.81338e-05	0.00063886
22916	NCBP2	10.1528	2.04983	6.45948	2.81856e-05	0.000638864
2946	GSTM2	1.62276	4.41173	6.22381	2.82081e-05	0.000638864
57731	SPTBN4	2.83968	2.47401	6.24145	2.8366e-05	0.000641006
26998	FETUB	-3.75622	3.50403	-6.27171	2.83769e-05	0.000641006
80829	ZFP91	-1.36242	6.71589	-6.21484	2.85357e-05	0.000643751
55343	SLC35C1	-1.03876	7.12893	-6.21116	2.86755e-05	0.000646059
6697	SPR	-3.84531	2.03798	-6.26534	2.87739e-05	0.000647431
9421	HAND1	5.52183	0.836295	6.3217	2.89552e-05	0.000650662
5900	RALGDS	1.51616	6.08336	6.20305	2.9045e-05	0.000651831
4192	MDK	1.50649	8.25856	6.19976	2.91816e-05	0.000653131
1952	CELSR2	2.15888	7.35662	6.20538	2.92142e-05	0.000653131
7368	UGT8	-2.74882	4.86371	-6.21757	2.92542e-05	0.000653131
11183	MAP4K5	1.64588	3.59876	6.19873	2.92543e-05	0.000653131
5097	PCDH1	-2.56658	6.36208	-6.20925	2.94065e-05	0.000655682
23139	MAST2	-1.87745	6.13562	-6.19497	2.9495e-05	0.000656806
126695	KDF1	-4.3748	0.95052	-6.26661	2.95451e-05	0.000657075
92703	TMEM183A	3.28205	3.42108	6.2251	2.96344e-05	0.000657495
166647	ADGRA3	6.55499	1.86191	6.33875	2.96403e-05	0.000657495
9631	NUP155	-5.33351	2.06857	-6.29674	2.97378e-05	0.000658534
79946	C10orf95	-1.6582	4.92761	-6.18687	2.97634e-05	0.000658534
55625	ZDHHC7	1.16466	5.83283	6.18156	2.99308e-05	0.000660828
7399	USH2A	4.44405	-0.370588	6.25992	2.99436e-05	0.000660828
401164	LINC01060	1.42282	5.28997	6.17541	3.02161e-05	0.00066599
57061	HYMAI	2.07069	6.11132	6.17803	3.0334e-05	0.000667734
128178	EDARADD	3.76259	0.749767	6.22341	3.04431e-05	0.000669284
23462	HEY1	2.28979	2.3385	6.17694	3.05463e-05	0.000670698
9738	CCP110	2.09946	3.08808	6.17141	3.06459e-05	0.000671767
283870	BRICD5	-3.93215	1.62358	-6.22443	3.06729e-05	0.000671767
728586	CCDC192	5.33277	2.83765	6.27399	3.07326e-05	0.000672222
169841	ZNF169	-1.81954	3.68118	-6.16416	3.08155e-05	0.000673183
92104	TTC30A	2.41329	3.03119	6.17131	3.09101e-05	0.000674178
106660612	LINC00680	-5.04298	-2.04134	-6.25916	3.09392e-05	0.000674178
10221	TRIB1	2.24663	5.73979	6.16618	3.09908e-05	0.000674451
83440	ADPGK	-1.3491	7.40581	-6.15611	3.10656e-05	0.000675226
51447	IP6K2	-1.30359	6.26039	-6.15467	3.11271e-05	0.000675713
2200	FBN1	4.15714	4.80082	6.22068	3.12142e-05	0.000676541
84871	AGBL4	7.55261	0.931399	6.33013	3.12515e-05	0.000676541
5156	PDGFRA	3.29844	1.89064	6.18836	3.12829e-05	0.000676541
55692	LUC7L	1.84428	5.80038	6.15175	3.13862e-05	0.000677731
92170	MTG1	6.33455	0.511246	6.29174	3.14164e-05	0.000677731
79888	LPCAT1	-2.58454	5.1689	-6.16235	3.14977e-05	0.000678636
10229	COQ7	-1.14056	6.29584	-6.14347	3.16301e-05	0.000680638
10184	LHFPL2	1.59428	6.73617	6.14117	3.17861e-05	0.000682445
9718	ECE2	-3.33198	1.64825	-6.17673	3.18694e-05	0.000682445
101243555	PTENP1-AS	-4.74309	-2.79439	-6.22794	3.18703e-05	0.000682445
349160	LOC349160	5.18323	0.425328	6.24358	3.18762e-05	0.000682445
80817	CEP44	4.58514	2.5564	6.22128	3.19118e-05	0.000682445
80298	MTERF2	1.3817	6.5009	6.13646	3.19682e-05	0.000682807
333932	H3C15	-5.96624	0.585333	-6.2549	3.25859e-05	0.00069514
162282	ANKFN1	1.47964	3.93695	6.12224	3.26499e-05	0.000695643
170959	ZNF431	-2.91901	4.62751	-6.14391	3.27914e-05	0.000697797
9068	ANGPTL1	6.90466	-2.24895	6.27643	3.29208e-05	0.000699689
4756	NEO1	1.42921	7.72339	6.11456	3.3009e-05	0.000700701
29119	CTNNA3	-2.16104	3.9505	-6.11859	3.31403e-05	0.000702624
5522	PPP2R2C	-3.39063	4.15408	-6.15076	3.31969e-05	0.000702883
6340	SCNN1G	-5.40675	-0.121183	-6.22269	3.3234e-05	0.000702883
1159	CKMT1B	-4.5856	4.13187	-6.18957	3.34219e-05	0.000704844
7373	COL14A1	-3.56756	5.16257	-6.15182	3.34462e-05	0.000704844
2146	EZH2	1.81871	6.15616	6.10777	3.34493e-05	0.000704844
64130	LIN7B	-4.59247	1.6189	-6.18607	3.36052e-05	0.000707266
254187	TSGA10IP	3.85258	-1.81225	6.15559	3.37652e-05	0.00070925
54206	ERRFI1	-1.65937	6.45097	-6.09973	3.37816e-05	0.00070925
23170	TTLL12	2.23936	3.8546	6.10351	3.39457e-05	0.000710793
79133	NDUFAF5	-3.1844	-0.16328	-6.1278	3.3983e-05	0.000710793
51192	CKLF	-3.37311	3.69068	-6.13393	3.39932e-05	0.000710793
26290	GALNT8	-1.88589	2.97157	-6.09686	3.40199e-05	0.000710793
389558	FAM180A	7.23291	1.65064	6.26014	3.41597e-05	0.000712852
55760	DHX32	-1.52609	6.01362	-6.08625	3.4418e-05	0.000717062
516	ATP5MC1	-1.38785	4.34821	-6.08527	3.44446e-05	0.000717062
85016	CFAP300	-1.39762	4.29363	-6.08243	3.45889e-05	0.000719198
28982	FLVCR1	2.00453	4.96559	6.08476	3.46992e-05	0.000720396
477	ATP1A2	2.46328	6.33535	6.0925	3.47299e-05	0.000720396
84914	ZNF587	4.5238	1.55841	6.15489	3.50437e-05	0.000726031
54014	BRWD1	-1.09089	7.21312	-6.07122	3.51413e-05	0.00072718
3306	HSPA2	-3.50544	4.16591	-6.11244	3.53171e-05	0.000729943
84456	L3MBTL3	1.91196	2.93925	6.06746	3.55291e-05	0.000733113
84944	MAEL	2.39189	4.28837	6.07488	3.55554e-05	0.000733113
197342	EME2	1.94287	5.10879	6.06384	3.5737e-05	0.000735978
201229	LYRM9	2.13623	3.95254	6.05697	3.62437e-05	0.000745522
342125	TMC3	-5.16544	0.209043	-6.15313	3.63427e-05	0.00074667
22903	BTBD3	1.40689	6.33189	6.04625	3.64711e-05	0.000748415
767	CA8	-2.20613	3.13875	-6.05305	3.65166e-05	0.000748459
29916	SNX11	2.36137	2.39322	6.055	3.65729e-05	0.000748725
118421	LINC00161	-2.93338	4.31558	-6.06895	3.66178e-05	0.000748755
1984	EIF5A	-1.51566	8.43205	-6.04236	3.66993e-05	0.000749534
25998	IBTK	-1.57148	4.76766	-6.04128	3.67708e-05	0.000750107
54832	VPS13C	-4.03399	-0.142572	-6.10037	3.69714e-05	0.000753309
729759	OR4F29	-3.05062	0.792454	-6.06331	3.71191e-05	0.000755143
57337	SENP7	2.24718	2.62375	6.04171	3.71701e-05	0.000755143
414760	HCG14	-5.17972	-1.06642	-6.13718	3.72306e-05	0.000755143
9522	SCAMP1	-1.30022	4.49507	-6.03168	3.72473e-05	0.000755143
9853	RUSC2	2.03207	5.20562	6.03619	3.72802e-05	0.000755143
80017	DGLUCY	-1.74103	7.22971	-6.02963	3.74651e-05	0.000757999
167359	NIM1K	-1.34842	7.2465	-6.01727	3.80489e-05	0.000768134
4331	MNAT1	-1.41173	4.85822	-6.01731	3.80551e-05	0.000768134
284004	HEXD	2.46211	3.99877	6.02885	3.81296e-05	0.000768739
8654	PDE5A	-2.22541	5.0898	-6.0228	3.8196e-05	0.000769179
320	APBA1	3.4415	2.02089	6.05515	3.82949e-05	0.000770272
79081	LBHD1	-1.50754	5.28221	-6.01142	3.8404e-05	0.000771567
6894	TARBP1	1.87923	5.23431	6.01056	3.86041e-05	0.000774686
7030	TFE3	-1.1653	6.36731	-6.00499	3.87296e-05	0.0007763
2651	GCNT2	-3.08223	6.06795	-6.02644	3.92497e-05	0.000785813
101927948	LOC101927948	5.16032	-1.94066	6.09696	3.94613e-05	0.000789134
148137	PROSER3	-3.31813	3.94134	-6.02873	3.95689e-05	0.000790134
283663	LINC00926	6.55726	5.96928	6.13977	3.96028e-05	0.000790134
283629	TSSK4	2.5006	4.81331	6.00114	3.97716e-05	0.000792488
55084	SOBP	4.61209	3.36808	6.07083	3.98431e-05	0.000792488
1901	S1PR1	3.94727	2.85549	6.04618	3.98586e-05	0.000792488
875	CBS	-2.24062	5.11294	-5.99233	3.99672e-05	0.000793217
11189	CELF3	1.30259	7.38655	5.98344	3.99872e-05	0.000793217
55664	CDC37L1	2.30686	2.53853	5.98911	4.02333e-05	0.000797183
4542	MYO1F	-3.14802	1.22827	-6.00759	4.0485e-05	0.000801249
10966	RAB40B	1.55415	2.95594	5.97477	4.05469e-05	0.000801556
51701	NLK	-1.40274	4.05173	-5.97323	4.06066e-05	0.000801817
124936	CYB5D2	2.01101	4.79516	5.97407	4.08359e-05	0.000804879
163126	EID2	4.95619	-0.881348	6.06625	4.08549e-05	0.000804879
55089	SLC38A4	-1.57328	5.92373	-5.96421	4.119e-05	0.000809989
126133	ALDH16A1	1.84459	5.39896	5.96595	4.12082e-05	0.000809989
2247	FGF2	-1.63811	5.89969	-5.96109	4.14025e-05	0.000812883
100506443	ITPKB-IT1	4.15921	0.385111	6.02271	4.17453e-05	0.000818682
56957	OTUD7B	8.62315	-0.817244	6.1516	4.20768e-05	0.000823939
64087	MCCC2	3.27292	3.04356	5.98517	4.21089e-05	0.000823939
10254	STAM2	1.49478	6.11611	5.94518	4.23438e-05	0.000827598
284613	CYB561D1	-5.27274	0.347354	-6.05112	4.24714e-05	0.000829153
286749	STON1-GTF2A1L	-3.85431	-0.0430764	-5.99817	4.25812e-05	0.000829656
344805	TMPRSS7	-4.77241	0.582641	-6.03147	4.25966e-05	0.000829656
80762	NDFIP1	-2.66806	1.64776	-5.95827	4.26414e-05	0.000829656
142	PARP1	-1.09287	9.75072	-5.93641	4.28539e-05	0.000832852
54537	SHLD2	2.45938	3.58719	5.94791	4.29711e-05	0.000833206
6641	SNTB1	-1.89355	3.89404	-5.93758	4.30084e-05	0.000833206
2619	GAS1	5.10711	4.36551	6.03675	4.3017e-05	0.000833206
2290	FOXG1	9.89569	2.35276	6.16064	4.31177e-05	0.00083418
55890	GPRC5C	-5.05153	0.0665194	-6.03245	4.31665e-05	0.00083418
121129	OR2AP1	-1.65993	5.40563	-5.93233	4.32122e-05	0.00083418
57494	RIMKLB	2.3931	5.57314	5.93751	4.35438e-05	0.000838921
55086	RADX	2.6136	3.97361	5.94256	4.35551e-05	0.000838921
79949	PLEKHS1	1.32749	6.20852	5.92464	4.36226e-05	0.000839285
79871	RPAP2	5.46747	2.53419	6.03847	4.37039e-05	0.000839626
23174	ZCCHC14	-1.25907	6.62408	-5.92276	4.37376e-05	0.000839626
1837	DTNA	1.79195	5.54574	5.92432	4.37958e-05	0.000839808
4762	NEUROG1	7.88189	-0.680986	6.10453	4.39663e-05	0.000842142
7126	TNFAIP1	1.51095	5.56902	5.91808	4.40839e-05	0.000843459
10791	VAMP5	-1.74808	7.16119	-5.91858	4.41454e-05	0.0008437
79853	TM4SF20	-2.43141	2.79586	-5.92464	4.444e-05	0.000848391
440138	ALG11	-5.05769	-1.23802	-6.01226	4.44948e-05	0.000848499
64689	GORASP1	-1.28399	7.40455	-5.90993	4.45802e-05	0.000849188
340527	NHSL2	4.447	2.9564	5.98694	4.47186e-05	0.000850885
646743	PRSS40B	2.2815	3.77116	5.9154	4.48447e-05	0.000852345
862	RUNX1T1	-2.66056	4.82679	-5.92323	4.49066e-05	0.000852583
57689	LRRC4C	1.40659	5.74219	5.90007	4.52553e-05	0.00085826
2039	DMTN	2.81567	2.85317	5.91689	4.56236e-05	0.000864295
107984977	LINC02096	2.52991	0.670522	5.90739	4.57524e-05	0.000865783
57338	JPH3	1.6222	5.06878	5.89209	4.58572e-05	0.000866816
120103	SLC36A4	-2.14171	5.27569	-5.89633	4.59623e-05	0.000867853
79042	TSEN34	-2.08621	1.51888	-5.89435	4.60365e-05	0.000868304
372	ARCN1	-1.16082	8.22706	-5.88466	4.62781e-05	0.000871907
28969	BZW2	2.17063	2.4598	5.89091	4.63687e-05	0.000872486
65251	ZNF649	2.05986	4.90513	5.88853	4.64099e-05	0.000872486
54622	ARL 15.00	-1.74821	5.40084	-5.88073	4.67013e-05	0.000875837
23415	KCNH4	3.89468	0.60718	5.93728	4.67236e-05	0.000875837
126626	GABPB2	2.39211	3.95197	5.88971	4.67524e-05	0.000875837
128308	MRPL55	-2.33128	4.64679	-5.88786	4.67911e-05	0.000875837
285758	MROCKI	2.64981	0.731423	5.89374	4.69046e-05	0.00087701
8941	CDK5R2	4.23215	-0.3523	5.94494	4.70534e-05	0.000878839
387893	KMT5A	-4.49788	-2.90397	-5.9487	4.74739e-05	0.000885734
22874	PLEKHA6	1.19078	6.33664	5.86488	4.76639e-05	0.000888285
10724	OGA	1.40839	6.25445	5.86454	4.77135e-05	0.000888285
139201	MAP2K4P1	-3.26274	2.94267	-5.89781	4.79357e-05	0.000891459
2664	GDI1	1.11771	7.70572	5.8588	4.80952e-05	0.000893462
648	BMI1	3.77209	3.37799	5.91209	4.81945e-05	0.000894346
2737	GLI3	2.1883	7.63575	5.8617	4.84565e-05	0.000898093
5924	RASGRF2	-4.86257	2.85399	-5.94753	4.85006e-05	0.000898093
117157	SH2D1B	-4.05156	1.96986	-5.91445	4.87626e-05	0.000901978
4671	NAIP	2.67781	2.51589	5.86744	4.88397e-05	0.000902436
91574	MTRFR	2.50926	3.72947	5.86233	4.88994e-05	0.000902573
1953	MEGF6	2.08809	5.75932	5.85271	4.899e-05	0.00090328
23091	ZC3H13	2.14182	6.99963	5.85206	4.91011e-05	0.000903853
56925	LXN	-2.88482	3.00703	-5.86937	4.91282e-05	0.000903853
285521	COX18	-1.81464	3.03318	-5.8467	4.91782e-05	0.000903853
8653	DDX3Y	-1.22883	7.03174	-5.84236	4.92956e-05	0.000904951
1893	ECM1	3.84352	0.891354	5.8986	4.93695e-05	0.000904951
1298	COL9A2	3.31411	3.84585	5.87952	4.93953e-05	0.000904951
728689	EIF3CL	1.58551	6.56004	5.84052	4.95077e-05	0.000906048
6775	STAT4	3.1631	-0.462493	5.87122	4.96363e-05	0.00090744
1289	COL5A1	2.57217	6.31948	5.85123	4.98338e-05	0.000909359
10332	CLEC4M	-5.3102	-1.29072	-5.94486	4.98467e-05	0.000909359
9745	ZNF536	-3.53828	1.98498	-5.87837	5.00609e-05	0.000912303
5357	PLS1	-2.1838	4.299	-5.83814	5.01886e-05	0.000913666
23626	SPO11	2.12315	4.20726	5.83363	5.04509e-05	0.000917474
80003	PCNX2	9.56641	1.59379	6.04696	5.05263e-05	0.000917877
245908	DEFB105A	1.8014	3.29604	5.82748	5.06035e-05	0.000918312
126637	TCHHL1	2.03631	2.68927	5.82744	5.08189e-05	0.000920408
91419	ATP23	1.71972	3.06896	5.82385	5.08257e-05	0.000920408
9149	DYRK1B	2.00669	4.34991	5.82581	5.09114e-05	0.000920995
5455	POU3F3	9.08408	2.39847	6.03135	5.09863e-05	0.000921384
146849	CCDC42	5.12497	-3.10315	5.92093	5.11747e-05	0.000923685
101928992	LINC02069	-4.49163	2.93853	-5.8972	5.12633e-05	0.000923685
341032	C11orf53	6.45921	-0.519765	5.96267	5.12742e-05	0.000923685
9883	POM121	-1.41877	5.97992	-5.81175	5.16342e-05	0.0009292
90060	CCDC120	7.68351	-1.82242	5.98995	5.1737e-05	0.00093008
3790	KCNS3	-3.45915	3.52246	-5.85158	5.18983e-05	0.000932009
10208	USPL1	-1.8694	6.07271	-5.80971	5.20227e-05	0.000933009
56916	SMARCAD1	-1.90991	4.09369	-5.80966	5.20625e-05	0.000933009
4145	MATK	-3.56216	2.74241	-5.85226	5.21288e-05	0.000933009
26233	FBXL6	-2.70528	4.1349	-5.82419	5.21702e-05	0.000933009
60487	TRMT11	-1.27768	6.39423	-5.80287	5.23025e-05	0.000934406
3481	IGF2	2.58492	5.43468	5.8162	5.25492e-05	0.000937844
6571	SLC18A2	-3.84083	1.5742	-5.8539	5.27899e-05	0.000941165
1294	COL7A1	1.65411	4.10986	5.79681	5.28906e-05	0.000941987
84971	ATG4D	-3.92014	1.01875	-5.85422	5.29944e-05	0.000942864
110806277	PNMA8C	3.73048	0.649382	5.84238	5.33916e-05	0.000948952
80243	PREX2	-2.74247	2.16642	-5.80777	5.35574e-05	0.000950919
57863	CADM3	1.40544	4.37819	5.78604	5.36616e-05	0.000950973
342892	ZNF850	-3.37931	1.69983	-5.82537	5.3762e-05	0.000950973
2296	FOXC1	6.98529	-0.417932	5.94599	5.37646e-05	0.000950973
122618	PLD4	2.69037	2.21851	5.80357	5.37808e-05	0.000950973
128229	TSACC	-5.22822	1.82292	-5.89073	5.38378e-05	0.000951006
79815	NIPAL2	-2.29752	1.60185	-5.79045	5.40882e-05	0.000954093
10746	MAP3K2	1.58702	5.11947	5.78107	5.41232e-05	0.000954093
145497	LRRC74A	3.51531	0.95246	5.82336	5.43126e-05	0.000956456
3362	HTR6	-5.38187	-0.361465	-5.8802	5.51302e-05	0.000967557
64641	EBF2	1.18057	4.91199	5.76752	5.51463e-05	0.000967557
339829	CCDC39	2.57919	-0.190902	5.78315	5.52175e-05	0.000967557
25957	PNISR	1.97064	3.57055	5.77123	5.52211e-05	0.000967557
164091	PAQR7	3.79465	1.2413	5.82233	5.52233e-05	0.000967557
53	ACP2	2.30656	4.36804	5.77458	5.5412e-05	0.000969879
1258	CNGB1	6.49833	-1.08891	5.90876	5.56878e-05	0.000973139
11281	POU6F2	3.7551	-0.285862	5.81455	5.57551e-05	0.000973139
50487	PLA2G3	-4.09249	-1.73186	-5.82646	5.57871e-05	0.000973139
55781	RIOK2	2.06368	3.10711	5.76535	5.58238e-05	0.000973139
4917	NTN3	2.48646	-0.194984	5.76842	5.62651e-05	0.000979494
124460	SNX20	-1.44403	6.14852	-5.75424	5.63019e-05	0.000979494
54853	WDR55	-3.30275	3.26431	-5.7898	5.65034e-05	0.000982009
126069	ZNF491	1.95544	2.70621	5.75429	5.66325e-05	0.000983264
5898	RALA	-1.2074	6.3805	-5.74493	5.70572e-05	0.000989642
154386	LINC01600	5.61648	-1.67775	5.864	5.71628e-05	0.000990478
81605	URM1	1.34126	5.6034	5.74279	5.72586e-05	0.000991142
10126	DNAL4	2.54069	3.56987	5.746	5.83197e-05	0.00100833
10140	TOB1	1.71276	3.63132	5.7318	5.83682e-05	0.00100833
3959	LGALS3BP	1.6254	5.23596	5.72346	5.90537e-05	0.00101726
400696	LGALS17A	2.37991	1.02599	5.73267	5.9171e-05	0.00101726
79970	ZNF767P	1.67107	5.39948	5.72232	5.91827e-05	0.00101726
7046	TGFBR1	2.06239	6.91647	5.72641	5.92028e-05	0.00101726
27242	TNFRSF21	-2.25561	5.41326	-5.72929	5.92441e-05	0.00101726
57688	ZSWIM6	1.84287	5.92521	5.72294	5.9261e-05	0.00101726
25763	H2AP	2.78084	3.63962	5.74143	5.92982e-05	0.00101726
27148	STK36	1.93192	4.96947	5.72267	5.9377e-05	0.0010176
23608	MKRN1	-1.8666	6.6866	-5.71752	5.97721e-05	0.00102336
93164	HTR7P1	-1.66923	6.30261	-5.71319	6.00043e-05	0.00102632
65983	GRAMD2B	1.21303	6.04549	5.70993	6.0155e-05	0.00102747
9244	CRLF1	-6.28356	-1.02941	-5.85082	6.01907e-05	0.00102747
440419	TBC1D3P5	1.44013	5.32733	5.70469	6.06757e-05	0.00103347
815	CAMK2A	3.24613	0.516118	5.73998	6.07573e-05	0.00103347
63982	ANO3	1.74353	4.14797	5.70517	6.07898e-05	0.00103347
134285	TMEM171	-1.07312	5.63785	-5.70272	6.08074e-05	0.00103347
865	CBFB	1.12578	5.38497	5.70237	6.08416e-05	0.00103347
147920	IGFL2	1.41663	5.31581	5.69994	6.11069e-05	0.00103695
80032	ZNF556	3.96468	3.16926	5.761	6.11685e-05	0.00103698
440270	GOLGA8B	1.99361	4.63649	5.70212	6.13281e-05	0.00103797
57175	CORO1B	3.48078	0.801981	5.74168	6.13475e-05	0.00103797
8501	SLC43A1	-2.86668	3.12597	-5.71907	6.15774e-05	0.00103985
92340	PRR29	1.16942	5.28545	5.69444	6.1579e-05	0.00103985
58480	RHOU	-1.38636	5.9193	-5.69046	6.19827e-05	0.00104565
9934	P2RY14	-1.25449	5.80595	-5.68745	6.2243e-05	0.00104901
11100	HNRNPUL1	1.82922	4.98645	5.68873	6.23992e-05	0.00105015
161159	ACTN1-DT	-3.31686	0.30555	-5.72417	6.24615e-05	0.00105015
9789	SPCS2	1.99533	5.10725	5.68974	6.24929e-05	0.00105015
3280	HES1	2.15605	4.36325	5.69075	6.26353e-05	0.00105152
51386	EIF3L	-1.59182	6.05946	-5.67884	6.31632e-05	0.00105935
3295	HSD17B4	-1.57336	7.90709	-5.67804	6.32305e-05	0.00105945
167465	ZNF366	10.0882	1.37985	5.90479	6.33734e-05	0.00106007
29079	MED4	-1.48656	4.18078	-5.67597	6.33907e-05	0.00106007
6496	SIX3	9.59266	0.61	5.89495	6.34591e-05	0.00106019
1032	CDKN2D	2.60293	1.39858	5.69067	6.35779e-05	0.00106029
2122	MECOM	5.67269	2.6506	5.7955	6.3588e-05	0.00106029
201477	DLGAP1-AS3	-1.33298	5.46758	-5.67283	6.36508e-05	0.00106031
1735	DIO3	4.02339	0.851933	5.73476	6.3868e-05	0.00106291
103344932	PGM5P4-AS1	2.22852	1.59675	5.67843	6.39462e-05	0.00106318
11140	CDC37	-2.07061	4.59184	-5.67449	6.40652e-05	0.00106414
64793	CEP85	2.30576	3.74271	5.67568	6.43625e-05	0.00106805
6553	SLC9A5	-1.91768	3.03861	-5.66608	6.46803e-05	0.00107229
548644	POLR2J3	-4.34722	3.59251	-5.73691	6.48167e-05	0.00107352
253832	ZDHHC20	4.31821	1.67019	5.72788	6.56099e-05	0.00108561
63827	BCAN	2.68429	3.27964	5.67043	6.57848e-05	0.00108713
55810	FOXJ2	-1.38556	6.04801	-5.65082	6.58278e-05	0.00108713
9127	P2RX6	7.00204	-1.4447	5.80939	6.61126e-05	0.00109079
2006	ELN	1.77818	3.34291	5.6472	6.64147e-05	0.00109473
83982	IFI27L2	-3.24722	3.32942	-5.68017	6.65538e-05	0.00109495
348793	WDR53	-4.12543	-2.49938	-5.711	6.66035e-05	0.00109495
64858	DCLRE1B	2.12826	6.15092	5.64975	6.66182e-05	0.00109495
9610	RIN1	4.76678	2.1148	5.73246	6.67797e-05	0.00109656
79635	CCDC121	1.74487	3.81293	5.64204	6.69084e-05	0.00109695
22949	PTGR1	-1.1976	8.70684	-5.63886	6.70052e-05	0.00109695
133022	TRAM1L1	1.53111	3.59662	5.63919	6.70565e-05	0.00109695
90378	SAMD1	2.10536	3.72732	5.64505	6.70579e-05	0.00109695
7782	SLC30A4	3.76585	0.0813375	5.69211	6.71956e-05	0.00109817
340393	TMEM249	4.28643	-1.14826	5.71011	6.72951e-05	0.00109875
152206	CCDC13	-2.25861	3.53163	-5.6423	6.76241e-05	0.0011027
55388	MCM10	6.73927	-0.596958	5.78689	6.76648e-05	0.0011027
139231	FAM199X	2.2152	1.72874	5.63874	6.79054e-05	0.00110532
3111	HLA-DOA	-3.83238	3.86796	-5.68669	6.80049e-05	0.00110532
92579	G6PC3	2.71002	0.147173	5.64887	6.80598e-05	0.00110532
2086	ERV3-1	2.32238	3.8378	5.63872	6.81283e-05	0.00110532
729867	LOC729867	1.24174	5.11615	5.62783	6.81461e-05	0.00110532
116448	OLIG1	-1.7336	5.32707	-5.62926	6.8215e-05	0.0011054
286128	ZFP41	3.37989	-0.59069	5.6641	6.86838e-05	0.00111196
5376	PMP22	3.00901	2.33683	5.65049	6.88197e-05	0.00111253
5681	PSKH1	1.16755	5.09153	5.62103	6.88482e-05	0.00111253
2045	EPHA7	3.15087	5.81926	5.65291	6.90469e-05	0.0011147
104266959	LINC01195	-3.3572	1.32793	-5.65386	6.96857e-05	0.00112396
4012	LNPEP	1.81082	4.87695	5.61471	6.98217e-05	0.0011251
6447	SCG5	1.86912	3.80367	5.61414	6.99487e-05	0.0011261
8448	DOC2A	-1.90434	3.01119	-5.61069	7.03631e-05	0.00113134
113178	SCAMP4	3.71306	0.157727	5.65973	7.04053e-05	0.00113134
143689	PIWIL4	1.78014	7.40249	5.6079	7.05204e-05	0.00113213
55844	PPP2R2D	4.44927	-1.8692	5.684	7.06757e-05	0.00113357
101928251	LOC101928251	4.44734	-3.43297	5.68065	7.10323e-05	0.00113794
84458	LCOR	5.88384	0.223733	5.72827	7.11791e-05	0.00113794
1287	COL4A5	2.46951	6.44313	5.61279	7.12419e-05	0.00113794
81570	CLPB	-3.66501	-1.46627	-5.65004	7.12705e-05	0.00113794
340390	WDR97	1.74425	2.01881	5.60059	7.12779e-05	0.00113794
11143	KAT7	1.42924	4.20476	5.59774	7.13918e-05	0.00113871
150291	MORC2-AS1	2.26006	2.10962	5.60544	7.15469e-05	0.0011399
79598	CEP97	1.79236	4.8335	5.59809	7.15991e-05	0.0011399
10196	PRMT3	-1.49874	5.32649	-5.5948	7.1742e-05	0.00114113
221060	RPP38-DT	-4.3363	-2.91911	-5.66948	7.18149e-05	0.00114124
55788	LMBRD1	-1.161	5.79181	-5.58986	7.22057e-05	0.00114639
51268	PIPOX	4.69315	-1.55288	5.67447	7.26875e-05	0.00115298
113829	SLC35A4	-4.05088	4.51743	-5.64968	7.28589e-05	0.00115338
8277	TKTL1	5.15384	0.632997	5.68831	7.29414e-05	0.00115338
23335	WDR7	1.47365	4.97739	5.58369	7.29607e-05	0.00115338
239	ALOX12	-4.66517	0.507971	-5.6704	7.30307e-05	0.00115338
202	CRYBG1	-5.48903	3.31569	-5.69864	7.30469e-05	0.00115338
54363	HAO1	6.02882	3.20894	5.71418	7.32357e-05	0.00115436
468	ATF4	-1.14481	8.27057	-5.58053	7.32428e-05	0.00115436
581	BAX	-1.63162	5.51196	-5.57917	7.35578e-05	0.0011571
81576	YJU2B	4.40552	1.50694	5.65601	7.35999e-05	0.0011571
55884	WSB2	-2.41133	4.36664	-5.59003	7.36179e-05	0.0011571
127385	OR10J5	2.95409	0.783085	5.60089	7.40636e-05	0.00116305
51300	TIMMDC1	4.53648	0.163031	5.65328	7.44479e-05	0.00116802
56136	PCDHA13	-2.76026	1.83243	-5.58789	7.4889e-05	0.00117387
23209	MLC1	4.74723	4.8246	5.65586	7.5018e-05	0.00117483
1553	CYP2A13	-5.47562	-2.5266	-5.67703	7.54598e-05	0.00118029
56154	TEX15	-5.83406	-1.36382	-5.68822	7.55036e-05	0.00118029
54993	ZSCAN2	1.63568	3.69483	5.56147	7.5584e-05	0.00118048
63899	NSUN3	-2.18742	2.76431	-5.56597	7.58504e-05	0.00118357
56052	ALG1	2.74494	3.95362	5.57839	7.59409e-05	0.00118391
283596	SNHG10	6.27029	-1.16996	5.69707	7.603e-05	0.00118423
27240	SIT 1.00	1.52897	3.42589	5.55533	7.62297e-05	0.00118531
10974	ADIRF	-1.93262	7.33193	-5.55797	7.63234e-05	0.00118531
115939	TSR3	2.43763	1.62476	5.56686	7.6357e-05	0.00118531
3135	HLA-G	-6.05819	-2.03168	-5.68773	7.63738e-05	0.00118531
84159	ARID5B	-1.36742	5.03982	-5.55265	7.64773e-05	0.00118585
157680	VPS13B	1.64413	2.70475	5.55009	7.69231e-05	0.00119169
285282	RABL3	1.27192	5.17596	5.54725	7.70919e-05	0.00119323
54538	ROBO4	-1.11058	5.68475	-5.5456	7.72699e-05	0.00119491
84081	NSRP1	2.14689	3.08203	5.54985	7.76673e-05	0.00119888
81034	SLC25A32	-4.67892	0.355291	-5.63046	7.77189e-05	0.00119888
257202	GPX6	2.27525	3.1746	5.55108	7.78094e-05	0.00119888
399814	C10orf120	1.91195	2.54455	5.54498	7.78315e-05	0.00119888
7433	VIPR1	-3.43276	0.572594	-5.5842	7.78739e-05	0.00119888
1382	CRABP2	1.71761	7.15181	5.54155	7.80051e-05	0.00119983
80820	EEPD1	3.22939	2.99532	5.57556	7.80743e-05	0.00119983
58529	MYOZ1	-1.72204	4.57501	-5.5403	7.81589e-05	0.00120006
5101	PCDH9	5.40374	2.90955	5.64957	7.84287e-05	0.00120313
60401	EDA2R	-1.66704	3.26243	-5.53652	7.85639e-05	0.00120413
80380	PDCD1LG2	-4.05798	-3.2945	-5.59875	7.88344e-05	0.00120721
1278	COL1A2	2.76414	7.16531	5.55386	7.89316e-05	0.00120755
7716	VEZF1	1.34465	6.60398	5.53151	7.89965e-05	0.00120755
1789	DNMT3B	-3.07693	8.87947	-5.56165	7.91498e-05	0.00120882
24139	EML2	1.90001	3.32913	5.52427	8.03354e-05	0.00122584
93034	NT5C1B	-3.61871	6.00494	-5.56871	8.0574e-05	0.0012284
57659	ZBTB4	2.0097	4.78298	5.52254	8.07307e-05	0.0012297
84859	LRCH3	5.85936	1.87033	5.64318	8.10219e-05	0.00123163
101928311	LINC01668	-2.98365	-0.662421	-5.54335	8.10455e-05	0.00123163
5253	PHF2	1.4953	5.79664	5.51481	8.11118e-05	0.00123163
79095	BBLN	-3.44135	3.10433	-5.55788	8.11429e-05	0.00123163
92935	MARS2	1.76767	3.13887	5.51492	8.13242e-05	0.0012333
8405	SPOP	1.42441	5.11115	5.51155	8.14878e-05	0.00123469
25912	C1orf43	1.52938	3.10266	5.50975	8.1766e-05	0.00123782
56654	NPDC1	-1.06589	5.22727	-5.50666	8.20392e-05	0.00124087
84126	ATRIP	4.16363	1.66843	5.57034	8.28677e-05	0.0012523
119678	OR52E2	-2.29913	2.93774	-5.50779	8.32441e-05	0.00125658
27077	B9D1	-2.63294	1.11225	-5.51504	8.33382e-05	0.00125658
148198	ZNF98	-1.36591	3.91382	-5.49658	8.33691e-05	0.00125658
22980	TCF25	1.77986	5.91111	5.49823	8.3459e-05	0.00125684
255967	PAN3	-1.91359	3.83668	-5.4978	8.37047e-05	0.00125944
3620	IDO1	-7.17002	1.63076	-5.65877	8.3812e-05	0.00125995
83873	GPR61	2.31937	4.93506	5.50279	8.39463e-05	0.00126087
100131439	CD300LD	5.16129	-0.642721	5.59603	8.4123e-05	0.00126226
8174	MADCAM1	-3.13384	0.807922	-5.52363	8.41849e-05	0.00126226
9098	USP6	1.79199	3.28565	5.49163	8.43306e-05	0.00126335
10086	HHLA1	-3.18861	5.52798	-5.52358	8.44287e-05	0.00126372
23567	ZNF346	-5.36469	2.68379	-5.59774	8.47951e-05	0.00126811
4082	MARCKS	1.90922	8.81874	5.48844	8.49174e-05	0.00126815
10623	POLR3C	-3.58485	5.12515	-5.53339	8.49448e-05	0.00126815
342897	NCCRP1	-1.73471	5.47304	-5.48047	8.57266e-05	0.00127743
222171	PRR15	1.70634	4.54308	5.48016	8.57371e-05	0.00127743
153643	FAM81B	-1.23459	4.43053	-5.47782	8.5789e-05	0.00127743
3093	UBE2K	-1.16306	7.24101	-5.4769	8.59015e-05	0.00127801
6376	CX3CL1	2.83426	2.08724	5.49719	8.64359e-05	0.00128485
64342	HS1BP3	-3.7595	-0.196118	-5.52772	8.65332e-05	0.00128519
54512	EXOSC4	4.25733	-0.331906	5.5448	8.66727e-05	0.00128563
816	CAMK2B	4.40317	-1.23409	5.54971	8.67228e-05	0.00128563
2331	FMOD	5.2198	-0.43453	5.5779	8.67865e-05	0.00128563
4684	NCAM1	3.07871	5.31447	5.49639	8.75732e-05	0.00129617
8662	EIF3B	-0.980963	8.05834	-5.46244	8.78365e-05	0.00129872
642345	MIR4500HG	-2.06606	3.05963	-5.46816	8.79259e-05	0.00129872
124359	CDYL2	-3.32285	-0.690691	-5.50165	8.79712e-05	0.00129872
3134	HLA-F	-3.29841	0.693006	-5.5	8.80815e-05	0.00129924
100505767	SPDYE18	-1.64905	3.89646	-5.46128	8.82197e-05	0.00130017
4124	MAN2A1	-1.73109	7.15556	-5.46112	8.83286e-05	0.00130066
57393	CLTRN	8.63155	-1.23119	5.65691	8.85924e-05	0.00130343
148413	MRPL20-AS1	4.17309	1.83965	5.52611	8.88024e-05	0.00130541
27252	KLHL20	1.1713	6.57817	5.4542	8.8973e-05	0.00130613
201140	DHRS7C	1.78766	3.83844	5.45674	8.90024e-05	0.00130613
55041	PLEKHB2	-4.67821	0.584122	-5.53955	8.94634e-05	0.00131178
5836	PYGL	-2.07213	6.84217	-5.45486	8.97719e-05	0.00131518
3570	IL6R	-3.31656	2.23704	-5.48658	9.00262e-05	0.00131779
57596	BEGAIN	-1.25255	7.56697	-5.44477	9.02956e-05	0.00131965
283025	LINC01553	2.86797	0.98629	5.47	9.03062e-05	0.00131965
4318	MMP9	-3.41063	3.18691	-5.48573	9.06041e-05	0.00132273
53828	FXYD4	-3.29936	5.02438	-5.48141	9.06704e-05	0.00132273
254240	BPIFC	5.5883	-1.78801	5.55672	9.14017e-05	0.00133227
79908	BTNL8	2.16486	2.16986	5.44403	9.15192e-05	0.00133233
213	ALB	4.23214	-3.67116	5.50862	9.15601e-05	0.00133233
57369	GJD2	2.48364	5.76495	5.44877	9.18142e-05	0.0013349
5153	PDE1B	2.31873	2.28256	5.44288	9.2117e-05	0.00133818
79007	DBNDD1	1.64953	5.12814	5.43143	9.23995e-05	0.00134115
84950	PRPF38A	2.01778	2.80596	5.4342	9.2578e-05	0.00134261
23039	XPO7	1.0984	6.10276	5.42775	9.26927e-05	0.00134315
22909	FAN1	-1.2572	6.55714	-5.42569	9.30095e-05	0.00134661
404220	C6orf201	1.97407	5.93587	5.42972	9.31335e-05	0.00134727
23621	BACE1	-5.3112	-2.3559	-5.53374	9.33988e-05	0.00134864
85479	DNAJC5B	5.09161	-2.46695	5.52592	9.3457e-05	0.00134864
5764	PTN	2.92989	6.44411	5.44983	9.34621e-05	0.00134864
347252	IGFBPL1	2.08924	3.71024	5.42834	9.35881e-05	0.0013493
6821	SUOX	1.39005	4.11145	5.42145	9.36642e-05	0.0013493
100128811	GPR158-AS1	3.50936	-0.975703	5.46636	9.3888e-05	0.00135139
54329	GPR85	1.3793	4.39484	5.41605	9.44488e-05	0.00135746
10476	ATP5PD	-3.00662	3.1197	-5.44539	9.44666e-05	0.00135746
51179	HAO2	2.11473	4.54748	5.42216	9.45546e-05	0.00135759
8321	FZD1	5.71991	3.4363	5.53527	9.51277e-05	0.00136409
8639	AOC3	-2.36252	2.20781	-5.42239	9.52433e-05	0.00136409
165055	CCDC138	3.37983	1.95577	5.45263	9.52442e-05	0.00136409
130074	FAM168B	2.63988	2.73449	5.4282	9.54017e-05	0.00136432
81577	GFOD2	1.33869	4.37603	5.40906	9.5466e-05	0.00136432
761	CA3	2.48877	0.661389	5.42364	9.54978e-05	0.00136432
22898	DENND3	1.58234	4.79231	5.40908	9.56023e-05	0.00136468
112950	MED8	1.62241	4.08079	5.40811	9.57846e-05	0.00136616
4692	NDN	1.41485	5.34771	5.40571	9.59958e-05	0.00136793
9071	CLDN10	-2.57642	3.31479	-5.42185	9.60972e-05	0.00136793
1983	EIF5	1.44745	7.30199	5.40467	9.61667e-05	0.00136793
285547	LINC01097	2.19696	2.9517	5.41239	9.62262e-05	0.00136793
135152	B3GAT2	3.79558	-0.985913	5.45904	9.65042e-05	0.00137076
54882	ANKHD1	-0.971909	6.24074	-5.39511	9.75141e-05	0.00138356
80723	SLC35G2	2.12215	1.41874	5.40217	9.75662e-05	0.00138356
29109	FHOD1	-5.03632	1.4172	-5.49458	9.78534e-05	0.00138586
84153	RNASEH2C	-3.1511	1.86258	-5.42731	9.78889e-05	0.00138586
9891	NUAK1	-3.13549	0.967256	-5.42495	9.81715e-05	0.00138872
54943	DNAJC28	1.49999	3.59064	5.39004	9.84148e-05	0.00139021
139420	PPP4R3C	-3.3405	2.95393	-5.43004	9.84573e-05	0.00139021
157638	LRATD2	-3.94323	3.58128	-5.4512	9.85181e-05	0.00139021
115265	DDIT4L	-1.47287	3.71925	-5.38752	9.87845e-05	0.00139283
23007	PLCH1	1.76299	4.70136	5.38854	9.89213e-05	0.00139362
375519	GJB7	1.34194	5.17484	5.38529	9.90661e-05	0.00139452
3116	HLA-DPB2	-6.43198	1.08003	-5.52999	9.9185e-05	0.00139506
23026	MYO16	-3.27059	5.35016	-5.42227	9.92879e-05	0.00139518
3600	IL15	-4.92759	-0.811974	-5.48109	9.93554e-05	0.00139518
8742	TNFSF12	-2.28551	1.66178	-5.39298	9.94585e-05	0.00139549
10782	ZNF274	1.23216	4.70171	5.37983	9.98849e-05	0.00140034
25903	OLFML2B	-1.927	5.98762	-5.38231	0.000100173	0.00140167
6653	SORL1	-2.04314	7.47235	-5.38386	0.000100191	0.00140167
728558	ENTPD1-AS1	2.40066	1.03315	5.3906	0.000100223	0.00140167
10459	MAD2L2	1.17254	4.68403	5.37669	0.000100365	0.00140251
84985	FAM83A	2.4044	1.73843	5.38672	0.000100847	0.00140811
4233	MET	-3.11014	3.16251	-5.40488	0.000101173	0.00141151
10874	NMU	3.14975	2.13157	5.40243	0.00010177	0.0014187
6195	RPS6KA1	-1.40785	5.54487	-5.36739	0.0001019	0.00141936
4665	NAB2	1.34452	4.86056	5.36647	0.00010202	0.00141989
151877	MAGI1-IT1	-4.14407	3.14118	-5.43397	0.000102381	0.00142182
54407	SLC38A2	1.44089	6.02759	5.36447	0.000102383	0.00142182
260436	FDCSP	-4.80948	-2.82905	-5.4576	0.000102417	0.00142182
80185	TTI2	1.42206	5.45528	5.36338	0.000102548	0.00142182
6871	TADA2A	1.45006	3.85519	5.36333	0.000102571	0.00142182
51270	TFDP3	-2.77818	3.42242	-5.37848	0.000103746	0.00143696
9907	AP5Z1	1.45342	3.12387	5.35385	0.000104105	0.0014397
64151	NCAPG	6.51942	-0.428434	5.50146	0.000104111	0.0014397
7761	ZNF214	2.68782	2.08443	5.36996	0.000104716	0.00144691
2288	FKBP4	-1.87344	8.10912	-5.35198	0.000104929	0.00144869
4900	NRGN	3.72232	0.782458	5.40214	0.00010507	0.00144947
262	AMD 1.00	-1.01531	7.22795	-5.34575	0.000105324	0.00145077
79989	TTC26	2.32065	1.38504	5.35705	0.000105332	0.00145077
10021	HCN4	1.45504	4.42462	5.34149	0.000106137	0.0014607
339766	MROH2A	1.68248	2.81121	5.33752	0.000107017	0.00146961
54994	GID8	-1.36386	5.24823	-5.33584	0.000107033	0.00146961
5026	P2RX5	-3.52524	1.6302	-5.38276	0.000107123	0.00146961
387978	LINC01551	3.49788	-0.0662711	5.3812	0.000107222	0.00146961
3693	ITGB5	-2.3146	7.77423	-5.34555	0.000107228	0.00146961
154288	KHDC3L	4.86562	-0.292585	5.42992	0.000107296	0.00146961
9942	XYLB	1.68996	3.05986	5.33412	0.000107597	0.00147172
114796	PSMG3-AS1	-2.16413	5.69734	-5.34021	0.000107621	0.00147172
9194	SLC16A7	-1.84496	3.09403	-5.33334	0.000107981	0.00147549
51522	TMEM14C	-1.20298	8.29423	-5.32877	0.000108177	0.00147589
11144	DMC1	-1.83628	7.83366	-5.33206	0.000108182	0.00147589
4620	MYH2	-7.0983	-0.0904465	-5.48965	0.000108686	0.0014816
51297	BPIFA1	-3.04184	2.6542	-5.35277	0.000109416	0.00149038
7781	SLC30A3	-4.07267	1.78304	-5.3884	0.000109538	0.00149086
55128	TRIM68	-1.09672	7.33074	-5.31996	0.000109668	0.00149145
9779	TBC1D5	1.22694	6.44033	5.31699	0.000110197	0.00149747
1031	CDKN2C	4.88869	-1.8022	5.411	0.00011068	0.00150285
51654	CDK5RAP1	1.58656	4.96788	5.31464	0.000110809	0.00150341
6656	SOX1	9.44786	2.1618	5.5239	0.000111616	0.00151317
84190	METTL25	5.23008	-0.288307	5.41524	0.000111978	0.00151689
653	BMP5	9.94416	-0.6792	5.52787	0.000112451	0.0015221
92552	ATXN3L	-1.27707	6.56939	-5.30322	0.000112618	0.00152316
56984	PSMG2	1.36959	3.82317	5.30229	0.000112817	0.00152467
9867	PJA2	1.91717	3.32254	5.30278	0.000113445	0.00153195
7026	NR2F2	9.4531	1.13972	5.51208	0.000113712	0.00153436
57558	USP35	-2.55246	9.33752	-5.31299	0.000113871	0.0015353
26164	MTG2	1.33722	4.77301	5.29576	0.000113967	0.00153539
348808	NPHP3-AS1	4.61143	-1.13308	5.38157	0.00011417	0.00153694
150709	ANKAR	-1.88563	2.37851	-5.294	0.00011495	0.0015449
112939	NACC1	-3.33989	2.70757	-5.33126	0.000114994	0.0015449
80021	TMEM62	1.13281	5.28193	5.28915	0.000115108	0.0015449
56906	THAP10	-1.70655	4.9334	-5.29122	0.00011512	0.0015449
7552	ZNF711	1.37267	5.47548	5.28844	0.000115301	0.00154612
57730	ANKRD36B	1.57947	4.86901	5.28778	0.000115579	0.00154788
2009	EML1	1.99837	5.01442	5.29189	0.000115611	0.00154788
3039	HBA1	-5.65727	-2.7225	-5.40842	0.000115702	0.00154789
641649	TMEM91	6.04413	-2.36256	5.41821	0.000116099	0.001552
26211	OR2F1	-2.02718	5.36093	-5.28527	0.000116904	0.00156155
122416	ANKRD9	-4.56365	-3.7467	-5.36401	0.000117069	0.00156255
7976	FZD3	1.69913	7.28152	5.27993	0.000117171	0.0015627
3099	HK2	-1.67997	6.02814	-5.27607	0.000117857	0.00156974
2935	GSPT1	-1.18007	8.05008	-5.27405	0.000117881	0.00156974
10460	TACC3	-1.60477	6.45601	-5.26973	0.00011894	0.00158188
55272	IMP3	-1.56127	5.80749	-5.26901	0.000119026	0.00158188
25820	ARIH1	-2.38359	4.34682	-5.28055	0.000119067	0.00158188
283659	PRTG	4.17744	-3.2516	5.33806	0.00011932	0.00158398
3266	ERAS	-4.16404	-2.0441	-5.3371	0.000119409	0.00158398
84750	FUT10	1.45779	4.42948	5.26489	0.000119708	0.00158673
23542	MAPK8IP2	1.9947	1.52864	5.26824	0.000119992	0.00158928
4499	MT1M	-4.87631	-2.45863	-5.35819	0.000120225	0.00159114
144453	BEST3	3.47588	-1.75476	5.30379	0.000121012	0.00159986
118430	MUCL1	1.9693	4.74174	5.2622	0.00012107	0.00159986
134637	ADAT2	1.79497	5.57432	5.25931	0.000121212	0.00159998
90353	CTU1	3.25994	0.400065	5.29495	0.000121264	0.00159998
55148	UBR7	1.49539	5.6375	5.25558	0.000121509	0.00160199
92949	ADAMTSL1	-1.50196	4.46768	-5.25424	0.000121772	0.00160392
23028	KDM1A	5.5903	1.29625	5.37357	0.000121841	0.00160392
1297	COL9A1	1.16277	5.25024	5.25104	0.000122231	0.00160782
26167	PCDHB5	5.02069	-1.2348	5.35003	0.000122752	0.00161345
79959	CEP76	-4.16483	1.36957	-5.31848	0.000122991	0.00161536
3899	AFF3	2.49347	4.00623	5.25872	0.000123766	0.0016243
84266	ALKBH7	1.55371	2.78082	5.2437	0.000123866	0.00162438
55384	MEG3	-1.1127	7.18823	-5.24188	0.000124005	0.00162496
347741	OTOP3	4.61813	-2.37198	5.329	0.000124126	0.00162531
80149	ZC3H12A	1.32666	4.1744	5.24053	0.000124322	0.00162665
51280	GOLM1	1.24899	4.48074	5.23941	0.000124515	0.00162701
2689	GH2	-4.56921	-3.51519	-5.32517	0.000124538	0.00162701
116511	MAS1L	-2.24143	3.50607	-5.2456	0.000125219	0.00163274
1756	DMD	2.47277	5.39952	5.25056	0.000125274	0.00163274
11041	B4GAT1	-3.76054	5.85929	-5.29213	0.000125287	0.00163274
2059	EPS8	1.89687	3.97209	5.23921	0.000125356	0.00163274
125113	KRT222	-3.15441	-6.36013e-06	-5.26962	0.000125518	0.00163277
57471	ERMN	-1.04859	6.62818	-5.23403	0.000125547	0.00163277
7984	ARHGEF5	-2.4466	4.59978	-5.24794	0.000125668	0.00163311
100132916	SHISAL2B	-4.96263	-0.49159	-5.33012	0.000126294	0.00163861
114783	LMTK3	2.0777	3.62487	5.2368	0.000126366	0.00163861
151888	BTLA	3.36636	4.70449	5.2726	0.000126375	0.00163861
128710	SLX4IP	-4.9946	-0.366671	-5.32973	0.000126592	0.00164018
26083	TBC1D29P	3.28461	0.100403	5.26814	0.000126703	0.00164039
64405	CDH22	1.74072	5.33353	5.23012	0.000126828	0.00164077
6285	S100B	4.26531	-3.00253	5.30081	0.000127226	0.00164468
54793	KCTD9	2.4975	4.51359	5.24096	0.000127321	0.00164468
11062	DUS4L	-5.34122	3.70203	-5.33447	0.000127985	0.00165089
80313	LRRC27	-1.3453	7.32588	-5.22176	0.000128073	0.00165089
2303	FOXC2	4.15964	-0.828901	5.29274	0.000128088	0.00165089
157753	TMEM74	-2.84676	-1.34115	-5.24637	0.00012821	0.00165123
253461	ZBTB38	-1.4206	5.117	-5.21784	0.000128915	0.00165908
10284	SAP18	-1.10623	6.37959	-5.21392	0.000129609	0.00166676
1374	CPT1A	-3.50525	3.76688	-5.26067	0.000129804	0.00166802
198437	LKAAEAR1	1.70316	5.06881	5.21271	0.000130304	0.0016732
115817	DHRS1	2.20976	0.261581	5.21922	0.000130433	0.00167362
5757	PTMA	-1.35144	10.8015	-5.20947	0.000130594	0.00167443
283933	ZNF843	3.49031	0.504016	5.25485	0.000130901	0.00167713
22998	LIMCH1	-1.25793	6.53493	-5.20685	0.000131097	0.00167839
93010	B3GNT7	2.20445	3.0787	5.21301	0.000131705	0.00168492
10318	TNIP1	-2.40532	4.85616	-5.2145	0.000132306	0.00169136
27294	DHDH	-3.01914	3.12563	-5.23011	0.000132709	0.00169517
146212	KCTD19	-2.90032	4.15076	-5.2259	0.0001328	0.00169517
6251	RSU1	-1.42843	5.76612	-5.19794	0.00013305	0.00169643
350383	GPR142	-1.46768	4.25436	-5.19765	0.000133143	0.00169643
64132	XYLT2	-1.21423	6.10216	-5.19678	0.000133194	0.00169643
23463	ICMT	2.29573	2.84208	5.20689	0.000133389	0.00169766
100129534	LOC100129534	-4.14375	-2.16892	-5.26559	0.000133624	0.00169923
7474	WNT5A	3.0998	4.04452	5.22804	0.000133709	0.00169923
56829	ZC3HAV1	2.27153	3.83805	5.20317	0.000134069	0.00170255
259232	NALCN	-1.52657	4.27879	-5.19305	0.000134175	0.00170264
57720	GPR107	1.17061	5.69066	5.18947	0.000134737	0.00170631
107985781	FSIP2-AS1	5.54045	-3.45305	5.30854	0.000134753	0.00170631
10599	SLCO1B1	-1.23237	6.68544	-5.18943	0.00013476	0.00170631
40	ASIC2	-3.51587	0.421797	-5.23638	0.000135007	0.00170711
284071	MEIOC	1.29077	5.73401	5.1883	0.000135021	0.00170711
6711	SPTBN1	-1.18156	9.10521	-5.18747	0.000135169	0.00170772
151121	LINC01854	4.15456	-3.72766	5.2577	0.000135401	0.0017094
81544	GDPD5	1.25517	4.44839	5.18538	0.000135637	0.00171099
81671	VMP1	1.57446	6.73257	5.18608	0.000135725	0.00171099
7450	VWF	5.62554	2.41497	5.30363	0.000136399	0.00171823
9992	KCNE2	-1.3446	7.88069	-5.1801	0.000136815	0.00172221
84545	MRPL43	1.76374	4.22603	5.18201	0.000136928	0.00172238
340419	RSPO2	-3.49292	0.288578	-5.22431	0.000137452	0.00172771
1181	CLCN2	1.24386	3.87211	5.17509	0.000137867	0.00173153
6487	ST3GAL3	1.37744	4.15692	5.17463	0.000138028	0.00173153
2781	GNAZ	1.46379	5.47778	5.1748	0.000138057	0.00173153
10487	CAP1	1.4754	5.12125	5.17206	0.000138669	0.00173795
50805	IRX4	1.08363	7.13386	5.16963	0.000139038	0.0017413
170482	CLEC4C	1.31751	5.41388	5.16737	0.000139597	0.00174704
5028	P2RY1	-2.22279	4.85486	-5.17582	0.000139809	0.00174842
9670	IPO13	-1.00643	7.67963	-5.16541	0.000139968	0.00174915
56676	ASCL3	-2.09852	2.32018	-5.16867	0.000140886	0.00175934
26024	PTCD1	1.13959	5.76772	5.1605	0.000141077	0.00176046
55244	SLC47A1	1.63393	7.16851	5.16011	0.000141533	0.00176487
9091	PIGQ	1.89889	4.63829	5.16113	0.000141901	0.00176749
442179	OR1F12P	3.00139	-1.63808	5.18735	0.000141948	0.00176749
84223	IQCG	-3.06488	0.162463	-5.18839	0.000142181	0.00176911
650	BMP2	4.47914	2.74325	5.23246	0.000143638	0.00178488
285848	PNPLA1	4.77129	-4.00346	5.24271	0.000143655	0.00178488
23264	ZC3H7B	2.31929	5.35033	5.15976	0.000143905	0.0017867
80726	IQCN	1.85514	4.2516	5.1505	0.000144198	0.00178905
23287	AGTPBP1	-1.12428	5.67658	-5.14404	0.000144821	0.00179549
8987	STBD1	-1.611	2.20635	-5.14358	0.000145271	0.00179978
5327	PLAT	1.82869	3.08067	5.14359	0.000145723	0.00180408
7036	TFR2	-2.5165	1.83271	-5.15453	0.000146218	0.00180877
10742	RAI2	1.52657	4.35169	5.13818	0.000146408	0.00180877
6390	SDHB	-1.43728	5.58251	-5.13706	0.000146578	0.00180877
23355	VPS8	1.46461	5.00966	5.13682	0.00014666	0.00180877
79637	ARMC7	1.80142	2.07802	5.13903	0.000146718	0.00180877
3113	HLA-DPA1	-4.62341	-2.51363	-5.22349	0.000146919	0.00180877
6252	RTN1	3.58509	3.51459	5.18589	0.00014694	0.00180877
100996307	LIPE-AS1	-5.89001	2.50104	-5.26522	0.00014694	0.00180877
4915	NTRK2	4.33591	0.519958	5.20946	0.00014781	0.00181805
100507599	TFIP11-DT	-4.25091	0.192228	-5.20599	0.000147905	0.00181805
399694	SHC4	3.94946	-2.71159	5.19238	0.000148533	0.00182338
56160	NSMCE3	-3.84923	-1.8199	-5.18866	0.00014855	0.00182338
26355	FAM162A	-1.5046	7.24368	-5.1284	0.000148684	0.00182373
51029	DESI2	1.12089	5.19244	5.12486	0.000149317	0.00183019
11278	KLF12	4.15558	-1.2951	5.19522	0.000149649	0.00183264
26156	RSL1D1	-1.04772	7.05976	-5.1231	0.000149729	0.00183264
460	ASTN1	3.17192	4.67745	5.15913	0.00014986	0.00183294
100288485	MTRNR2L7	-2.00165	4.30016	-5.12765	0.000150034	0.00183355
83638	C11orf68	1.216	6.56497	5.12157	0.000150122	0.00183355
4636	MYL5	2.01766	0.948409	5.12698	0.000150253	0.00183386
23240	TMEM131L	-1.24923	6.76824	-5.11878	0.000150802	0.00183925
4131	MAP1B	1.99373	9.20929	5.12008	0.00015183	0.00185048
27094	KCNMB3	3.48347	4.6487	5.16064	0.000152126	0.00185278
389541	LAMTOR4	2.18419	2.54116	5.1188	0.00015295	0.00185928
1164	CKS2	-1.68827	6.10602	-5.11159	0.000153025	0.00185928
374860	ANKRD30B	2.95764	1.39676	5.13879	0.000153082	0.00185928
6387	CXCL12	-2.78817	4.76202	-5.13348	0.000153091	0.00185928
54923	LIME1	-3.01587	3.12636	-5.13916	0.000153454	0.0018611
254896	LOC254896	-2.38722	3.10283	-5.12051	0.000153609	0.0018611
1010	CDH12	3.82371	0.660165	5.16666	0.000153664	0.0018611
1022	CDK7	-1.63448	5.14034	-5.10853	0.000153671	0.0018611
399967	PATE2	4.33535	3.03838	5.18408	0.000153953	0.0018632
374918	IGFL1	3.04146	-0.0960424	5.13741	0.000154093	0.00186358
5990	RFX2	2.38896	3.34624	5.11551	0.000154855	0.00187148
59	ACTA2	2.95532	3.08921	5.12997	0.000155247	0.00187491
5168	ENPP2	3.02729	4.50873	5.13083	0.000155613	0.00187717
22837	COBLL1	1.4508	5.97989	5.09892	0.000155796	0.00187717
7386	UQCRFS1	-1.01731	6.35927	-5.098	0.000155851	0.00187717
84162	KIAA1109	3.04926	3.16615	5.13011	0.000155975	0.00187717
2160	F11	-3.55756	-0.862234	-5.14773	0.000155977	0.00187717
63915	BLOC1S5	-4.01517	3.20077	-5.16343	0.000156207	0.00187803
2281	FKBP1B	-1.68892	3.8753	-5.09849	0.000156266	0.00187803
117581	TWIST2	-3.84747	-3.42538	-5.15587	0.000156573	0.00187955
79977	GRHL2	4.89013	0.386732	5.19302	0.000156611	0.00187955
130162	CLHC1	2.91392	3.06102	5.11862	0.000157769	0.00189213
201181	ZNF385C	-1.81088	3.28331	-5.09094	0.000158469	0.00189921
7477	WNT7B	6.71775	3.44638	5.24035	0.000158829	0.0019022
7039	TGFA	-3.26312	1.1005	-5.12513	0.00015907	0.00190376
11112	HIBADH	1.83641	5.36831	5.08678	0.000159604	0.00190884
440738	MAP1LC3C	6.18898	-1.98931	5.21873	0.000160587	0.00191892
10298	PAK4	5.1984	3.46065	5.18722	0.000160757	0.00191892
123606	NIPA1	-1.87232	1.859	-5.08263	0.000160781	0.00191892
353219	KAAG1	-3.23156	3.44014	-5.11578	0.0001612	0.00192259
4487	MSX1	7.76631	1.24081	5.25561	0.000161583	0.00192583
23433	RHOQ	1.57669	5.6668	5.07512	0.000162014	0.00192922
23171	GPD1L	-1.11573	6.85254	-5.07352	0.000162091	0.00192922
8642	DCHS1	2.53571	6.2647	5.09004	0.000162277	0.00193011
2066	ERBB4	3.98177	3.1341	5.13273	0.000163809	0.00194698
23553	HYAL4	1.74102	3.23483	5.06598	0.000164748	0.0019568
9837	GINS1	2.72918	2.47188	5.08419	0.000165249	0.00196139
54	ACP5	-3.99437	1.42005	-5.12675	0.000165521	0.00196148
3652	IPP	1.54901	3.58334	5.06141	0.000165572	0.00196148
1039	CDR2	-1.22204	5.49288	-5.06027	0.000165597	0.00196148
51083	GAL	-1.27286	6.47083	-5.05612	0.000166724	0.00197348
64591	TSPY2	3.05118	0.707061	5.08598	0.000167481	0.00197857
8707	B3GALT2	6.02638	-2.41601	5.1877	0.000167518	0.00197857
6231	RPS26	-1.24022	5.57293	-5.05274	0.000167617	0.00197857
1397	CRIP2	2.40231	4.07465	5.06627	0.000167692	0.00197857
401442	LOC401442	2.45929	-0.0866854	5.06725	0.000167807	0.00197857
1636	ACE	-2.80418	2.61244	-5.07677	0.000167842	0.00197857
7158	TP53BP1	1.6661	6.98419	5.05227	0.000168238	0.00198188
5696	PSMB8	-3.62538	1.47466	-5.10236	0.000168479	0.00198336
54977	SLC25A38	-1.33012	5.6683	-5.04789	0.000168973	0.00198773
4211	MEIS1	6.76975	1.15458	5.20282	0.00016908	0.00198773
645832	SEBOX	4.89449	-1.45431	5.14417	0.000169486	0.0019909
1734	DIO2	5.28919	-0.598365	5.15706	0.000169588	0.0019909
4889	NPY5R	-2.25716	0.631622	-5.05559	0.000169696	0.0019909
51629	SLC25A39	1.60999	3.0845	5.04564	0.000169925	0.00199223
55862	ECHDC1	-2.50613	3.80363	-5.05829	0.000170578	0.00199807
254268	AKNAD1	2.29053	4.48958	5.05282	0.000170654	0.00199807
144406	CFAP251	-1.28658	5.14112	-5.04028	0.000171028	0.00200109
9120	SLC16A6	4.92971	-0.761739	5.13725	0.000171729	0.00200793
400966	RGPD1	-1.5277	5.60148	-5.03788	0.000171919	0.00200879
81833	SPACA1	-4.0802	3.70243	-5.10427	0.000172517	0.00201441
23097	CDK19	-1.83523	4.897	-5.03664	0.000172987	0.00201724
1815	DRD4	3.83518	3.36071	5.09364	0.000172993	0.00201724
83594	NUDT12	-2.12825	1.06455	-5.04065	0.000173112	0.00201727
6123	RPL3L	-3.21016	-1.13512	-5.06822	0.000173859	0.00202382
55857	KIZ	-1.59653	4.88999	-5.03078	0.00017401	0.00202382
55816	DOK5	4.58411	-0.563195	5.11701	0.000174026	0.00202382
399761	BMS1P1	2.91816	3.11311	5.0573	0.000174202	0.0020245
2159	F10	3.11632	0.603872	5.06127	0.000174919	0.00203064
9675	TTI1	-3.01582	2.89259	-5.05775	0.000174966	0.00203064
283871	PGP	2.2855	1.2323	5.03638	0.000175208	0.00203208
80705	TSGA10	-2.98315	1.48415	-5.05463	0.00017555	0.00203468
11179	ZNF277	1.9575	4.83052	5.02276	0.000177362	0.0020525
55215	FANCI	2.80865	4.45535	5.04268	0.000177384	0.0020525
65989	DLK2	1.79406	3.20744	5.02013	0.000177515	0.0020525
8971	H1-10	1.71831	8.1057	5.0192	0.000177563	0.0020525
57452	GALNT16	3.78439	3.78049	5.07413	0.000178012	0.00205631
219537	SMTNL1	4.02051	1.63534	5.08199	0.00017823	0.00205746
6608	SMO	1.16049	6.58153	5.01244	0.000178816	0.00206284
131034	CPNE4	-2.74724	1.96003	-5.0318	0.000179994	0.00206999
105376806	LOC105376806	-2.82176	0.455561	-5.03379	0.000180073	0.00206999
9829	DNAJC6	1.65513	6.4532	5.00989	0.000180092	0.00206999
147710	IGSF23	-3.16698	1.10621	-5.04491	0.000180115	0.00206999
80020	FOXRED2	-1.71262	3.8753	-5.01021	0.000180142	0.00206999
5631	PRPS1	-0.953837	6.77753	-5.00773	0.000180155	0.00206999
27152	INTU	1.44558	4.64841	5.00741	0.000180456	0.00207092
10572	SIVA1	2.27578	5.11599	5.01782	0.000180476	0.00207092
285	ANGPT2	8.63399	-0.651455	5.20323	0.000181059	0.00207562
58513	EPS15L1	-2.89508	3.50961	-5.03248	0.000181127	0.00207562
50619	DEF6	-1.38665	4.8805	-5.00353	0.000181526	0.00207765
414332	LCN10	3.45635	-0.848199	5.05014	0.00018155	0.00207765
51663	ZFR	1.60592	3.14658	5.00413	0.000181665	0.00207765
116969	ART5	1.44638	4.00241	5.00281	0.000181799	0.00207781
30818	KCNIP3	-4.15979	0.416528	-5.07314	0.000182302	0.00208217
4232	MEST	1.15909	7.88706	4.99982	0.000182492	0.00208297
149018	LELP1	1.65345	4.60072	5.00124	0.00018262	0.00208306
23658	LSM 5.00	-1.98201	4.51795	-5.00435	0.000182823	0.00208399
100147744	RNU7-1	2.47129	-0.228955	5.01282	0.000183316	0.00208823
116444	GRIN3B	7.87498	-2.21028	5.1782	0.000183722	0.00209148
4976	OPA1	-1.00764	7.4047	-4.99424	0.000184121	0.00209464
6546	SLC8A1	2.30998	3.08166	5.0054	0.000184365	0.00209546
4837	NNMT	4.36762	-1.83196	5.07348	0.000184436	0.00209546
117177	RAB3IP	1.92027	4.27148	4.99495	0.00018535	0.00210446
55755	CDK5RAP2	-1.26978	7.19985	-4.98756	0.000186181	0.00211114
10165	SLC25A13	-4.4925	1.62051	-5.07199	0.000186229	0.00211114
203413	CT83	-3.31262	1.18053	-5.02913	0.000186306	0.00211114
653333	FAM86B2	1.64737	5.04098	4.98812	0.000186515	0.00211213
57644	MYH7B	2.4732	3.50563	5.00043	0.000187046	0.00211675
8991	SELENBP1	1.43664	4.10866	4.98463	0.000187203	0.00211713
50651	SLC45A1	-1.53731	3.45745	-4.98394	0.000187558	0.00211976
2630	GBAP1	2.64895	2.06968	5.00045	0.000188494	0.00212795
6530	SLC6A2	-4.29568	-1.3428	-5.05739	0.000188529	0.00212795
8492	PRSS12	-3.08978	3.35689	-5.01358	0.000188706	0.00212856
57613	FAM234B	3.78639	4.37524	5.03633	0.000189309	0.00213396
144360	LINC00477	1.52108	7.39294	4.97442	0.000190437	0.00214528
8862	APLN	-2.13283	2.10396	-4.97971	0.000191054	0.00215083
78999	LRFN4	1.83615	1.26976	4.9744	0.000191278	0.00215194
80217	CFAP43	3.01712	1.23515	5.00087	0.000191889	0.00215741
10365	KLF2	-0.972358	6.94089	-4.96795	0.000192108	0.00215847
56892	TCIM	-3.59707	-3.34596	-5.01709	0.000193155	0.00216882
2913	GRM3	3.32979	2.90016	5.00476	0.000194029	0.00217721
6330	SCN4B	-3.19789	2.70031	-4.99874	0.000194479	0.00218084
114800	CCDC85A	-1.20835	6.11474	-4.95893	0.000194972	0.00218496
23657	SLC7A11	1.3623	8.18352	4.95863	0.000195164	0.00218569
65095	KRI1	1.50855	2.73416	4.95874	0.000195312	0.00218593
9290	GPR55	5.20283	3.50247	5.0658	0.000195745	0.00218935
7068	THRB	-3.73271	1.3432	-5.01147	0.000196503	0.00219514
284131	ENDOV	1.23584	4.02831	4.9539	0.000196578	0.00219514
27202	C5AR2	-4.32711	-0.730993	-5.03266	0.000196644	0.00219514
440307	TTLL13	3.50282	0.00435683	4.99965	0.000197624	0.00220466
148304	C1orf74	-2.46919	4.54556	-4.96273	0.000198819	0.00221579
78995	HROB	1.50636	4.71841	4.94739	0.000198933	0.00221579
374	AREG	-4.48682	-3.35621	-5.03105	0.000199008	0.00221579
1069	CETN2	1.19602	5.26706	4.94559	0.000199227	0.00221681
221908	PPP1R35	-1.93559	3.9957	-4.94905	0.000199728	0.00222094
197258	FCSK	-3.73045	1.76311	-5.00075	0.000199944	0.00222144
22808	MRAS	2.20539	3.30904	4.95286	0.00020003	0.00222144
23093	TTLL5	-1.89981	4.72617	-4.94682	0.000200288	0.00222287
6261	RYR1	-2.30517	4.50166	-4.95208	0.000200987	0.0022292
23468	CBX5	-2.38914	4.36083	-4.9515	0.000201823	0.00223704
23005	MAPKBP1	1.21049	6.25965	4.93536	0.000202566	0.00224383
4886	NPY1R	-1.85988	3.43186	-4.93821	0.000202937	0.00224466
145873	MESP2	-1.79585	3.79444	-4.93729	0.000202987	0.00224466
50939	IMPG2	2.37331	7.02212	4.94745	0.000203032	0.00224466
7216	TRO	1.23081	6.81884	4.93298	0.000203359	0.00224684
4942	OAT	-1.60936	6.05938	-4.93199	0.000204175	0.00225442
9652	TTC37	4.05796	0.784613	4.99865	0.000204586	0.00225647
2805	GOT1	-1.14527	5.78787	-4.92907	0.000204622	0.00225647
64518	TEKT3	-3.24658	2.43898	-4.96865	0.000204821	0.00225671
4025	LPO	-3.23243	-1.79964	-4.96782	0.000204933	0.00225671
610	HCN2	-2.76976	2.7649	-4.95231	0.000205037	0.00225671
1641	DCX	2.9061	5.20959	4.95554	0.000205383	0.00225836
8437	RASAL1	-4.10429	1.18184	-4.99695	0.000205724	0.00225836
115004	CGAS	1.55355	7.00785	4.92687	0.000205757	0.00225836
5013	OTX1	6.31251	2.95836	5.06905	0.000205795	0.00225836
116835	HSPA12B	-1.72929	4.05391	-4.92774	0.000205927	0.00225836
102464817	MIR5787	-1.2716	4.60948	-4.92518	0.000205972	0.00225836
7162	TPBG	3.51964	7.00359	4.97371	0.000206378	0.00226074
105374644	LINC02142	-3.99049	-3.38749	-4.99043	0.000206523	0.00226074
27445	PCLO	-1.12387	7.81161	-4.92297	0.000206653	0.00226074
348180	CTU2	4.38419	-1.06272	5.00378	0.000206833	0.00226074
6494	SIPA1	-1.10348	4.97576	-4.92239	0.000206844	0.00226074
9457	FHL5	-1.47366	5.66044	-4.9217	0.00020735	0.00226484
9903	KLHL21	1.64376	6.75539	4.92036	0.000208155	0.0022722
9577	BABAM2	6.40948	-1.69998	5.06394	0.000208435	0.00227381
84688	C9orf24	1.38008	5.62349	4.91755	0.00020863	0.0022745
26469	PTPN18	-5.23041	0.31452	-5.02646	0.000209037	0.0022775
7004	TEAD4	-1.8804	5.24332	-4.91964	0.000209245	0.00227833
6392	SDHD	-1.28129	5.23282	-4.91245	0.000210279	0.00228814
154761	LOC154761	2.02297	3.37172	4.91786	0.000210579	0.00228997
285834	HCG22	-3.97438	-0.631969	-4.97676	0.000210991	0.002293
79097	TRIM48	1.22103	5.13674	4.90942	0.000211286	0.00229476
1604	CD55	-1.90414	4.43937	-4.91354	0.000211443	0.00229502
130013	ACMSD	2.88313	0.214114	4.9322	0.000213109	0.00230989
389434	IYD	6.20222	0.360043	5.04448	0.000213123	0.00230989
23636	NUP62	1.63474	5.07193	4.90491	0.000213429	0.00230989
2042	EPHA3	7.10215	1.33732	5.06746	0.000213489	0.00230989
2984	GUCY2C	-5.01046	0.449034	-5.00625	0.000213493	0.00230989
200403	VWA3B	3.28537	0.933297	4.94429	0.000213616	0.00230989
57617	VPS18	-2.01625	3.30167	-4.90779	0.000214025	0.00231286
56850	GRIPAP1	1.82639	3.19404	4.90205	0.000215086	0.00232287
375260	WASH2P	1.35954	3.83256	4.89835	0.000215223	0.0023229
25977	NECAP1	1.67315	3.74902	4.89862	0.000215735	0.00232697
333929	SNAI3	-3.16148	2.8028	-4.93245	0.000216268	0.00233127
22882	ZHX2	1.53122	4.77279	4.89491	0.000216686	0.00233431
388969	C2orf68	2.48411	2.19753	4.90506	0.000218559	0.00235113
221481	ARMC12	1.1915	5.55692	4.88856	0.000218567	0.00235113
59269	HIVEP3	-2.9084	2.79899	-4.9173	0.000218656	0.00235113
54776	PPP1R12C	3.59622	-0.85006	4.93931	0.000219331	0.00235539
5134	PDCD2	-1.12948	5.94369	-4.88626	0.000219366	0.00235539
3606	IL18	-3.43946	-2.14531	-4.93329	0.000219462	0.00235539
1045	CDX2	5.833	-2.08886	5.01388	0.000220125	0.00236054
100187716	MIR1224	1.88715	3.0023	4.88837	0.000220215	0.00236054
118429	ANTXR2	5.57808	-1.11167	5.00476	0.00022059	0.00236212
9469	CHST3	-2.10148	4.19542	-4.89064	0.000220636	0.00236212
7718	ZNF165	-2.54924	2.10562	-4.89937	0.000221233	0.00236678
266629	SEC14L3	1.76364	4.38351	4.88374	0.000221346	0.00236678
200539	ANKRD23	-3.86507	-2.28246	-4.94294	0.000221567	0.00236768
6472	SHMT2	-1.40211	7.29631	-4.87773	0.000222625	0.00237751
255239	ANKK1	-3.54533	-0.543594	-4.92705	0.000223112	0.00238124
340581	LINC02243	2.04392	1.47086	4.87935	0.000224362	0.0023931
6446	SGK1	-2.11074	3.01248	-4.87953	0.000224739	0.00239564
130355	C2orf76	-2.00198	2.77172	-4.87604	0.000225322	0.00239951
2526	FUT4	-1.48274	3.02971	-4.87053	0.00022538	0.00239951
23640	HSPBP1	2.50956	2.4523	4.88568	0.000225849	0.00240283
79823	CAMKMT	1.35536	5.68511	4.86844	0.00022597	0.00240283
10718	NRG3	1.51787	3.30719	4.86868	0.000226129	0.00240304
54544	CRCT1	-2.0197	5.19411	-4.87334	0.000226425	0.00240471
5165	PDK3	-1.55374	5.54535	-4.86766	0.000226583	0.0024049
83879	CDCA7	-3.63915	1.91001	-4.92037	0.00022684	0.00240615
7804	LRP8	-1.14304	6.79622	-4.86383	0.000227541	0.00241084
3995	FADS3	-2.184	4.50567	-4.87303	0.000227674	0.00241084
22943	DKK 1.00	-1.89211	5.65912	-4.86762	0.000227829	0.00241084
362	AQP5	-2.06103	1.08258	-4.87024	0.000227841	0.00241084
129138	ANKRD54	2.22708	3.63999	4.87266	0.000228148	0.00241261
57215	THAP11	-3.60694	-1.24849	-4.91472	0.000228516	0.00241502
54205	CYCS	-1.56289	5.17307	-4.86177	0.000228791	0.00241645
5649	RELN	2.73469	2.27399	4.88242	0.000229468	0.00242133
107985206	LOC107985206	2.96485	-0.251503	4.88953	0.000229534	0.00242133
90678	LRSAM1	1.5967	2.43455	4.85529	0.000231314	0.00243779
339344	MYPOP	3.3456	1.07732	4.89736	0.000231526	0.00243779
9252	RPS6KA5	-3.3867	2.09763	-4.89851	0.000231645	0.00243779
84186	ZCCHC7	2.73167	1.66791	4.87654	0.00023166	0.00243779
1501	CTNND2	2.10962	5.37439	4.86015	0.000231971	0.00243862
51805	COQ3	-1.43377	5.85822	-4.85253	0.000232021	0.00243862
3059	HCLS1	-4.80183	0.0934299	-4.94761	0.000232343	0.00243963
9869	SETDB1	-0.906475	7.08924	-4.85082	0.000232399	0.00243963
101929754	ZBTB20-AS5	-3.35817	-0.938862	-4.89456	0.000232766	0.00244199
8785	MATN4	-4.35566	-0.864268	-4.92987	0.000233117	0.00244419
708	C1QBP	-1.65258	7.13619	-4.8503	0.00023337	0.00244535
105375015	LINC02571	-4.9608	-1.15813	-4.94835	0.000234145	0.00245199
55339	WDR33	-2.13936	2.49615	-4.85346	0.000234746	0.00245679
165324	UBXN2A	-4.18417	-2.467	-4.9178	0.000235384	0.00246197
3735	KARS1	-1.09219	7.63931	-4.84244	0.00023562	0.00246295
10584	COLEC10	-1.56626	5.1886	-4.84262	0.000236075	0.00246622
28511	NKIRAS2	7.39648	1.55794	5.01232	0.000236377	0.00246788
9852	EPM2AIP1	1.72824	5.03743	4.84242	0.000236665	0.00246939
150051	TIAM1-AS1	-4.5838	-2.81248	-4.92673	0.000237481	0.00247641
10421	CD2BP2	-2.27106	3.2896	-4.84831	0.000237812	0.00247835
146722	CD300LF	-3.3966	3.43964	-4.88254	0.000237955	0.00247835
10269	ZMPSTE24	-3.19077	-2.12587	-4.87275	0.000238943	0.00248714
55848	PLGRKT	-1.23644	4.12399	-4.83364	0.000239091	0.00248718
222008	VSTM2A	3.46696	1.76519	4.8816	0.000239318	0.00248804
54866	PPP1R14D	-1.19374	4.98889	-4.83228	0.000239602	0.00248853
874	CBR3	-4.07078	0.747452	-4.90278	0.000239653	0.00248853
4240	MFGE8	-1.51063	8.14129	-4.83218	0.000240016	0.0024908
6723	SRM	-1.19176	6.61096	-4.82752	0.000241474	0.002503
100874249	DENND5B-AS1	-2.23973	-0.390814	-4.83829	0.000241482	0.002503
56131	PCDHB4	3.38266	-0.640587	4.87274	0.000241629	0.00250302
1949	EFNB3	1.88773	5.36091	4.83014	0.000242221	0.00250601
203074	PRSS55	1.33713	4.23427	4.82517	0.000242511	0.00250601
389136	VGLL3	5.01366	-2.37711	4.92879	0.000242526	0.00250601
149483	CCDC17	3.30713	0.458374	4.86743	0.000242676	0.00250601
124808	CCDC43	-1.2357	6.65049	-4.82428	0.000242782	0.00250601
2618	GART	-1.18264	7.50761	-4.8242	0.000242788	0.00250601
10361	NPM2	-1.84859	5.45983	-4.82781	0.000242941	0.00250608
221294	NT5DC1	2.16145	1.97869	4.83166	0.000243466	0.00251
91120	ZNF682	-2.61122	1.81015	-4.84237	0.000243617	0.00251006
525	ATP6V1B1	4.91537	-3.58696	4.92154	0.000244104	0.00251357
92667	MGME1	2.19699	1.05933	4.8277	0.000245351	0.0025249
201931	TMEM192	-1.88061	5.45918	-4.82078	0.000245929	0.00252935
7593	MZF1	1.49922	4.21081	4.81633	0.000246304	0.00253169
9079	LDB2	-2.41488	6.33558	-4.82975	0.000246566	0.00253288
1612	DAPK1	-1.09149	7.07133	-4.81425	0.00024675	0.00253326
8773	SNAP23	-1.17376	5.39956	-4.8121	0.000247645	0.00254094
3363	HTR7	-5.55165	2.59253	-4.92913	0.000249479	0.00255675
80264	ZNF430	1.46187	3.72678	4.80833	0.000249483	0.00255675
157848	NKX6-3	5.38068	0.520133	4.91698	0.000252272	0.00258381
26529	OR12D2	-1.32474	7.80369	-4.80058	0.000252476	0.00258436
4277	MICB	-3.05758	3.8105	-4.8328	0.0002533	0.00259126
55510	DDX43	-2.4341	-0.633374	-4.81321	0.000253575	0.00259127
7388	UQCRH	-1.44065	6.39112	-4.79825	0.000253602	0.00259127
64221	ROBO3	2.25103	3.96332	4.80774	0.000254024	0.00259277
729678	LINC00847	4.07704	-2.51639	4.8677	0.000254049	0.00259277
162515	SLC16A11	3.2102	1.75506	4.83414	0.000254946	0.00260039
8872	CDC123	-1.02084	6.60488	-4.79341	0.000255319	0.00260265
1183	CLCN4	1.24113	4.38655	4.79291	0.000255603	0.00260272
64714	PDIA2	-4.53363	-1.73122	-4.88039	0.000255627	0.00260272
146206	CARMIL2	1.365	5.37355	4.79223	0.000256007	0.00260505
8038	ADAM12	3.08442	1.11683	4.82646	0.000256355	0.00260705
255762	PDZD9	1.63791	2.88765	4.79156	0.000256912	0.00261118
5959	RDH5	2.80114	-0.0578349	4.81495	0.000257291	0.0026135
163589	TDRD5	1.52785	3.73889	4.78893	0.0002577	0.00261511
10982	MAPRE2	1.95956	3.02579	4.79336	0.000257753	0.00261511
1906	EDN1	3.06404	0.236079	4.82028	0.000258688	0.00262305
658	BMPR1B	2.66236	2.50859	4.807	0.000258874	0.0026234
79973	ZNF442	5.50391	4.76945	4.9037	0.000259548	0.00262813
100652929	LINC02078	-5.2368	-2.15726	-4.89491	0.000259646	0.00262813
8840	CCN4	4.5923	-4.25375	4.86804	0.000261803	0.0026464
222389	BEND7	-1.67083	2.46134	-4.78013	0.000261905	0.0026464
1350	COX7C	-1.17908	6.02805	-4.77799	0.00026191	0.0026464
4854	NOTCH3	1.15361	8.13028	4.777	0.000262327	0.00264906
115703	ARHGAP33	7.72462	-0.392391	4.95432	0.00026326	0.00265692
154807	VKORC1L1	1.70964	5.73451	4.77692	0.000263449	0.00265728
4126	MANBA	-1.50574	5.34929	-4.77483	0.000263693	0.00265818
57690	TNRC6C	3.30548	1.92891	4.81523	0.000264515	0.00266492
10046	MAMLD1	-4.36112	2.98553	-4.8526	0.000264958	0.00266783
84503	ZNF527	-2.7643	5.14278	-4.79507	0.000265378	0.00266927
54586	EQTN	1.25823	4.4399	4.77003	0.000265412	0.00266927
8882	ZPR1	-1.15526	5.89479	-4.76587	0.000267172	0.00268304
55231	CCDC87	1.60864	4.69315	4.76696	0.000267423	0.00268304
656	BMP8B	-2.88771	0.858289	-4.79421	0.000267482	0.00268304
6419	SETMAR	1.74116	3.4458	4.76725	0.000267817	0.00268304
23008	KLHDC10	1.23807	5.93745	4.76446	0.000267836	0.00268304
163259	DENND2C	3.42878	-1.92636	4.81189	0.00026794	0.00268304
116151	FAM210B	-1.08753	6.80798	-4.76403	0.000267964	0.00268304
54361	WNT4	-2.34232	0.747445	-4.77732	0.000268024	0.00268304
255061	TAC4	1.31887	4.61348	4.76295	0.000268578	0.00268703
27113	BBC3	-2.19333	4.55529	-4.77171	0.000269015	0.00268983
162394	SLFN5	-5.10072	-0.78295	-4.86652	0.000270144	0.00269898
4869	NPM1	-1.37603	10.3188	-4.75925	0.00027029	0.00269898
2823	GPM6A	3.20891	4.54009	4.79855	0.000270399	0.00269898
10252	SPRY1	-1.78496	3.00269	-4.75818	0.00027207	0.00271409
51314	NME8	7.79699	-0.466356	4.93525	0.000272395	0.00271577
55770	EXOC2	1.25973	5.28973	4.75287	0.000273017	0.0027204
9261	MAPKAPK2	1.83063	6.16366	4.75517	0.000273669	0.00272507
8349	H2BC21	2.12341	3.48469	4.75961	0.000273802	0.00272507
6197	RPS6KA3	1.16606	5.58273	4.74822	0.000275056	0.00273597
84230	LRRC8C	4.61377	-1.91073	4.83836	0.000275368	0.00273697
10768	AHCYL1	-1.00928	6.73649	-4.74722	0.000275474	0.00273697
387990	TOMM20L	8.91142	1.25123	4.94831	0.000276655	0.00274713
5216	PFN1	-1.45623	9.15759	-4.74506	0.000276832	0.00274731
10312	TCIRG1	-1.07699	5.99261	-4.74344	0.000277205	0.00274813
5138	PDE2A	-1.38121	3.89495	-4.74388	0.000277233	0.00274813
7172	TPMT	-1.10981	4.55203	-4.74184	0.000277944	0.00275359
2161	F12	-2.96623	1.34133	-4.77227	0.00027858	0.00275831
375686	SPATC1	2.36991	3.11612	4.75252	0.000279559	0.00276642
144715	RAD9B	1.68339	4.5655	4.73904	0.000280307	0.00277223
9764	KIAA0513	-1.47341	5.5458	-4.73612	0.000280982	0.00277731
3329	HSPD1	-1.52912	9.73358	-4.73558	0.00028137	0.00277956
645188	LOC645188	2.55081	-0.216454	4.75167	0.000282186	0.00278602
1259	CNGA1	-4.40865	-0.767641	-4.81572	0.000282505	0.00278757
2523	FUT1	-2.93263	2.42263	-4.76069	0.000283461	0.00279541
100131902	KRTAP25-1	3.8624	-1.72467	4.79327	0.000283727	0.00279644
4015	LOX	2.05946	2.59427	4.73596	0.000284151	0.00279901
91319	DERL3	1.68046	4.0909	4.72936	0.000284815	0.00280396
5655	KLK10	-3.33779	0.470991	-4.77096	0.000285232	0.00280442
115749	C12orf56	-3.95805	0.916668	-4.79355	0.00028526	0.00280442
84435	ADGRA1	-3.71031	4.36373	-4.78412	0.000285416	0.00280442
3773	KCNJ16	5.18802	-3.71971	4.83611	0.000285512	0.00280442
347730	LRRTM1	-4.81419	-1.20024	-4.823	0.000285783	0.00280548
41	ASIC1	1.47727	4.13893	4.72472	0.000286328	0.00280924
85450	ITPRIP	6.90827	-0.710589	4.88285	0.000286958	0.00281342
101927481	LINC01909	3.14166	3.34692	4.76015	0.00028708	0.00281342
23411	SIRT1	1.20264	4.14828	4.7206	0.0002879	0.00281857
960	CD44	-2.3244	3.10121	-4.73359	0.000287932	0.00281857
112942	CFAP36	-1.18316	7.84138	-4.71927	0.000288522	0.00282274
285368	PRRT3	-1.26355	5.2342	-4.71905	0.000288686	0.00282275
79624	ARMT1	-3.39526	3.35006	-4.76294	0.000290064	0.00283461
26050	SLITRK5	-1.47695	6.2262	-4.71463	0.000291144	0.00284356
55888	ZKSCAN7	1.81007	4.32128	4.71591	0.000291892	0.00284925
101929181	LINC01647	-2.45267	2.84149	-4.72786	0.00029225	0.00285113
85359	DGCR6L	1.14934	5.81921	4.71107	0.000292445	0.00285142
138428	PTRH1	1.15129	5.53809	4.70782	0.000294022	0.00286458
57658	CALCOCO1	1.70633	3.60877	4.71015	0.000294126	0.00286458
6659	SOX4	-1.62083	8.92283	-4.70859	0.000294515	0.00286608
54840	APTX	1.90131	3.7715	4.71131	0.000294721	0.00286608
439990	LINC00857	-1.96113	2.16637	-4.7121	0.000294778	0.00286608
7058	THBS2	-2.52863	5.13524	-4.72167	0.000296288	0.00287825
221409	SPATS1	4.24694	-2.43839	4.78117	0.000296364	0.00287825
2118	ETV4	-2.27219	6.76564	-4.71436	0.000296658	0.00287948
25828	TXN2	1.45425	3.35662	4.70001	0.000298216	0.00289298
138255	CFAP95	-1.22534	3.60696	-4.69759	0.000299081	0.00289974
117584	RFFL	2.263	4.14425	4.70739	0.000300008	0.0029071
11011	TLK2	6.70847	-1.87325	4.85034	0.000300325	0.00290772
26115	TANC2	-1.78256	3.1943	-4.69821	0.00030041	0.00290772
9230	RAB11B	-2.00066	5.02677	-4.69964	0.000301255	0.00291427
4982	TNFRSF11B	4.52235	0.857908	4.77931	0.000302221	0.00292144
54551	MAGEL2	2.67398	3.02026	4.71374	0.000302335	0.00292144
11259	FILIP1L	1.90371	3.65439	4.69499	0.00030282	0.00292449
101928087	LOC101928087	2.70455	-0.103927	4.70814	0.00030564	0.00294969
79785	RERGL	-1.37202	5.30459	-4.68458	0.000305771	0.00294969
133874	C5orf58	-1.12003	5.59024	-4.68088	0.000307415	0.00296389
80005	DOCK5	-3.95632	3.59932	-4.74812	0.000307691	0.00296489
10308	ZNF267	1.8611	3.17361	4.68322	0.000308481	0.00296942
100132015	TEX13D	2.20991	0.273601	4.6894	0.000308505	0.00296942
55200	PLEKHG6	1.27851	5.22677	4.67765	0.000309176	0.0029727
9755	TBKBP1	-2.24932	3.48169	-4.68889	0.000309213	0.0029727
1519	CTSO	2.48858	2.64039	4.6946	0.000309363	0.0029727
29968	PSAT1	1.55904	4.66969	4.67605	0.000310598	0.00298292
51276	ZNF571	-1.58091	4.4142	-4.67537	0.000311027	0.00298537
3359	HTR3A	-4.44895	0.539195	-4.75894	0.000311333	0.00298665
266919	LINC00307	-6.31344	2.96197	-4.81767	0.000311584	0.0029874
349633	PLET1	-2.07763	2.54935	-4.67948	0.000312227	0.00299029
55201	MAP1S	-2.75421	3.58417	-4.69687	0.000312232	0.00299029
55009	FAM174C	-3.02332	1.76425	-4.70432	0.000312945	0.00299546
2719	GPC3	1.32251	6.841	4.66987	0.000313244	0.00299665
8798	DYRK4	1.53711	2.70801	4.67039	0.000313457	0.00299703
7187	TRAF3	1.12877	5.66163	4.66743	0.000314352	0.00300392
89790	SIGLEC10	1.78061	3.98894	4.67006	0.000314763	0.00300619
105376854	LINC01925	5.66479	-2.43391	4.79112	0.000315616	0.00301267
9223	MAGI1	-1.12939	8.12968	-4.66407	0.000316111	0.00301472
64788	LMF1	-2.01876	3.97656	-4.67085	0.000316181	0.00301472
2259	FGF14	4.15091	-0.403323	4.73761	0.000316903	0.00301994
9902	MRC2	1.79181	5.52109	4.66499	0.000317497	0.00302393
2107	ETF1	-0.945795	7.39508	-4.65998	0.000318227	0.00302921
116154	PHACTR3	1.6233	5.83853	4.66108	0.000318665	0.00303171
158431	ZNF782	1.0473	5.42431	4.65623	0.000320226	0.00304488
51072	MEMO1	1.41941	4.05392	4.65411	0.00032172	0.00305585
11343	MGLL	-1.13253	4.96396	-4.65345	0.000321734	0.00305585
286826	LIN9	4.22975	-2.5427	4.73039	0.000322303	0.00305892
100292680	LINC00942	1.19087	3.98813	4.65224	0.000322411	0.00305892
8829	NRP1	4.68806	4.20652	4.74408	0.000323708	0.00306954
101929196	THSD4-AS1	3.85494	-2.53488	4.71046	0.000325683	0.00308637
92597	MOB1B	1.42952	3.10557	4.6465	0.000325841	0.00308637
692091	SNORD23	-1.85781	0.866855	-4.64816	0.000326975	0.00309512
22999	RIMS1	2.58331	2.72601	4.66381	0.000327123	0.00309512
5454	POU3F2	8.07427	2.69028	4.82984	0.000327658	0.00309692
4191	MDH2	-1.43308	7.90474	-4.64314	0.000327673	0.00309692
140596	DEFB104A	2.65202	1.78823	4.66442	0.0003279	0.00309737
4790	NFKB1	1.31403	4.61363	4.64172	0.000328225	0.00309873
7802	DNALI1	2.28559	4.04345	4.65359	0.000328402	0.00309873
220001	VWCE	-4.8179	-2.42312	-4.73943	0.000328705	0.00309959
10124	ARL4A	3.23013	5.66076	4.68189	0.000328853	0.00309959
7675	ZNF121	-1.54064	7.44643	-4.63953	0.00032996	0.00310833
124056	NOXO1	2.32244	3.16438	4.64906	0.000331384	0.00311717
340152	ZC3H12D	-3.21996	-0.0617297	-4.67667	0.000331543	0.00311717
6939	TCF15	-3.25725	0.415529	-4.67798	0.000331555	0.00311717
81786	TRIM7	5.15989	0.89231	4.74562	0.000331621	0.00311717
23368	PPP1R13B	-1.03669	9.03531	-4.63424	0.000332148	0.00312042
4223	MEOX2	-2.66928	-0.093784	-4.65645	0.000332587	0.00312284
8886	DDX18	-1.06714	6.78768	-4.63261	0.000333053	0.00312552
64745	METTL17	1.8127	3.51638	4.63313	0.000334932	0.00314144
27120	DKKL1	4.47241	-2.41131	4.71518	0.000335507	0.00314512
6542	SLC7A2	-3.17232	4.51116	-4.66735	0.000335814	0.0031463
148753	FAM163A	-2.06746	1.51885	-4.63496	0.000336155	0.00314714
56603	CYP26B1	-2.0952	2.28561	-4.63519	0.000336329	0.00314714
92610	TIFA	-0.979974	6.16978	-4.62649	0.000336451	0.00314714
6528	SLC5A5	-3.41074	0.119075	-4.67211	0.000337955	0.00315832
11146	GLMN	-4.2827	4.04285	-4.70396	0.000338013	0.00315832
6809	STX3	-2.16972	5.61449	-4.63247	0.000338715	0.00316317
10867	TSPAN9	-2.65247	1.17982	-4.64416	0.000339213	0.0031649
240	ALOX5	-2.62234	1.68022	-4.64292	0.000339404	0.0031649
10554	AGPAT1	-3.42614	3.77494	-4.6696	0.000339706	0.0031649
84552	PARD6G	-1.06299	5.39915	-4.62053	0.000339818	0.0031649
25822	DNAJB5	-0.963149	4.88668	-4.62046	0.000339841	0.0031649
132320	SCLT1	-1.34828	4.52818	-4.62064	0.00034	0.0031649
1555	CYP2B6	-6.67803	-0.478711	-4.77285	0.000341369	0.00317426
1349	COX7B	-1.23667	5.31815	-4.61796	0.000341374	0.00317426
146956	EME1	1.52406	4.20201	4.61819	0.000341841	0.00317689
131408	FAM131A	-2.33366	8.59974	-4.63009	0.000342221	0.00317807
440900	LINC01191	5.48685	-0.214653	4.73711	0.00034236	0.00317807
27065	NSG1	8.89359	0.857861	4.81901	0.000342623	0.00317807
5584	PRKCI	-1.21766	7.35546	-4.61559	0.000342704	0.00317807
4485	MST1	1.39948	3.01309	4.61565	0.000342937	0.00317852
5732	PTGER2	-4.69282	-2.13092	-4.70769	0.000344207	0.00318761
112268408	LOC112268408	2.94659	1.42534	4.64434	0.000344503	0.00318761
221074	SLC39A12	1.01215	6.51816	4.61206	0.000344636	0.00318761
6949	TCOF1	-1.25643	7.95086	-4.61199	0.000344804	0.00318761
645382	PRAMEF33	1.707	3.71014	4.61443	0.000344841	0.00318761
140700	SAMD10	2.11856	0.00054595	4.61742	0.000346728	0.00320334
79657	RPAP3	1.67089	2.30431	4.60847	0.000348087	0.00321417
1028	CDKN1C	1.77006	5.47692	4.60822	0.000348836	0.00321936
7135	TNNI1	5.17665	-1.04931	4.71491	0.000349511	0.00322387
79634	SCRN3	3.18768	4.4722	4.64356	0.000349822	0.00322501
84707	BEX2	-0.998213	6.46273	-4.60172	0.000350624	0.00323068
121256	TMEM132D	2.23973	4.55267	4.61146	0.000351737	0.00323921
146547	PRSS36	1.77974	1.58187	4.60167	0.000352744	0.00324675
5831	PYCR1	-1.57561	6.77978	-4.59534	0.000355327	0.00326875
54600	UGT1A9	-3.60827	7.72274	-4.64923	0.000355513	0.00326875
10772	SRSF10	1.42352	5.91827	4.59316	0.000356105	0.00327084
57822	GRHL3	2.76238	2.08633	4.61856	0.000356119	0.00327084
84864	RIOX2	1.78855	4.04184	4.59444	0.000357094	0.00327716
56914	OTOR	-1.82382	6.12429	-4.59471	0.000357201	0.00327716
4741	NEFM	2.34117	6.37011	4.60439	0.000357377	0.00327716
163590	TOR1AIP2	-3.18152	0.980208	-4.63021	0.000357633	0.00327776
6591	SNAI2	3.77782	1.73735	4.6513	0.000358031	0.00327967
375190	FAM228B	3.58555	-2.62877	4.6434	0.000358517	0.00328238
151	ADRA2B	-2.83048	2.69836	-4.61163	0.000361622	0.00330905
961	CD47	1.59273	4.93802	4.584	0.000362202	0.00331147
7078	TIMP3	3.05467	3.61968	4.61811	0.00036227	0.00331147
199745	THAP8	1.65803	4.97327	4.58374	0.000362693	0.00331358
79008	SLX1B	-2.3824	5.07217	-4.59569	0.000363272	0.00331426
55786	ZNF415	-1.46924	6.61299	-4.58141	0.000363298	0.00331426
649	BMP1	1.89782	4.31086	4.58556	0.000363344	0.00331426
8514	KCNAB2	1.45434	3.58633	4.58062	0.000363728	0.00331529
344657	LRRIQ4	1.70151	1.90285	4.58226	0.000363848	0.00331529
4776	NFATC4	1.64983	5.62092	4.58132	0.000364122	0.00331529
84461	NEURL4	2.06842	3.34842	4.58702	0.000364225	0.00331529
4643	MYO1E	-1.42249	5.73519	-4.57629	0.000366285	0.00333229
341947	COX8C	2.14466	1.55416	4.58336	0.000367406	0.00333962
79844	ZDHHC11	-5.09709	0.127292	-4.68256	0.000367478	0.00333962
153572	IRX2	-2.93155	4.06318	-4.60331	0.000368791	0.00334979
5604	MAP2K1	-1.34792	6.23346	-4.56849	0.000370923	0.00336701
57567	ZNF319	3.36625	3.21083	4.61495	0.000371077	0.00336701
83786	FRMD8	1.78763	3.84731	4.57023	0.000371849	0.00337224
9815	GIT2	1.30464	4.79182	4.56428	0.000373469	0.00338515
445571	CBWD3	-6.20649	-0.249554	-4.70616	0.000373818	0.00338654
1822	ATN1	1.11477	7.83063	4.56077	0.000375484	0.00339984
283232	TMEM80	-1.52403	3.98512	-4.56163	0.000375715	0.00340015
132112	RTP1	-2.48935	1.44427	-4.57711	0.000376608	0.00340645
206338	LVRN	-6.03215	1.95929	-4.69647	0.000376834	0.00340671
2065	ERBB3	-2.49574	4.8453	-4.57478	0.000378199	0.00341726
140462	ASB9	1.77721	2.84802	4.55838	0.000379227	0.00342475
57547	ZNF624	-1.18497	5.34447	-4.5535	0.000380127	0.00343072
253044	LINGO1-AS1	1.50192	4.35511	4.55428	0.000380285	0.00343072
221150	SKA3	2.03562	1.17598	4.55943	0.000381081	0.0034361
27153	ZNF777	1.32493	5.43371	4.54962	0.000382779	0.00344961
55906	ZC4H2	-1.27503	6.33336	-4.54802	0.000383727	0.00345635
83547	RILP	-3.80904	-0.753872	-4.61058	0.000384267	0.00345838
390212	GPR152	2.5872	1.69966	4.56783	0.000384354	0.00345838
29801	ZDHHC8	1.64547	2.58889	4.54737	0.000385396	0.00346596
3547	IGSF1	-1.55257	4.54742	-4.54451	0.000386771	0.0034765
339965	CCDC158	3.45817	-1.02744	4.59336	0.000387045	0.00347716
127795	C1orf87	2.78584	1.30348	4.56852	0.00038791	0.00348269
100294720	NHEG1	3.70345	0.281141	4.60086	0.000388064	0.00348269
5494	PPM1A	-1.05437	6.86766	-4.54052	0.000388419	0.00348345
29841	GRHL1	1.26169	7.04624	4.54054	0.000388553	0.00348345
5694	PSMB6	-1.04321	6.26423	-4.53969	0.000388956	0.00348526
107984016	LOC107984016	3.44357	0.632959	4.58875	0.000389724	0.00349033
283234	CCDC88B	1.3913	2.79488	4.53743	0.000390828	0.0034984
170958	ZNF525	1.0804	6.03239	4.53482	0.000392152	0.00350843
152404	IGSF11	2.35244	1.9595	4.54896	0.000392454	0.00350931
23609	MKRN2	-1.12424	7.18049	-4.53222	0.000393886	0.0035203
7579	ZSCAN20	1.33333	3.68726	4.53003	0.000395578	0.00353358
26268	FBXO9	1.34828	4.60528	4.52866	0.000396521	0.00353942
8547	FCN3	-3.76884	-3.31436	-4.59037	0.000396641	0.00353942
80133	MROH9	-2.56213	1.9019	-4.54787	0.000397015	0.00354087
9673	SLC25A44	1.14699	7.22073	4.52722	0.000397214	0.00354087
8458	TTF2	-1.28757	6.16251	-4.52686	0.000397609	0.00354256
64747	MFSD1	-1.19664	6.54961	-4.52603	0.000398052	0.00354468
84696	ABHD1	1.48517	4.49992	4.52431	0.000399824	0.00355862
23362	PSD3	1.50228	5.84818	4.52395	0.000400133	0.00355953
1107	CHD3	1.67744	6.96187	4.5248	0.000400483	0.00356081
896	CCND3	-1.06733	4.63877	-4.52045	0.000401717	0.00356995
11036	GTF2A1L	-3.39344	-2.98755	-4.56597	0.000403795	0.00358656
730130	TMEM229A	2.64485	-1.12735	4.53959	0.000404289	0.0035891
10022	INSL5	-1.58366	4.59143	-4.51768	0.000404746	0.00359131
389119	INKA1	-3.23459	-2.12202	-4.5567	0.000406199	0.00360079
266917	D21S2088E	1.77543	2.34571	4.5174	0.000406232	0.00360079
283349	RASSF3	1.08127	5.55193	4.51235	0.000407224	0.00360774
100302743	SNORA80B	-1.45909	3.70936	-4.51283	0.000407516	0.00360847
361	AQP4	-3.13807	1.36145	-4.55038	0.000408177	0.00361247
102060282	RASSF1-AS1	-4.09052	-0.859765	-4.58473	0.000408589	0.00361426
89970	RSPRY1	-1.38007	6.07451	-4.51024	0.000409051	0.0036165
10481	HOXB13	-1.07059	7.47236	-4.50697	0.000410918	0.00363114
441452	SPATA31C1	4.24516	-0.28909	4.58614	0.000411532	0.00363398
963	CD53	-4.8182	-2.98582	-4.60615	0.00041166	0.00363398
1266	CNN3	1.00434	8.24317	4.5051	0.000412196	0.00363589
7015	TERT	-2.23434	3.45756	-4.51667	0.000412398	0.00363589
342850	ANKRD62	-2.64962	1.57767	-4.52781	0.000412525	0.00363589
108	ADCY2	-3.85595	6.22908	-4.56987	0.000412931	0.00363589
199953	TMEM201	4.97823	-2.2454	4.6096	0.000413028	0.00363589
56100	PCDHGB6	1.6084	5.24046	4.50566	0.000413141	0.00363589
7694	ZNF135	1.45051	3.00007	4.50355	0.000413894	0.00364
9368	SLC9A3R1	-1.18003	3.96516	-4.50257	0.00041403	0.00364
1102	RCBTB2	1.50885	4.27988	4.50128	0.000415699	0.00365258
88	ACTN2	-1.63826	1.81033	-4.50184	0.000415985	0.00365258
100288778	WASH8P	-3.85892	-2.09278	-4.56548	0.000416096	0.00365258
9906	SLC35E2A	1.22274	5.96679	4.49891	0.000416635	0.00365546
6183	MRPS12	-1.29585	3.68678	-4.49649	0.000418437	0.00366941
6564	SLC15A1	-3.47988	0.180513	-4.54772	0.000418742	0.00367021
176	ACAN	-3.62625	1.67301	-4.55207	0.000419498	0.00367498
284080	PICART1	-3.5248	0.360094	-4.54555	0.000421475	0.00369042
401647	GOLGA7B	-2.9327	-0.472054	-4.52326	0.000422234	0.00369519
57591	MRTFA	-0.97065	7.56386	-4.4888	0.000423648	0.00370569
2180	ACSL1	-1.86282	3.36184	-4.49332	0.000423879	0.00370583
219738	FAM241B	2.50785	2.40495	4.50466	0.000425954	0.00372208
3655	ITGA6	-1.07317	7.74103	-4.48209	0.000428481	0.00374135
158062	LCN6	1.65631	3.56731	4.48428	0.000428593	0.00374135
23403	FBXO46	-2.8665	3.91392	-4.51169	0.000428977	0.00374179
58495	OVOL2	2.27264	4.36337	4.49348	0.000429533	0.00374179
79751	SLC25A22	-3.51054	2.09548	-4.53378	0.000429603	0.00374179
5342	PLGLB2	4.33717	-2.25734	4.56409	0.00042968	0.00374179
3745	KCNB1	2.17328	3.1185	4.49091	0.000429727	0.00374179
9453	GGPS1	-2.67486	4.05732	-4.50287	0.000430882	0.00374996
118924	FRA10AC1	-1.66542	2.27111	-4.47893	0.000432543	0.00376196
26043	UBXN7	2.04595	4.929	4.48412	0.000432754	0.00376196
81832	NETO1	1.66032	5.33512	4.47837	0.000432915	0.00376196
246705	LINC00314	1.62128	2.18018	4.47712	0.000433567	0.00376573
57325	KAT14	-1.22433	5.98862	-4.47362	0.00043475	0.00377411
100129484	LINC02983	2.00221	4.2134	4.47958	0.000435492	0.00377865
6331	SCN5A	-1.95623	3.62886	-4.47792	0.000436117	0.00378216
65009	NDRG4	1.2812	3.3869	4.46958	0.000437811	0.00379407
10267	RAMP1	-2.24142	2.49598	-4.48116	0.000438024	0.00379407
79590	MRPL24	-3.99678	-1.38428	-4.54012	0.000438228	0.00379407
8823	FGF16	-4.05775	-1.37955	-4.54217	0.000438369	0.00379407
785	CACNB4	-1.56098	3.29459	-4.46877	0.000439363	0.00380077
114823	LENG8	1.47858	5.00933	4.46713	0.000440184	0.00380596
79840	NHEJ1	2.59706	0.368199	4.48672	0.000441055	0.00381158
55773	TBC1D23	-1.22242	7.30877	-4.46385	0.000441973	0.0038176
[truncated: 15,260 more rows]

## Sheet: Table S5
Table S5: Differentially expressed genes for PTCHD1_SNV during differentiation
FeatureID	Symbols	logFC	AveExpr	t	P.Value	adj.P.Val
7037	TFRC	-2.6826	7.59686	-20.4743	1.27788e-10	1.15793e-06
7431	VIM	3.38713	9.15059	20.4227	1.3419e-10	1.15793e-06
51177	PLEKHO1	6.72642	3.29193	17.8036	7.03279e-10	4.04573e-06
4133	MAP2	6.62255	5.39256	15.936	2.36297e-09	1.0195e-05
1363	CPE	3.06315	5.65162	14.2599	6.81841e-09	1.79718e-05
728393	USP17L27	4.05277	4.31208	14.025	8.47327e-09	1.79718e-05
221044	UCMA	-2.1254	8.34437	-13.794	9.54842e-09	1.79718e-05
54675	CRLS1	9.81459	1.52371	13.9251	1.14205e-08	1.79718e-05
56267	KYAT3	3.87721	6.21105	13.472	1.29763e-08	1.79718e-05
653645	TBC1D3P1-DHX40P1	-8.00787	-1.43052	-13.5785	1.41625e-08	1.79718e-05
55507	GPRC5D	2.88618	6.28718	13.1691	1.59762e-08	1.79718e-05
26048	ZNF500	2.11235	8.68063	13.1188	1.63692e-08	1.79718e-05
5069	PAPPA	5.06452	2.33453	13.1697	1.74541e-08	1.79718e-05
6646	SOAT1	3.09943	3.4781	12.9676	1.89738e-08	1.79718e-05
6662	SOX9	3.77552	5.99045	12.9846	1.91919e-08	1.79718e-05
784	CACNB3	3.65321	3.80592	12.9432	1.97612e-08	1.79718e-05
10081	PDCD7	3.75488	5.17148	12.9296	2.00688e-08	1.79718e-05
128153	SPATA17	4.4442	3.40577	12.9341	2.05986e-08	1.79718e-05
23160	WDR43	6.13834	3.14211	12.9017	2.28156e-08	1.79718e-05
10004	NAALADL1	3.82481	2.94136	12.7698	2.29916e-08	1.79718e-05
10587	TXNRD2	6.84805	-1.08565	12.8136	2.52831e-08	1.79718e-05
168620	BHLHA15	5.37293	1.10734	12.7271	2.55304e-08	1.79718e-05
286205	SCAI	5.78215	4.69036	12.7377	2.57657e-08	1.79718e-05
10158	PDZK1IP1	-2.17349	8.53678	-12.5658	2.59575e-08	1.79718e-05
1912	PHC2	3.67094	5.92738	12.6146	2.6034e-08	1.79718e-05
1178	CLC	-6.77725	-2.19154	-12.6501	2.89275e-08	1.9068e-05
115560	ZNF501	3.2013	3.56492	12.3747	3.13818e-08	1.9068e-05
333	APLP1	2.92463	6.05241	12.3258	3.24347e-08	1.9068e-05
9911	TMCC2	-2.4954	6.32484	-12.3086	3.25439e-08	1.9068e-05
6764	DENND2B	2.52842	5.53717	12.2696	3.36864e-08	1.9068e-05
5602	MAPK10	5.0043	3.70963	12.3185	3.55712e-08	1.9068e-05
29760	BLNK	3.55527	5.88575	12.2389	3.57625e-08	1.9068e-05
94031	HTRA3	2.57621	6.05818	12.1462	3.7548e-08	1.9068e-05
55090	MED9	-5.01279	1.75135	-12.256	3.75658e-08	1.9068e-05
51471	NAT8B	2.09822	6.37992	12.0344	4.10482e-08	1.9904e-05
1280	COL2A1	4.17176	7.5734	12.0912	4.1765e-08	1.9904e-05
1000	CDH2	3.27236	8.03803	12	4.36203e-08	1.9904e-05
57594	HOMEZ	4.55889	1.61792	12.0562	4.38261e-08	1.9904e-05
9986	RCE1	2.45696	5.4747	11.7308	5.41342e-08	2.30568e-05
9048	ARTN	-3.65953	1.87446	-11.7713	5.42948e-08	2.30568e-05
26119	LDLRAP1	1.99172	7.42312	11.7075	5.48567e-08	2.30568e-05
321	APBA2	1.91993	5.95686	11.6816	5.61123e-08	2.30568e-05
9415	FADS2	-1.68051	7.17488	-11.5523	6.29885e-08	2.50704e-05
23367	LARP1	5.76684	2.64177	11.6949	6.3918e-08	2.50704e-05
728858	C12orf71	3.25823	3.5256	11.5473	6.54794e-08	2.51121e-05
6935	ZEB1	6.7616	2.8602	11.6633	6.86088e-08	2.51216e-05
51362	CDC40	-2.8652	5.3839	-11.4507	7.06006e-08	2.51216e-05
10744	PTTG2	3.25036	5.75671	11.4567	7.11297e-08	2.51216e-05
1947	EFNB1	4.11197	5.31906	11.4923	7.13269e-08	2.51216e-05
64215	DNAJC1	11.2712	0.370304	11.7354	7.4044e-08	2.53819e-05
26000	TBC1D10B	3.03749	5.91561	11.3737	7.62213e-08	2.53819e-05
138065	RNF183	3.01614	3.98454	11.3693	7.6478e-08	2.53819e-05
57599	WDR48	4.58875	4.81312	11.375	8.12068e-08	2.62537e-05
221883	HOXA11-AS	4.90479	4.92142	11.3626	8.33483e-08	2.62537e-05
4440	MSI1	2.94954	6.66061	11.2702	8.36687e-08	2.62537e-05
4625	MYH7	6.5195	-2.19839	11.375	8.84963e-08	2.69612e-05
1112	FOXN3	-2.40661	7.67972	-11.188	8.90478e-08	2.69612e-05
6664	SOX11	3.20125	7.90608	11.1541	9.40882e-08	2.77652e-05
23136	EPB41L3	3.11975	5.8931	11.1416	9.49211e-08	2.77652e-05
84671	ZNF347	-2.53454	7.25786	-10.9697	1.09787e-07	3.06728e-05
7267	TTC3	2.54373	7.7377	10.9665	1.10148e-07	3.06728e-05
29015	SLC43A3	-2.26696	3.47776	-10.9599	1.10193e-07	3.06728e-05
10279	PRSS16	2.51201	5.88385	10.8562	1.22335e-07	3.35119e-05
392636	AGMO	2.25412	5.03714	10.834	1.24308e-07	3.35203e-05
79961	DENND2D	-1.74992	7.23773	-10.802	1.27427e-07	3.38329e-05
57562	CEP126	3.10793	5.6856	10.7286	1.40875e-07	3.68367e-05
10847	SRCAP	3.66039	3.39525	10.675	1.51657e-07	3.84947e-05
201516	ZSCAN4	3.45788	2.0568	10.6663	1.51677e-07	3.84947e-05
4135	MAP6	8.00768	3.90682	10.8392	1.55598e-07	3.89176e-05
4330	MN1	2.93849	6.21066	10.5872	1.60826e-07	3.94621e-05
23196	FAM120A	-2.62624	7.85607	-10.5578	1.64021e-07	3.94621e-05
51199	NIN	4.36695	1.86238	10.6232	1.64635e-07	3.94621e-05
7059	THBS3	3.07904	3.42887	10.5432	1.68744e-07	3.9893e-05
387644	FAM238C	4.4301	3.57445	10.5639	1.75025e-07	4.03448e-05
57578	UNC79	3.77525	2.33032	10.523	1.76951e-07	4.03448e-05
4953	ODC1	2.27834	7.94703	10.4616	1.78982e-07	4.03448e-05
1736	DKC1	-1.4301	6.92466	-10.4477	1.80006e-07	4.03448e-05
51676	ASB2	5.95857	1.85673	10.5861	1.83662e-07	4.06364e-05
8204	NRIP1	2.55365	5.77394	10.3472	2.0181e-07	4.40865e-05
79807	GSTCD	-3.41462	7.14114	-10.3543	2.06189e-07	4.44801e-05
58483	LINC00474	2.33526	5.45866	10.2616	2.1885e-07	4.62764e-05
5074	PAWR	-2.63286	7.41996	-10.2639	2.19879e-07	4.62764e-05
7846	TUBA1A	3.57382	9.52806	10.2621	2.27681e-07	4.73412e-05
55702	YJU2	1.6108	6.86518	10.1933	2.32449e-07	4.77573e-05
1630	DCC	6.49024	4.26284	10.3128	2.46695e-07	5.00878e-05
23057	NMNAT2	2.51413	5.92157	10.134	2.50046e-07	5.01778e-05
162972	ZNF550	4.66512	1.12514	10.2004	2.54607e-07	5.02484e-05
23566	LPAR3	1.90694	6.13147	10.0964	2.57101e-07	5.02484e-05
10139	ARFRP1	5.63641	1.94446	10.2273	2.59133e-07	5.02484e-05
219770	GJD4	3.07172	2.20115	10.0711	2.71162e-07	5.19969e-05
4498	MT1JP	-5.50286	-3.10984	-10.14	2.81489e-07	5.30481e-05
56897	WRNIP1	4.53456	6.15588	10.0814	2.85704e-07	5.30481e-05
352962	HLA-V	2.35404	4.59109	9.9997	2.85866e-07	5.30481e-05
125704	DIPK1C	-1.77321	5.13299	-9.96517	2.93812e-07	5.39427e-05
57222	ERGIC1	-2.81088	5.79428	-9.95673	3.02395e-07	5.49341e-05
57010	CABP4	3.85115	2.82712	9.97764	3.08102e-07	5.53878e-05
7402	UTRN	-1.86752	7.83026	-9.90795	3.11982e-07	5.55071e-05
414919	C8orf82	6.25002	2.3521	10.0591	3.16137e-07	5.56723e-05
5613	PRKX	-2.02476	6.54897	-9.86856	3.25592e-07	5.66445e-05
348995	NUP43	-5.29259	1.68965	-9.98116	3.28222e-07	5.66445e-05
63036	CELA2A	2.46447	5.27866	9.8442	3.36669e-07	5.7527e-05
3308	HSPA4	-1.62375	9.24116	-9.79144	3.5162e-07	5.91801e-05
81030	ZBP1	2.54671	4.24158	9.80025	3.53202e-07	5.91801e-05
89882	TPD52L3	3.74779	2.39653	9.78647	3.74262e-07	6.21058e-05
4267	CD99	2.13225	6.18938	9.72143	3.80393e-07	6.23863e-05
2947	GSTM3	3.62553	2.55184	9.74965	3.86973e-07	6.23863e-05
9188	DDX21	-2.04875	8.19786	-9.70085	3.88252e-07	6.23863e-05
2941	GSTA4	2.12253	4.62705	9.69016	3.93082e-07	6.23863e-05
11099	PTPN21	3.30074	4.53931	9.71556	3.95798e-07	6.23863e-05
219293	ATAD3C	8.72763	1.78198	9.92028	4.00536e-07	6.23863e-05
79968	WDR76	5.70318	3.76969	9.80638	4.01256e-07	6.23863e-05
23016	EXOSC7	2.41287	5.63321	9.65315	4.11052e-07	6.28701e-05
7070	THY1	-3.67467	8.01241	-9.69305	4.11654e-07	6.28701e-05
9426	CDY2A	-2.08887	6.39338	-9.61115	4.27176e-07	6.46135e-05
53827	FXYD5	2.6281	6.1731	9.61455	4.30557e-07	6.46135e-05
2906	GRIN2D	-3.8017	4.88388	-9.63196	4.41662e-07	6.48912e-05
29907	SNX15	-4.45308	1.55435	-9.65618	4.43562e-07	6.48912e-05
55080	TAPBPL	8.14759	2.29017	9.79072	4.49872e-07	6.48912e-05
1301	COL11A1	3.16518	6.0843	9.58561	4.51935e-07	6.48912e-05
3098	HK1	-2.36108	8.14264	-9.55111	4.57661e-07	6.48912e-05
2487	FRZB	5.43778	3.27867	9.66841	4.58571e-07	6.48912e-05
1911	PHC1	-2.78469	9.16032	-9.55938	4.58728e-07	6.48912e-05
83650	SLC35G5	2.58477	3.89746	9.54099	4.65143e-07	6.52638e-05
1943	EFNA2	2.16467	4.90613	9.49929	4.81947e-07	6.70761e-05
9840	TESPA1	6.96026	2.8937	9.65249	4.98153e-07	6.8305e-05
8706	B3GALNT1	2.71459	3.3087	9.47721	4.999e-07	6.8305e-05
2049	EPHB3	2.95335	4.78063	9.4792	5.0265e-07	6.8305e-05
8406	SRPX	-2.54757	3.33411	-9.4546	5.09838e-07	6.87405e-05
9877	ZC3H11A	-1.29907	6.35707	-9.42261	5.1988e-07	6.91105e-05
10154	PLXNC1	-1.51442	7.2923	-9.4218	5.20591e-07	6.91105e-05
2617	GARS1	-1.55693	7.67257	-9.41296	5.25671e-07	6.91429e-05
135398	C6orf141	2.42114	3.77021	9.41566	5.3007e-07	6.91429e-05
221424	LRRC73	3.27007	0.648921	9.43003	5.3624e-07	6.91429e-05
128439	SNHG11	4.34651	3.04184	9.46942	5.38973e-07	6.91429e-05
51475	CABP2	-2.18811	6.21792	-9.38823	5.43449e-07	6.91429e-05
5829	PXN	-2.09206	7.3117	-9.38167	5.46468e-07	6.91429e-05
64581	CLEC7A	9.15156	-0.945604	9.6277	5.52375e-07	6.91429e-05
348120	LINC01193	2.7088	4.70733	9.38374	5.52887e-07	6.91429e-05
56889	TM9SF3	-1.67409	6.61943	-9.35411	5.60595e-07	6.91903e-05
50485	SMARCAL1	-3.40297	6.75475	-9.39279	5.61284e-07	6.91903e-05
23087	TRIM35	-2.36891	3.41101	-9.34269	5.73022e-07	7.01363e-05
8934	RAB29	-2.8311	2.64824	-9.34304	5.8006e-07	7.04978e-05
54886	PLPPR1	-2.3576	2.99571	-9.31552	5.90077e-07	7.0719e-05
7567	ZNF19	2.76218	1.55713	9.32123	5.9271e-07	7.0719e-05
112	ADCY6	3.37027	5.12209	9.33916	5.94174e-07	7.0719e-05
25926	NOL11	4.60953	5.22101	9.38408	5.98553e-07	7.07523e-05
22847	ZNF507	2.68941	5.66482	9.28125	6.17795e-07	7.253e-05
9917	FAM20B	4.2191	4.64215	9.27742	6.60125e-07	7.66922e-05
23261	CAMTA1	1.91026	5.40826	9.20358	6.62135e-07	7.66922e-05
168374	ZNF92	5.59307	0.923525	9.28447	6.98923e-07	8.04135e-05
83693	HSDL1	2.60029	5.05294	9.15835	7.05346e-07	8.04694e-05
273	AMPH	2.30493	5.22427	9.14755	7.08735e-07	8.04694e-05
22921	MSRB2	2.4945	4.1006	9.14262	7.15714e-07	8.07307e-05
25865	PRKD2	2.41404	2.4798	9.12129	7.31387e-07	8.14498e-05
84630	TTBK1	2.86783	6.70602	9.12502	7.3784e-07	8.14498e-05
94005	PIGS	5.45867	1.2512	9.22683	7.40047e-07	8.14498e-05
112479	ERI2	2.37802	4.59039	9.10572	7.43507e-07	8.14498e-05
171024	SYNPO2	2.6423	6.06563	9.10918	7.45687e-07	8.14498e-05
130399	ACVR1C	7.32532	0.494238	9.28437	7.52156e-07	8.15425e-05
220965	FAM13C	2.65813	4.89901	9.09724	7.55986e-07	8.15425e-05
7704	ZBTB16	4.48881	4.21954	9.15883	7.61953e-07	8.16756e-05
83857	TMTC1	2.57914	3.75838	9.06894	7.78422e-07	8.29259e-05
9639	ARHGEF10	3.01846	4.96696	9.05751	7.99508e-07	8.46498e-05
266675	BEST4	2.16108	4.31509	9.02966	8.05702e-07	8.47854e-05
2803	GOLGA4	-1.65196	7.83639	-8.99524	8.32492e-07	8.70668e-05
55727	BTBD7	-1.58924	6.01144	-8.98962	8.37472e-07	8.70668e-05
83539	CHST9	3.76078	1.17721	9.02764	8.52277e-07	8.76569e-05
283578	TMED8	-4.85957	4.06156	-9.07296	8.53306e-07	8.76569e-05
200958	MUC20	2.75921	4.64605	8.97032	8.73767e-07	8.92276e-05
2893	GRIA4	-3.0522	2.56543	-8.96784	8.85019e-07	8.92732e-05
114885	OSBPL11	-4.00778	5.31593	-8.99726	8.91855e-07	8.92732e-05
11329	STK38	1.48584	5.35519	8.93301	8.92034e-07	8.92732e-05
7681	MKRN3	8.16342	-1.17236	9.15462	8.94905e-07	8.92732e-05
10856	RUVBL2	-4.32616	1.27898	-8.98832	9.14499e-07	9.05644e-05
57531	HACE1	-2.87086	5.48521	-8.92851	9.19185e-07	9.05644e-05
9883	POM121	-1.94225	5.97992	-8.90127	9.27612e-07	9.05644e-05
10940	POP1	-1.46354	6.81348	-8.89708	9.28838e-07	9.05644e-05
1261	CNGA3	6.35492	-1.83125	9.04666	9.41069e-07	9.12414e-05
23413	NCS1	6.16628	0.694412	9.00308	9.80179e-07	9.4177e-05
83989	FAM172A	4.64914	4.1084	8.93861	9.82261e-07	9.4177e-05
84455	EFCAB7	-2.61493	5.11802	-8.84635	1.0007e-06	9.5415e-05
26519	TIMM10	-1.61453	5.48012	-8.82486	1.00861e-06	9.56403e-05
23243	ANKRD28	-4.47952	5.00795	-8.89787	1.02024e-06	9.61744e-05
56262	LRRC8A	2.7701	4.16728	8.82542	1.0296e-06	9.61744e-05
55734	ZFP64	4.93739	1.17952	8.90501	1.03454e-06	9.61744e-05
11245	GPR176	3.22084	3.68489	8.82943	1.04165e-06	9.61744e-05
51304	ZDHHC3	-2.30917	4.13751	-8.80399	1.0421e-06	9.61744e-05
284576	LEMD1-AS1	1.67779	5.08174	8.78348	1.05762e-06	9.69491e-05
10235	RASGRP2	4.94225	2.09636	8.88233	1.06173e-06	9.69491e-05
4489	MT1A	-6.39992	-2.4159	-8.93333	1.07116e-06	9.7068e-05
102724064	B4GAT1-DT	4.21316	0.350438	8.8384	1.07769e-06	9.7068e-05
23768	FLRT2	6.15824	3.20081	8.91689	1.07991e-06	9.7068e-05
440498	HSBP1L1	3.17059	4.2199	8.78549	1.093e-06	9.76043e-05
8470	SORBS2	3.65257	4.5406	8.79513	1.10316e-06	9.76043e-05
64744	SMAP2	1.85505	4.74633	8.74684	1.10444e-06	9.76043e-05
22801	ITGA11	-2.26007	6.45412	-8.74898	1.1085e-06	9.76043e-05
729852	UMAD1	-4.42731	5.07645	-8.81387	1.11968e-06	9.80883e-05
57582	KCNT1	1.97113	6.32526	8.72341	1.136e-06	9.85875e-05
10014	HDAC5	1.97157	6.07065	8.71867	1.1422e-06	9.85875e-05
5098	PCDHGC3	2.02988	6.14216	8.71912	1.14251e-06	9.85875e-05
80727	TTYH3	3.96142	1.45912	8.76368	1.15984e-06	9.9314e-05
439996	IFIT1B	2.63255	3.18586	8.7126	1.16638e-06	9.9314e-05
80213	TM2D3	5.87924	2.42741	8.83682	1.1682e-06	9.9314e-05
730102	CRYZL2P	2.26279	4.52427	8.69527	1.17898e-06	9.93654e-05
54413	NLGN3	-1.43349	8.4238	-8.68665	1.18032e-06	9.93654e-05
53820	RIPPLY3	-5.57501	0.137573	-8.79797	1.20434e-06	0.000100895
79829	NAA40	-1.81109	4.87566	-8.64884	1.2355e-06	0.000103006
1008	CDH10	6.35438	2.01837	8.77899	1.27451e-06	0.000105742
3709	ITPR2	-3.67078	4.95116	-8.66599	1.28057e-06	0.000105742
283420	CLEC9A	3.5182	1.26886	8.65574	1.28711e-06	0.000105776
9356	SLC22A6	8.76924	2.8756	8.82732	1.32e-06	0.000107964
7013	TERF1	-3.01309	8.0279	-8.61139	1.32747e-06	0.000108063
10236	HNRNPR	-3.50887	2.42281	-8.62276	1.33665e-06	0.0001083
124220	ZG16B	2.7251	3.43506	8.58522	1.355e-06	0.000109274
5015	OTX2	3.30811	5.91464	8.58466	1.38522e-06	0.000111191
165721	DNAJB8	-5.99724	1.56412	-8.68375	1.40007e-06	0.000111863
605	BCL7A	1.90109	5.77881	8.52257	1.43174e-06	0.000113866
9743	ARHGAP32	1.78243	5.92794	8.49107	1.48361e-06	0.000117015
1388	ATF6B	1.47709	6.1686	8.4888	1.48489e-06	0.000117015
128859	BPIFB6	3.3964	1.5808	8.52251	1.49487e-06	0.000117266
1153	CIRBP	2.02973	6.6229	8.46143	1.54049e-06	0.000119763
25800	SLC39A6	2.49607	2.50383	8.46957	1.54059e-06	0.000119763
359948	IRF2BP2	-2.30986	5.07282	-8.45155	1.56645e-06	0.000120856
339442	LINC01343	3.60623	1.69141	8.48292	1.58026e-06	0.000120856
80745	THUMPD2	2.48243	3.99784	8.44644	1.58244e-06	0.000120856
18	ABAT	3.59564	5.36328	8.47924	1.58634e-06	0.000120856
56893	UBQLN4	5.17041	-0.90366	8.54159	1.58966e-06	0.000120856
154150	HDGFL1	-2.53837	3.83891	-8.43516	1.60597e-06	0.000121561
3516	RBPJ	-1.28717	8.0556	-8.3966	1.65401e-06	0.000123701
440854	CAPN14	4.53283	-0.889811	8.47703	1.66263e-06	0.000123701
582	BBS1	2.09177	4.7482	8.39567	1.666e-06	0.000123701
4093	SMAD9	3.94826	2.45228	8.45112	1.66653e-06	0.000123701
83460	EMC6	-1.98646	4.23907	-8.39225	1.67009e-06	0.000123701
3572	IL6ST	2.79124	5.50619	8.40236	1.68212e-06	0.00012406
3696	ITGB8	3.67361	3.4682	8.4128	1.7215e-06	0.000126424
7903	ST8SIA4	4.44425	3.08086	8.43298	1.74368e-06	0.00012751
129807	NEU4	6.38204	1.32747	8.49531	1.77382e-06	0.000129167
151648	SGO1	-4.75655	0.672018	-8.42386	1.7896e-06	0.000129725
171017	ZNF384	-3.62136	2.79972	-8.37376	1.79864e-06	0.000129725
4609	MYC	-4.40102	5.52928	-8.40242	1.80403e-06	0.000129725
55530	SVOP	-2.30945	4.46054	-8.3283	1.81186e-06	0.000129747
56101	PCDHGB5	3.74024	4.84827	8.36695	1.82309e-06	0.000130012
7277	TUBA4A	-5.46803	2.9843	-8.42403	1.85141e-06	0.000131488
6541	SLC7A1	-1.24894	7.20742	-8.29496	1.86556e-06	0.00013195
2058	EPRS1	-1.50304	8.2244	-8.2916	1.87409e-06	0.000132013
57658	CALCOCO1	3.06179	3.60877	8.30626	1.90353e-06	0.000133541
51755	CDK12	1.73157	5.586	8.26399	1.93934e-06	0.000133817
10100	TSPAN2	1.63803	7.20147	8.26207	1.94253e-06	0.000133817
79776	ZFHX4	-1.90417	4.18665	-8.26032	1.9512e-06	0.000133817
201229	LYRM9	2.81518	3.95254	8.27642	1.955e-06	0.000133817
84315	MON1A	2.55058	2.83399	8.26274	1.97094e-06	0.000133817
170961	ANKRD24	-1.49406	6.32661	-8.24582	1.97921e-06	0.000133817
116115	ZNF526	1.85568	7.09546	8.24702	1.98136e-06	0.000133817
54550	NECAB2	2.39641	6.93166	8.25482	1.98163e-06	0.000133817
10347	ABCA7	-3.06931	3.4411	-8.27256	1.98221e-06	0.000133817
79746	ECHDC3	3.94743	0.55936	8.30214	1.98846e-06	0.000133817
25880	TMEM186	-1.5009	6.39098	-8.23826	1.99725e-06	0.000133817
10850	CCL27	-1.91402	4.46468	-8.23954	2.0005e-06	0.000133817
10803	CCR9	-1.42008	6.61663	-8.22239	2.035e-06	0.000135307
2018	EMX2	10.1735	1.87236	8.48795	2.03846e-06	0.000135307
127841	LINC00628	-2.96669	4.65725	-8.23539	2.06438e-06	0.000136502
4036	LRP2	4.4028	3.63598	8.2707	2.1106e-06	0.000139025
5292	PIM1	-3.23873	5.93372	-8.21373	2.14143e-06	0.000140089
1794	DOCK2	-3.07659	3.37626	-8.20773	2.14298e-06	0.000140089
222171	PRR15	2.41299	4.54308	8.18189	2.16368e-06	0.000140392
26112	CCDC69	5.16228	2.97177	8.28079	2.16388e-06	0.000140392
22930	RAB3GAP1	-1.70491	8.29508	-8.1626	2.18956e-06	0.000141526
145195	LINC02691	2.44283	3.11022	8.16275	2.2158e-06	0.000142687
54842	MFSD6	2.06717	4.00322	8.14858	2.2363e-06	0.000143472
23349	PHF24	-2.77296	4.8422	-8.14468	2.28691e-06	0.000145647
107	ADCY1	-1.53807	5.64188	-8.12566	2.28708e-06	0.000145647
27153	ZNF777	2.01663	5.43371	8.12152	2.30879e-06	0.000146489
644019	CBWD6	-1.96545	4.28729	-8.11726	2.31903e-06	0.0001466
6616	SNAP25	4.56416	0.968892	8.18	2.37262e-06	0.000149441
2034	EPAS1	-2.98889	1.57005	-8.11556	2.38714e-06	0.000149653
111082987	CFTR-AS1	-3.91666	0.700702	-8.14676	2.39334e-06	0.000149653
9240	PNMA1	-1.43187	6.09802	-8.08045	2.41484e-06	0.000150367
63977	PRDM15	4.80725	3.72754	8.17277	2.42219e-06	0.000150367
26145	IRF2BP1	2.0878	4.04484	8.07233	2.45337e-06	0.000151438
8850	KAT2B	2.7751	2.19882	8.0829	2.46484e-06	0.000151438
79868	ALG13	2.49978	3.51679	8.07569	2.46575e-06	0.000151438
100506013	APELA	7.64649	-1.80022	8.25085	2.49561e-06	0.000152457
23708	GSPT2	1.88319	6.41848	8.05156	2.50883e-06	0.000152457
101928470	TMEM246-AS1	5.90315	-0.211551	8.18674	2.50886e-06	0.000152457
727	C5	5.28711	1.71162	8.15455	2.53452e-06	0.000153476
55089	SLC38A4	-1.97413	5.92373	-8.03957	2.54866e-06	0.000153793
347252	IGFBPL1	3.16412	3.71024	8.06224	2.56439e-06	0.000154203
57488	ESYT2	-1.88826	7.51087	-8.02516	2.59097e-06	0.00015513
92105	INTS4	3.6168	2.43199	8.0651	2.60613e-06	0.00015513
26228	STAP1	-1.94225	8.31133	-8.02072	2.60678e-06	0.00015513
8803	SUCLA2	-2.00691	6.67673	-8.01482	2.62802e-06	0.000155857
55066	PDPR	-4.3866	-0.812518	-8.08501	2.63929e-06	0.00015596
6638	SNRPN	-2.25677	8.41969	-8.01235	2.64784e-06	0.00015596
8535	CBX4	2.99036	2.97325	8.02758	2.65703e-06	0.000155969
327657	SERPINA9	1.74941	4.68896	7.99382	2.68824e-06	0.000157267
5649	RELN	4.03275	2.27399	8.05125	2.70312e-06	0.000157393
55243	KIRREL1	-3.66721	3.98263	-8.02992	2.72682e-06	0.000157393
51493	RTCB	-1.81892	4.30416	-7.98184	2.72973e-06	0.000157393
9946	CRYZL1	-2.55973	6.26642	-7.99204	2.73522e-06	0.000157393
340554	ZC3H12B	-4.50992	0.0530655	-8.06049	2.736e-06	0.000157393
85463	ZC3H12C	-3.01981	4.87335	-7.99534	2.767e-06	0.000158647
728485	LOC728485	4.57596	1.29529	8.04646	2.7924e-06	0.000159573
26051	PPP1R16B	2.07854	4.94208	7.95949	2.81534e-06	0.000159846
7223	TRPC4	4.24322	2.47784	8.02628	2.81569e-06	0.000159846
116	ADCYAP1	6.34897	-2.12085	8.10325	2.83203e-06	0.000160247
7507	XPA	3.20377	2.15179	7.96857	2.88045e-06	0.000162454
8061	FOSL1	-4.20717	2.40077	-7.99385	2.92476e-06	0.000164415
26088	GGA1	2.30236	5.3307	7.9272	2.94227e-06	0.00016486
8941	CDK5R2	5.70553	-0.3523	8.04565	2.95177e-06	0.00016486
284656	EPHA10	7.89961	1.543	8.10405	3.00862e-06	0.000167493
80017	DGLUCY	-2.13816	7.22971	-7.89684	3.04418e-06	0.000168928
101928469	MIR325HG	-2.12112	2.55882	-7.89201	3.06143e-06	0.00016934
1846	DUSP4	2.87548	5.03046	7.89944	3.09693e-06	0.000170603
1471	CST3	1.48767	5.19633	7.87555	3.10404e-06	0.000170603
113452	TMEM54	3.66507	1.11079	7.91689	3.13302e-06	0.00017165
23287	AGTPBP1	-1.46834	5.67658	-7.86036	3.16269e-06	0.000172727
5066	PAM	1.72264	7.27821	7.85515	3.18776e-06	0.000173547
133558	MROH2B	-2.41379	3.91816	-7.8619	3.19798e-06	0.000173556
6844	VAMP2	1.7066	5.19766	7.84652	3.22161e-06	0.00017429
3274	HRH2	-3.06184	3.12949	-7.86776	3.2435e-06	0.000174796
1641	DCX	4.60489	5.20959	7.92167	3.26033e-06	0.000174796
144453	BEST3	6.00107	-1.75476	7.9755	3.26134e-06	0.000174796
5579	PRKCB	-2.20755	3.7149	-7.8313	3.30594e-06	0.000175315
58475	MS4A7	2.2437	3.44873	7.83129	3.30846e-06	0.000175315
8826	IQGAP1	-1.74557	8.42494	-7.82487	3.31035e-06	0.000175315
79927	FAM110D	4.71536	0.953632	7.91347	3.31166e-06	0.000175315
3720	JARID2	-1.71803	7.73743	-7.81784	3.33862e-06	0.000176201
2043	EPHA4	3.39115	5.64646	7.84629	3.3773e-06	0.000177337
57733	GBA3	-3.07197	1.05706	-7.83472	3.38068e-06	0.000177337
220134	SKA1	-1.87907	5.51399	-7.78825	3.46939e-06	0.000181438
55004	LAMTOR1	-1.53001	5.14169	-7.76941	3.542e-06	0.000184225
57605	PITPNM2	2.79802	2.42675	7.78865	3.54403e-06	0.000184225
225	ABCD2	5.43736	-2.87153	7.87631	3.59215e-06	0.000186042
3955	LFNG	3.22822	4.31912	7.78778	3.60736e-06	0.000186042
2743	GLRB	5.40315	-0.376612	7.87072	3.61131e-06	0.000186042
57369	GJD2	3.37929	5.76495	7.78107	3.66152e-06	0.000188067
91380	SNORD107	-4.01574	3.61167	-7.79767	3.69485e-06	0.000189216
57613	FAM234B	6.58581	4.37524	7.89048	3.71727e-06	0.000189801
55297	CCDC91	2.36563	2.09266	7.71737	3.82486e-06	0.000194318
284532	OR14A16	5.78981	-3.02346	7.83675	3.83664e-06	0.000194318
55681	SCYL2	1.66279	4.30798	7.70385	3.84787e-06	0.000194318
9556	ATP5MJ	1.87449	7.2637	7.70483	3.85078e-06	0.000194318
400619	LINC00511	3.84449	0.553966	7.7394	3.94196e-06	0.000198339
80314	EPC1	2.55869	2.55446	7.6846	4.0068e-06	0.000201016
6887	TAL2	5.19228	-2.64381	7.77262	4.041e-06	0.000201923
575	ADGRB1	1.66535	4.89686	7.66282	4.05175e-06	0.000201923
27235	COQ2	3.05521	2.96599	7.68229	4.089e-06	0.000201923
147685	C19orf18	4.09423	-0.228392	7.7186	4.09606e-06	0.000201923
101243555	PTENP1-AS	-5.76197	-2.79439	-7.78145	4.1063e-06	0.000201923
126306	JSRP1	2.44011	4.52442	7.66219	4.1078e-06	0.000201923
6660	SOX5	3.90427	3.7867	7.70793	4.11306e-06	0.000201923
627	BDNF	-3.31309	1.03596	-7.6844	4.1223e-06	0.000201923
55505	NOP10	7.2849	1.11005	7.82877	4.13018e-06	0.000201923
79785	RERGL	-2.05178	5.30459	-7.64054	4.1861e-06	0.000204078
8239	USP9X	-1.54076	8.69295	-7.62794	4.231e-06	0.000205686
23139	MAST2	-2.24157	6.13562	-7.62926	4.26174e-06	0.000206599
3067	HDC	8.72952	-1.09109	7.83639	4.30588e-06	0.000208154
10157	AASS	1.89132	4.61983	7.60112	4.39e-06	0.000211161
1032	CDKN2D	3.34313	1.39858	7.63522	4.39257e-06	0.000211161
79998	ANKRD53	-2.83997	2.26881	-7.61591	4.41094e-06	0.000211456
100302743	SNORA80B	-2.18807	3.70936	-7.59035	4.47208e-06	0.000213541
84108	PCGF6	10.7849	1.63751	7.85076	4.48131e-06	0.000213541
10452	TOMM40	-2.21787	3.73978	-7.58742	4.49157e-06	0.000213541
8614	STC2	-5.02531	4.99416	-7.67587	4.52808e-06	0.000214338
1284	COL4A2	1.44955	8.69747	7.57322	4.53317e-06	0.000214338
9906	SLC35E2A	1.7581	5.96679	7.57249	4.54588e-06	0.000214352
8907	AP1M1	1.5216	5.369	7.56618	4.57517e-06	0.000215145
2664	GDI1	1.29744	7.70572	7.55885	4.61505e-06	0.000216431
9669	EIF5B	2.51754	3.89053	7.56946	4.63009e-06	0.000216514
8503	PIK3R3	3.31672	5.48152	7.59083	4.64192e-06	0.000216514
4300	MLLT3	2.27374	4.51724	7.55652	4.67731e-06	0.000217577
57061	HYMAI	2.41801	6.11132	7.54786	4.74609e-06	0.000218978
10746	MAP3K2	1.98063	5.11947	7.53867	4.75864e-06	0.000218978
255061	TAC4	1.84904	4.61348	7.53334	4.78279e-06	0.000218978
25770	C22orf31	-3.84295	1.98271	-7.58547	4.78948e-06	0.000218978
121599	SPIC	-2.29995	4.13341	-7.53794	4.79233e-06	0.000218978
63877	FAM204A	4.15741	3.46295	7.59388	4.81233e-06	0.000218978
3313	HSPA9	-1.42499	8.64865	-7.5251	4.81921e-06	0.000218978
57333	RCN3	3.46628	1.56243	7.56492	4.83e-06	0.000218978
55732	C1orf112	-1.56391	7.12563	-7.52186	4.84197e-06	0.000218978
55128	TRIM68	-1.3444	7.33074	-7.52099	4.8436e-06	0.000218978
284071	MEIOC	1.66521	5.73401	7.52154	4.84699e-06	0.000218978
65983	GRAMD2B	1.4475	6.04549	7.51345	4.8918e-06	0.000220425
4684	NCAM1	4.18835	5.31447	7.57973	4.90749e-06	0.000220556
6510	SLC1A5	-2.32644	7.20038	-7.51368	4.9463e-06	0.000221219
1952	CELSR2	2.51692	7.35662	7.51742	4.94788e-06	0.000221219
124590	USH1G	1.18122	5.77126	7.49942	4.9779e-06	0.000221548
3996	LLGL1	1.37708	7.54688	7.49917	4.98091e-06	0.000221548
79585	CORO7	2.15364	4.37459	7.50284	4.99639e-06	0.000221662
79767	ELMO3	-1.53329	4.97071	-7.49518	5.00916e-06	0.000221662
7020	TFAP2A	4.68913	-0.42766	7.56771	5.1101e-06	0.00022555
134266	GRPEL2	-3.45543	2.65344	-7.51442	5.14978e-06	0.000226722
8100	IFT88	3.0943	2.8454	7.49905	5.17049e-06	0.000227054
1039	CDR2	-1.59123	5.49288	-7.46746	5.19192e-06	0.000227363
5064	PALM	2.26967	5.4221	7.47302	5.20388e-06	0.000227363
23517	MTREX	-2.76454	6.76655	-7.47818	5.24461e-06	0.000228564
100131378	C11orf91	-3.72595	1.37285	-7.50187	5.30025e-06	0.000230305
2048	EPHB2	1.90141	6.37416	7.45076	5.31969e-06	0.000230305
96459	FNIP1	1.91239	4.59268	7.45015	5.32459e-06	0.000230305
26052	DNM3	-3.38511	4.0796	-7.4815	5.35501e-06	0.000230716
129881	CFAP210	4.39852	1.43885	7.51857	5.36336e-06	0.000230716
3400	ID4	6.16484	4.58491	7.58351	5.37418e-06	0.000230716
158055	C9orf163	-3.42639	-0.0899028	-7.47814	5.38826e-06	0.000230746
22980	TCF25	2.2641	5.91111	7.44109	5.42124e-06	0.000231228
162239	ZFP1	4.43674	-3.46598	7.51098	5.42632e-06	0.000231228
100505890	SORCS3-AS1	4.48592	2.68511	7.49946	5.52101e-06	0.000234684
7545	ZIC1	10.538	4.05379	7.66872	5.59997e-06	0.000237455
16	AARS1	-1.92524	8.10778	-7.40685	5.63099e-06	0.000238185
56951	C5orf15	2.25762	3.36999	7.40385	5.68713e-06	0.000239655
23199	GSE1	-1.16068	7.64844	-7.3949	5.69352e-06	0.000239655
222967	RSPH10B	1.68754	5.47658	7.39203	5.72523e-06	0.000240404
401442	LOC401442	3.55403	-0.0866854	7.42545	5.80125e-06	0.000243005
346517	OR6V1	-3.391	3.00381	-7.41312	5.85048e-06	0.000244473
8128	ST8SIA2	2.43092	4.83614	7.38053	5.88675e-06	0.000245093
10269	ZMPSTE24	-5.35406	-2.12587	-7.48124	5.90115e-06	0.000245093
110599583	EEF1AKMT4-ECE2	-2.40419	2.09603	-7.37632	5.91471e-06	0.000245093
441639	OR9K2	3.17962	4.15872	7.39654	5.92211e-06	0.000245093
126069	ZNF491	2.37511	2.70621	7.37222	5.94169e-06	0.000245315
55205	ZNF532	-1.23925	5.48236	-7.35808	5.97174e-06	0.000245967
1271	CNTFR	3.91069	5.30535	7.41143	6.01001e-06	0.000246338
7447	VSNL1	-5.80638	4.4555	-7.48243	6.02011e-06	0.000246338
29070	CCDC113	-1.51274	7.00473	-7.35068	6.03362e-06	0.000246338
1978	EIF4EBP1	-2.1632	5.41597	-7.35333	6.0593e-06	0.000246338
4117	MAK	3.73979	0.187456	7.39583	6.08177e-06	0.000246338
22863	ATG14	1.48551	6.89761	7.34407	6.08484e-06	0.000246338
89894	TMEM116	1.62133	5.30654	7.34364	6.09258e-06	0.000246338
10798	OR5I1	-2.73038	7.18709	-7.35972	6.10436e-06	0.000246338
84890	ADO	-2.74876	6.01691	-7.3596	6.1092e-06	0.000246338
9282	MED14	1.62463	3.9947	7.33424	6.16752e-06	0.000247929
10152	ABI2	3.33739	2.95318	7.36933	6.17739e-06	0.000247929
64968	MRPS6	-1.28584	5.98993	-7.33014	6.19264e-06	0.000247964
10229	COQ7	-1.26494	6.29584	-7.31765	6.29378e-06	0.000251431
84709	MGARP	-2.91206	2.63631	-7.33822	6.31914e-06	0.000251861
57415	C3orf14	1.42477	5.59725	7.31219	6.34093e-06	0.000252147
10566	AKAP3	-1.5167	7.45319	-7.30888	6.37051e-06	0.000252741
7621	ZNF70	2.95322	2.82767	7.32686	6.42357e-06	0.000254262
57481	KIAA1210	4.17016	4.48396	7.35654	6.53852e-06	0.000258219
22878	TRAPPC8	-1.18353	6.68019	-7.28426	6.57306e-06	0.000258991
80004	ESRP2	-1.83686	6.20324	-7.28427	6.59484e-06	0.000259129
28232	SLCO3A1	-2.3428	3.66266	-7.29004	6.60661e-06	0.000259129
5868	RAB5A	-1.53696	6.95549	-7.27499	6.65904e-06	0.00025979
56970	ATXN7L3	2.22222	6.38025	7.28018	6.67321e-06	0.00025979
57648	KIAA1522	-1.51503	5.16021	-7.27147	6.68906e-06	0.00025979
5521	PPP2R2B	-1.97257	4.87857	-7.27422	6.69416e-06	0.00025979
4082	MARCKS	2.3717	8.81874	7.28001	6.69873e-06	0.00025979
2791	GNG11	3.31579	2.05337	7.3014	6.7428e-06	0.000260813
85464	SSH2	3.2746	3.43942	7.29858	6.75532e-06	0.000260813
4677	NARS1	-1.37257	7.44569	-7.26122	6.7759e-06	0.000261023
9332	CD163	-1.3648	5.73812	-7.2485	6.88948e-06	0.000264586
165055	CCDC138	4.10038	1.95577	7.31275	6.89905e-06	0.000264586
80207	OPA3	2.79665	4.93678	7.25916	6.97659e-06	0.00026636
388882	FAM230I	5.28264	-3.25939	7.34742	6.9965e-06	0.00026636
261734	NPHP4	-2.97546	3.77794	-7.26092	7.00807e-06	0.00026636
56126	PCDHB10	4.52706	1.17344	7.31549	7.02441e-06	0.00026636
5900	RALGDS	1.68636	6.08336	7.23462	7.02713e-06	0.00026636
115584	SLC5A11	-3.20782	4.93478	-7.26506	7.03791e-06	0.00026636
113691	TUBA3FP	4.62792	0.0136773	7.31389	7.07524e-06	0.000267187
27286	SRPX2	5.16458	1.34741	7.32789	7.13599e-06	0.000268893
8894	EIF2S2	-1.59379	7.69099	-7.21972	7.16111e-06	0.000269251
26083	TBC1D29P	4.97788	0.100403	7.3106	7.2321e-06	0.000271329
1948	EFNB2	2.52253	6.60568	7.21616	7.31482e-06	0.000273838
113730	KLHDC7B	3.47777	1.09431	7.24275	7.33609e-06	0.00027387
8507	ENC1	2.70917	6.41269	7.21676	7.3534e-06	0.00027387
8224	SYN3	-3.1251	4.61657	-7.22796	7.36329e-06	0.00027387
115	ADCY9	-1.54457	5.25479	-7.19431	7.40231e-06	0.000274729
6252	RTN1	5.07082	3.51459	7.29219	7.44331e-06	0.000275658
286	ANK1	-2.74069	4.19335	-7.2028	7.49801e-06	0.000277089
196051	PLPP4	9.24139	2.03081	7.39896	7.6423e-06	0.000281818
55647	RAB20	-1.59175	5.14529	-7.15892	7.75789e-06	0.000284786
2039	DMTN	3.72555	2.85317	7.20914	7.75974e-06	0.000284786
23291	FBXW11	3.1565	4.00898	7.18798	7.77228e-06	0.000284786
646743	PRSS40B	2.70285	3.77116	7.1649	7.87234e-06	0.000287841
2535	FZD2	1.78215	6.06512	7.14468	7.91769e-06	0.000288887
441389	LINC01239	5.42605	-0.549229	7.2564	7.93939e-06	0.000289067
1258	CNGB1	6.69493	-1.08891	7.29429	8.00102e-06	0.000289226
23097	CDK19	-2.62116	4.897	-7.14872	8.02065e-06	0.000289226
54769	DIRAS2	2.89955	2.54573	7.15604	8.02291e-06	0.000289226
163259	DENND2C	4.83468	-1.92636	7.22558	8.03022e-06	0.000289226
5596	MAPK4	2.46243	3.87222	7.14353	8.03641e-06	0.000289226
92949	ADAMTSL1	-1.86062	4.46768	-7.13337	8.0443e-06	0.000289226
644246	KANSL1-AS1	-2.71426	0.808185	-7.14087	8.13008e-06	0.000290361
150763	GPAT2	3.77794	1.67412	7.17444	8.14514e-06	0.000290361
81894	SLC25A28	-1.63817	5.19445	-7.12184	8.15041e-06	0.000290361
54566	EPB41L4B	1.76688	4.29989	7.12199	8.1578e-06	0.000290361
4302	MLLT6	2.79748	5.49273	7.14035	8.15999e-06	0.000290361
84539	MCHR2	4.50073	-0.214729	7.19624	8.20756e-06	0.000291453
219623	TMEM26	4.81388	-2.91326	7.20655	8.22623e-06	0.000291516
56099	PCDHGB7	4.01453	3.10951	7.17052	8.28483e-06	0.000292991
83732	RIOK1	-5.12754	1.14804	-7.2079	8.34165e-06	0.000294397
340146	SLC35D3	-5.21464	1.21469	-7.20625	8.39604e-06	0.000295205
7436	VLDLR	-3.78477	5.56364	-7.14973	8.41932e-06	0.000295205
23271	CAMSAP2	2.45424	5.69626	7.10808	8.42144e-06	0.000295205
2252	FGF7	4.57468	-1.1914	7.17864	8.43297e-06	0.000295205
198437	LKAAEAR1	2.22886	5.06881	7.07428	8.75761e-06	0.000305949
84957	RELT	-1.63175	5.81004	-7.06001	8.84796e-06	0.000308481
60487	TRMT11	-1.44709	6.39423	-7.05677	8.87768e-06	0.000308893
865	CBFB	1.28328	5.38497	7.04978	8.95701e-06	0.000309471
9673	SLC25A44	1.51068	7.22073	7.05028	8.95718e-06	0.000309471
126321	MFSD12	2.52349	4.35923	7.06251	8.9667e-06	0.000309471
54567	DLL4	-3.33678	4.31238	-7.0851	8.98167e-06	0.000309471
126820	DNAI3	1.92667	4.44023	7.05092	8.98395e-06	0.000309471
64776	C11orf1	1.39265	5.07631	7.03838	9.0965e-06	0.000312724
2982	GUCY1A1	6.72603	-1.33405	7.19556	9.12726e-06	0.000313157
144817	LINC00330	-3.45248	2.73191	-7.06959	9.21903e-06	0.000315392
1983	EIF5	1.73729	7.30199	7.02857	9.23523e-06	0.000315392
84888	SPPL2A	1.38806	6.26139	7.02454	9.26614e-06	0.000315392
767	CA8	-2.6254	3.13875	-7.03882	9.28539e-06	0.000315392
92659	MAFG-DT	3.69191	2.40424	7.07085	9.3101e-06	0.000315392
10528	NOP56	-1.29564	9.07545	-7.01895	9.33376e-06	0.000315392
161394	SAMD15	2.76578	1.14855	7.03832	9.33722e-06	0.000315392
114880	OSBPL6	1.62494	4.9773	7.01862	9.35033e-06	0.000315392
79602	ADIPOR2	2.36268	4.15366	7.02695	9.3599e-06	0.000315392
2558	GABRA5	-3.81841	3.40644	-7.07009	9.37803e-06	0.000315392
6296	ACSM3	-2.4562	1.92034	-7.02582	9.39851e-06	0.000315392
7360	UGP2	-3.47241	7.73371	-7.05484	9.41168e-06	0.000315392
4917	NTN3	3.06006	-0.194984	7.03629	9.4716e-06	0.000316785
9080	CLDN9	-3.83888	-1.76268	-7.05906	9.52728e-06	0.000317863
29079	MED4	-1.70768	4.18078	-7.00406	9.54068e-06	0.000317863
401164	LINC01060	1.58082	5.28997	7.00104	9.57031e-06	0.000318236
100288485	MTRNR2L7	-2.84923	4.30016	-7.01961	9.60413e-06	0.000318746
23626	SPO11	2.52165	4.20726	7.00617	9.66833e-06	0.00032025
873	CBR1	-2.06137	5.56842	-6.99618	9.688e-06	0.00032025
8651	SOCS1	-4.35259	3.76936	-7.06475	9.70511e-06	0.00032025
254896	LOC254896	-3.47158	3.10283	-7.02183	9.8373e-06	0.000323993
1069	CETN2	1.50344	5.26706	6.97319	9.93061e-06	0.000324862
90288	EFCAB12	6.0757	-1.84868	7.11082	9.93119e-06	0.000324862
284612	SYPL2	-1.73603	5.80446	-6.97282	9.95164e-06	0.000324862
10548	TM9SF1	-5.04667	2.52164	-7.07172	9.96079e-06	0.000324862
10761	PLAC1	-3.04975	4.74987	-6.99774	9.97033e-06	0.000324862
10584	COLEC10	-2.10238	5.1886	-6.9749	9.97663e-06	0.000324862
782	CACNB1	2.34426	3.43427	6.97617	1.0015e-05	0.000325496
6262	RYR2	-3.75196	1.35104	-7.01456	1.00701e-05	0.000326672
79412	KREMEN2	2.00682	2.54448	6.95887	1.01763e-05	0.000328985
55692	LUC7L	2.06655	5.80038	6.95943	1.01795e-05	0.000328985
28982	FLVCR1	2.27916	4.96559	6.95194	1.033e-05	0.000333223
254187	TSGA10IP	4.38602	-1.81225	7.01571	1.0384e-05	0.00033378
1955	MEGF9	3.42878	3.81364	6.98	1.03859e-05	0.00033378
440	ASNS	-2.50125	5.97938	-6.94731	1.04587e-05	0.000335494
5080	PAX6	8.31353	1.7627	7.1323	1.05449e-05	0.000337632
6553	SLC9A5	-2.30825	3.03861	-6.93563	1.05674e-05	0.000337725
1294	COL7A1	2.20994	4.10986	6.93214	1.05922e-05	0.000337767
56957	OTUD7B	9.99355	-0.817244	7.1661	1.06078e-05	0.000337767
27255	CNTN6	3.46913	0.583792	6.95924	1.07015e-05	0.000340124
55559	HAUS7	1.58447	5.71629	6.8986	1.0986e-05	0.000348291
4124	MAN2A1	-2.06574	7.15556	-6.90193	1.10009e-05	0.000348291
2537	IFI6	2.89319	1.19369	6.9189	1.10191e-05	0.000348291
11160	ERLIN2	2.14096	3.77528	6.89189	1.11681e-05	0.000350261
404201	WDFY3-AS2	2.50931	4.86276	6.89778	1.11859e-05	0.000350261
8641	PCDHGB4	2.04725	5.0849	6.88825	1.12027e-05	0.000350261
91149	RAPGEF4-AS1	2.2981	3.62705	6.89107	1.12211e-05	0.000350261
89857	KLHL6	1.96439	5.03465	6.88448	1.12443e-05	0.000350261
8291	DYSF	-3.77523	4.29124	-6.93329	1.12512e-05	0.000350261
101928971	LINC01262	-3.01688	0.33296	-6.90721	1.12514e-05	0.000350261
3691	ITGB4	-2.7834	2.68917	-6.89946	1.12657e-05	0.000350261
9900	SV2A	-3.64435	0.46112	-6.92404	1.13196e-05	0.000350261
79366	HMGN5	-5.81702	-0.0373575	-7.00407	1.13271e-05	0.000350261
23608	MKRN1	-2.16219	6.6866	-6.88177	1.13275e-05	0.000350261
144245	ALG10B	2.48247	1.68483	6.88778	1.13294e-05	0.000350261
401492	LINC01235	-4.00595	0.944967	-6.93577	1.13452e-05	0.000350261
27240	SIT 1.00	1.81545	3.42589	6.86938	1.14533e-05	0.000352775
6875	TAF4B	-2.46543	4.64169	-6.87847	1.14675e-05	0.000352775
11243	PMF1	-3.06898	2.58802	-6.89002	1.15425e-05	0.000354448
653643	GOLGA6D	-5.98923	0.664496	-6.99175	1.16099e-05	0.000355886
22903	BTBD3	1.52666	6.33189	6.85035	1.1725e-05	0.000358194
153643	FAM81B	-1.43242	4.43053	-6.84995	1.17267e-05	0.000358194
401934	RNF223	2.66227	4.46703	6.86465	1.17598e-05	0.000358569
154386	LINC01600	7.15511	-1.67775	7.00967	1.19138e-05	0.000362626
4762	NEUROG1	9.02442	-0.680986	7.05668	1.1941e-05	0.000362701
115308161	LOC115308161	2.76447	2.46573	6.85454	1.19665e-05	0.000362701
54840	APTX	2.64901	3.7715	6.85072	1.19794e-05	0.000362701
4692	NDN	1.67018	5.34771	6.82393	1.2166e-05	0.000367117
57542	KLHL42	-1.73718	5.85598	-6.82427	1.21678e-05	0.000367117
92104	TTC30A	2.67336	3.03119	6.83739	1.22093e-05	0.000367727
63874	ABHD4	-3.69358	1.32589	-6.86691	1.22641e-05	0.000367947
23569	PADI4	1.95944	5.32676	6.81897	1.22909e-05	0.000367947
3745	KCNB1	3.10482	3.1185	6.8447	1.22962e-05	0.000367947
283349	RASSF3	1.40061	5.55193	6.8147	1.23019e-05	0.000367947
154865	IQUB	8.82605	2.38785	7.02549	1.23765e-05	0.00036954
100506937	LOC100506937	-3.54228	7.00697	-6.84924	1.24704e-05	0.000371699
7030	TFE3	-1.25919	6.36731	-6.80242	1.25057e-05	0.000372024
57538	ALPK3	2.07719	4.48326	6.80505	1.25526e-05	0.000372024
140700	SAMD10	3.23461	0.00054595	6.83341	1.25595e-05	0.000372024
441234	ZNF716	4.76856	-0.375164	6.88636	1.26202e-05	0.000372024
167359	NIM1K	-1.45939	7.2465	-6.79565	1.26284e-05	0.000372024
85016	CFAP300	-1.51523	4.29363	-6.79576	1.26298e-05	0.000372024
79646	PANK3	4.25423	0.653836	6.8662	1.26322e-05	0.000372024
91419	ATP23	2.04337	3.06896	6.79176	1.27746e-05	0.000374172
9746	CLSTN3	7.29563	0.744709	6.96135	1.279e-05	0.000374172
80258	EFHC2	2.04955	4.08206	6.79082	1.27925e-05	0.000374172
761	CA3	3.17485	0.661389	6.81722	1.28063e-05	0.000374172
10221	TRIB1	2.4826	5.73979	6.79744	1.28135e-05	0.000374172
55388	MCM10	7.61727	-0.596958	6.96502	1.28839e-05	0.000374572
1031	CDKN2C	5.91432	-1.8022	6.9106	1.29174e-05	0.000374572
10208	USPL1	-2.11757	6.07271	-6.78452	1.29204e-05	0.000374572
816	CAMK2B	5.81149	-1.23409	6.90601	1.29361e-05	0.000374572
57863	CADM3	1.56294	4.37819	6.77662	1.2968e-05	0.000374572
9670	IPO13	-1.16469	7.67963	-6.77569	1.29697e-05	0.000374572
5325	PLAGL1	5.26537	3.7183	6.88421	1.29791e-05	0.000374572
79081	LBHD1	-1.64011	5.28221	-6.77345	1.30313e-05	0.00037545
84936	ZFYVE19	-3.54854	-0.186558	-6.81495	1.30732e-05	0.000375585
120103	SLC36A4	-2.50526	5.27569	-6.78107	1.31131e-05	0.000375585
25941	TPGS2	-1.51326	6.31786	-6.76806	1.31174e-05	0.000375585
9208	LRRFIP1	-1.39905	6.50199	-6.76741	1.3123e-05	0.000375585
84750	FUT10	1.72426	4.42948	6.76518	1.31894e-05	0.000376441
64745	METTL17	2.6252	3.51638	6.77931	1.31966e-05	0.000376441
84950	PRPF38A	2.541	2.80596	6.7731	1.32723e-05	0.000377976
80762	NDFIP1	-3.30741	1.64776	-6.79224	1.33325e-05	0.000379064
64072	CDH23	4.13408	1.92856	6.81595	1.3448e-05	0.000381261
23779	ARHGAP8	1.44876	6.35776	6.74937	1.34539e-05	0.000381261
342371	ATXN1L	1.50555	5.09305	6.74764	1.34893e-05	0.000381637
64094	SMOC2	5.24908	3.49828	6.84857	1.36166e-05	0.000384096
51654	CDK5RAP1	1.95227	4.96788	6.74284	1.36392e-05	0.000384096
6002	RGS12	1.36266	5.48362	6.739	1.3643e-05	0.000384096
8349	H2BC21	2.90106	3.48469	6.75409	1.38033e-05	0.00038751
1525	CXADR	-1.21727	7.67627	-6.73	1.38092e-05	0.00038751
27166	PRELID1	-5.92991	2.37168	-6.85945	1.38626e-05	0.000388378
50619	DEF6	-1.72057	4.8805	-6.72546	1.3928e-05	0.000389327
8525	DGKZ	-1.2627	6.91969	-6.7231	1.39416e-05	0.000389327
440560	PRAMEF11	10.2102	0.207842	6.96535	1.39723e-05	0.000389328
1297	COL9A1	1.38612	5.25024	6.72094	1.39867e-05	0.000389328
11143	KAT7	1.63766	4.20476	6.71731	1.40749e-05	0.000390643
1004	CDH6	5.75165	4.53823	6.84189	1.40821e-05	0.000390643
115817	DHRS1	2.88216	0.261581	6.738	1.41019e-05	0.000390643
23038	WDTC1	-2.92601	4.71307	-6.73119	1.42601e-05	0.000393725
63982	ANO3	2.01685	4.14797	6.70907	1.43036e-05	0.000393725
54407	SLC38A2	1.673	6.02759	6.7053	1.43138e-05	0.000393725
8653	DDX3Y	-1.33792	7.03174	-6.70391	1.43168e-05	0.000393725
56895	AGPAT4	1.33103	5.18499	6.70337	1.43272e-05	0.000393725
51360	MBTPS2	1.97068	5.14509	6.70213	1.44297e-05	0.000395909
901	CCNG2	1.64644	5.71163	6.69776	1.44603e-05	0.00039612
9961	MVP	1.78616	5.16502	6.69616	1.45116e-05	0.000396639
701	BUB1B	-1.43609	7.96549	-6.69271	1.45439e-05	0.000396639
4130	MAP1A	5.50424	4.3899	6.80953	1.45482e-05	0.000396639
128434	VSTM2L	2.70381	3.30407	6.70895	1.45787e-05	0.000396844
516	ATP5MC1	-1.46106	4.34821	-6.68744	1.46515e-05	0.000398132
7274	TTPA	5.60326	-1.79163	6.80685	1.46722e-05	0.000398132
57657	HCN3	-1.60403	7.55341	-6.67912	1.48325e-05	0.000401223
372	ARCN1	-1.25006	8.22706	-6.67788	1.48378e-05	0.000401223
147495	APCDD1	-2.70742	1.25957	-6.69542	1.48558e-05	0.000401223
1288	COL4A6	2.95733	6.2665	6.70128	1.48805e-05	0.000401263
63948	DMRTB1	6.87862	-1.91046	6.83558	1.49339e-05	0.000402075
11031	RAB31	-2.64251	7.19876	-6.68316	1.50747e-05	0.000405231
222696	ZSCAN23	4.47046	4.63636	6.74198	1.51533e-05	0.000406713
84260	TCHP	-1.32597	5.54675	-6.6598	1.52154e-05	0.000407596
54928	BPNT2	-1.28572	6.7722	-6.65821	1.52478e-05	0.000407596
4131	MAP1B	2.45079	9.20929	6.66994	1.52571e-05	0.000407596
64087	MCCC2	3.54249	3.04356	6.69309	1.54597e-05	0.000411941
400696	LGALS17A	2.73593	1.02599	6.66703	1.54675e-05	0.000411941
51805	COQ3	-1.82127	5.85822	-6.64713	1.55361e-05	0.00041313
9149	DYRK1B	2.34391	4.34991	6.65026	1.56306e-05	0.000415005
10572	SIVA1	2.98652	5.11599	6.66356	1.56981e-05	0.000416157
4522	MTHFD1	-1.26481	7.2738	-6.63347	1.57789e-05	0.000417122
2891	GRIA2	8.68588	-1.58936	6.84354	1.57829e-05	0.000417122
10974	ADIRF	-2.21566	7.33193	-6.63486	1.59159e-05	0.000419994
1620	BRINP1	-3.36618	4.11399	-6.66451	1.59486e-05	0.000420215
55163	PNPO	-1.17891	6.64047	-6.62432	1.59789e-05	0.000420372
81544	GDPD5	1.48522	4.44839	6.62346	1.60099e-05	0.000420547
815	CAMK2A	3.64742	0.516118	6.66856	1.6079e-05	0.000421719
100874043	TPRG1-AS1	-4.87672	-0.731134	-6.71155	1.61421e-05	0.000422732
4900	NRGN	4.46057	0.782458	6.68769	1.63297e-05	0.000426997
766	CA7	-5.46684	-1.49809	-6.71336	1.65864e-05	0.000432538
6641	SNTB1	-2.09846	3.89404	-6.60248	1.66058e-05	0.000432538
729732	LOC729732	3.87294	-0.313371	6.65246	1.6633e-05	0.000432538
57647	DHX37	-2.04798	7.23746	-6.6002	1.66419e-05	0.000432538
11159	RABL2A	1.95662	4.59075	6.59796	1.66669e-05	0.000432538
54329	GPR85	1.5691	4.39484	6.58756	1.68374e-05	0.000436305
3382	ICA1	-3.76721	3.58424	-6.63803	1.68794e-05	0.000436656
9425	CDYL	-3.53432	3.53008	-6.62859	1.69039e-05	0.000436656
389207	GRXCR1	-3.45139	5.2333	-6.6247	1.69268e-05	0.000436656
123920	CMTM3	-4.19102	-1.23078	-6.64968	1.6976e-05	0.000436842
23355	VPS8	1.82412	5.00966	6.58302	1.69847e-05	0.000436842
55760	DHX32	-1.60519	6.01362	-6.57736	1.70827e-05	0.000438711
41	ASIC1	1.90068	4.13893	6.57289	1.72446e-05	0.000442209
57175	CORO1B	3.70509	0.801981	6.61891	1.72811e-05	0.00044223
7164	TPD52L1	-2.37232	3.6704	-6.57807	1.72966e-05	0.00044223
387882	C12orf75	4.52236	2.16589	6.64318	1.74307e-05	0.000444999
79970	ZNF767P	1.84279	5.39948	6.5625	1.74824e-05	0.000445658
8867	SYNJ1	2.38776	3.61983	6.56705	1.7573e-05	0.000447222
57000	GSN-AS1	3.03353	4.26826	6.58313	1.75955e-05	0.000447222
158401	SHOC1	-1.63702	5.44714	-6.55248	1.76907e-05	0.000448979
4494	MT1F	-3.70953	2.30792	-6.59846	1.77865e-05	0.000450747
205147	AMER3	3.92031	2.46657	6.60492	1.78183e-05	0.000450893
55755	CDK5RAP2	-1.51048	7.19985	-6.54211	1.79345e-05	0.000452699
57720	GPR107	1.36563	5.69066	6.54139	1.79422e-05	0.000452699
5764	PTN	3.53608	6.44411	6.58463	1.7977e-05	0.000452914
5891	MOK	3.78683	1.82767	6.58964	1.80789e-05	0.000454326
427	ASAH1	-1.52047	6.12778	-6.53615	1.80856e-05	0.000454326
101928137	LINC02444	-4.01967	0.0360702	-6.59527	1.81545e-05	0.000454939
1802	DPH2	-1.37729	4.96325	-6.53269	1.81628e-05	0.000454939
84190	METTL25	5.8378	-0.288307	6.65833	1.82302e-05	0.000455616
3775	KCNK1	-3.15806	2.75702	-6.5613	1.82426e-05	0.000455616
23247	KATNIP	-1.52997	5.79466	-6.52866	1.82773e-05	0.000455823
23174	ZCCHC14	-1.33648	6.62408	-6.52099	1.84609e-05	0.000457833
100310812	SPDYE2B	-3.8322	1.70896	-6.57637	1.84614e-05	0.000457833
339766	MROH2A	1.97524	2.81121	6.52324	1.85073e-05	0.000457833
91661	ZNF765	5.15551	5.28312	6.62309	1.85223e-05	0.000457833
283571	PROX2	2.59046	2.70515	6.53398	1.85252e-05	0.000457833
646862	RNF225	3.39086	2.85432	6.55806	1.85272e-05	0.000457833
2059	EPS8	2.37154	3.97209	6.52777	1.85583e-05	0.000457833
388962	BOLA3	-4.96408	-2.38579	-6.61429	1.85701e-05	0.000457833
55200	PLEKHG6	1.62005	5.22677	6.51442	1.86568e-05	0.000458982
83862	TMEM120A	2.07271	3.17123	6.5183	1.86699e-05	0.000458982
90557	CCDC74A	-1.34381	5.82536	-6.50647	1.88412e-05	0.000462203
340527	NHSL2	4.75008	2.9564	6.59557	1.88545e-05	0.000462203
51167	CYB5R4	1.47073	4.19222	6.4985	1.90615e-05	0.000466615
127703	C1orf216	3.31206	1.41783	6.53158	1.91572e-05	0.000467683
401663	OR51H1	4.07897	-1.20844	6.55872	1.91697e-05	0.000467683
92579	G6PC3	3.26534	0.147173	6.52892	1.91864e-05	0.000467683
152206	CCDC13	-2.62544	3.53163	-6.50687	1.92683e-05	0.000468754
65996	CENPBD2P	-1.35725	6.07195	-6.48962	1.9293e-05	0.000468754
114990	VASN	4.02307	1.55423	6.55138	1.93119e-05	0.000468754
25998	IBTK	-1.67582	4.76766	-6.48719	1.93934e-05	0.000470072
221662	RBM24	1.39511	4.75929	6.47882	1.95906e-05	0.000473784
27173	SLC39A1	-1.33209	6.59804	-6.4783	1.96015e-05	0.000473784
1181	CLCN2	1.48601	3.87211	6.47753	1.96335e-05	0.000473896
6601	SMARCC2	1.88734	7.22652	6.47741	1.97111e-05	0.000474977
5501	PPP1CC	-1.14783	8.56883	-6.47335	1.97334e-05	0.000474977
388428	PVALEF	5.66744	2.32771	6.59471	1.97684e-05	0.000475159
170959	ZNF431	-3.06676	4.62751	-6.49882	1.98367e-05	0.000475929
54512	EXOSC4	5.83158	-0.331906	6.59716	1.98557e-05	0.000475929
57688	ZSWIM6	2.01221	5.92521	6.47258	1.98867e-05	0.000476011
400752	LINC01144	-3.69346	-0.823832	-6.51502	1.99832e-05	0.000477658
349160	LOC349160	5.64943	0.425328	6.58322	2.00728e-05	0.000479138
221060	RPP38-DT	-5.13728	-2.91911	-6.56201	2.01632e-05	0.000480629
6328	SCN3A	9.38947	-1.12623	6.67911	2.0248e-05	0.000481987
163589	TDRD5	1.91414	3.73889	6.45378	2.03872e-05	0.000484583
84669	USP32	-1.9693	7.02621	-6.45352	2.04132e-05	0.000484583
54973	INTS11	1.83891	6.5571	6.44641	2.05781e-05	0.000487826
503569	RGMB-AS1	3.40517	-0.705231	6.48173	2.06455e-05	0.000488751
6696	SPP1	-3.57598	4.06344	-6.48478	2.07317e-05	0.000489879
10874	NMU	3.98729	2.13157	6.49915	2.07499e-05	0.000489879
5245	PHB1	-1.34554	7.0901	-6.42593	2.11056e-05	0.000497126
84944	MAEL	2.54639	4.28837	6.43945	2.11346e-05	0.000497126
10325	RRAGB	4.2255	-3.05511	6.49475	2.11432e-05	0.000497126
92703	TMEM183A	3.29705	3.42108	6.45915	2.12049e-05	0.000497897
390212	GPR152	3.79855	1.69966	6.47228	2.13433e-05	0.000499805
5924	RASGRF2	-5.40165	2.85399	-6.53108	2.13441e-05	0.000499805
100093698	GS1-600G8.3	1.1995	7.81546	6.41	2.15814e-05	0.000504677
440738	MAP1LC3C	7.69418	-1.98931	6.59043	2.16809e-05	0.000506283
51192	CKLF	-3.39249	3.69068	-6.44585	2.17087e-05	0.000506283
2823	GPM6A	4.202	4.54009	6.47225	2.18012e-05	0.000507753
1602	DACH1	5.65728	3.71144	6.5234	2.18489e-05	0.000508179
79635	CCDC121	1.90642	3.81293	6.39963	2.20086e-05	0.000510707
80264	ZNF430	1.88959	3.72678	6.39919	2.20168e-05	0.000510707
343035	RD3	-2.01005	4.01153	-6.39078	2.23262e-05	0.000516276
79888	LPCAT1	-2.74748	5.1689	-6.40435	2.23767e-05	0.000516276
8038	ADAM12	4.93128	1.11683	6.4807	2.23829e-05	0.000516276
2882	GPX7	1.39708	4.14661	6.38416	2.23961e-05	0.000516276
2146	EZH2	1.87841	6.15616	6.38671	2.24064e-05	0.000516276
10207	PATJ	1.22923	5.12142	6.37456	2.2695e-05	0.000522228
23209	MLC1	3.97824	4.8246	6.43203	2.28124e-05	0.000523647
79657	RPAP3	2.14666	2.30431	6.37691	2.28353e-05	0.000523647
4500	MT1L	-4.77346	-2.07155	-6.46046	2.28478e-05	0.000523647
9853	RUSC2	2.17172	5.20562	6.37555	2.28928e-05	0.000523983
92597	MOB1B	1.82525	3.10557	6.36517	2.30865e-05	0.000527717
1901	S1PR1	4.08646	2.85549	6.42359	2.32206e-05	0.000530081
26998	FETUB	-3.95883	3.50403	-6.41722	2.32752e-05	0.000530625
107985206	LOC107985206	3.91549	-0.251503	6.41353	2.33446e-05	0.00053111
10196	PRMT3	-1.64092	5.32649	-6.35556	2.3358e-05	0.00053111
283870	BRICD5	-4.02561	1.62358	-6.41522	2.34238e-05	0.000531904
11096	ADAMTS5	-3.45576	2.26671	-6.39164	2.35232e-05	0.000533244
6572	SLC18A3	3.80666	-0.922206	6.40356	2.35446e-05	0.000533244
389558	FAM180A	8.13974	1.65064	6.53875	2.36964e-05	0.000535979
84545	MRPL43	2.09683	4.22603	6.34483	2.38769e-05	0.000539355
58191	CXCL16	1.62584	4.47347	6.33778	2.39546e-05	0.000540162
219537	SMTNL1	5.44321	1.63534	6.45052	2.39785e-05	0.000540162
23362	PSD3	1.9371	5.84818	6.33869	2.40143e-05	0.000540162
148137	PROSER3	-3.61112	3.94134	-6.38197	2.40378e-05	0.000540162
1629	DBT	-1.52673	5.91238	-6.3329	2.41059e-05	0.000540988
55510	DDX43	-3.1851	-0.633374	-6.36368	2.41632e-05	0.000541075
170302	ARX	2.5299	1.88716	6.34446	2.41787e-05	0.000541075
112806053	TBILA	1.74238	3.45649	6.33131	2.42038e-05	0.000541075
285386	TPRG1	3.68531	2.28991	6.37696	2.43029e-05	0.000542586
146206	CARMIL2	1.68555	5.37355	6.32668	2.435e-05	0.000542935
9873	FCHSD2	-1.957	6.296	-6.3279	2.43954e-05	0.000542983
3816	KLK1	-5.8264	-0.118739	-6.45091	2.4415e-05	0.000542983
220972	MARCHF8	4.04993	1.35423	6.38589	2.44575e-05	0.000543227
117581	TWIST2	-4.65697	-3.42538	-6.39945	2.47728e-05	0.000549524
11338	U2AF2	1.17015	6.59608	6.31007	2.48789e-05	0.000551169
1296	COL8A2	-3.90721	1.41566	-6.36563	2.49877e-05	0.00055287
151475	LINC01907	2.47865	4.71891	6.31756	2.50845e-05	0.0005543
340562	SATL1	2.49637	2.82747	6.31576	2.51639e-05	0.000554984
9564	BCAR1	1.32805	5.9137	6.30184	2.51798e-05	0.000554984
79908	BTNL8	2.59351	2.16986	6.3156	2.52539e-05	0.000555908
6871	TADA2A	1.63984	3.85519	6.29847	2.53423e-05	0.000557143
285834	HCG22	-6.91322	-0.631969	-6.45672	2.54116e-05	0.000557956
8847	DLEU2	2.58444	1.23809	6.30573	2.56056e-05	0.000561187
3590	IL11RA	1.87677	2.66975	6.29267	2.56238e-05	0.000561187
78995	HROB	1.83237	4.71841	6.28936	2.57294e-05	0.000562541
7552	ZNF711	1.55582	5.47548	6.28687	2.57508e-05	0.000562541
9522	SCAMP1	-1.33474	4.49507	-6.28527	2.57852e-05	0.000562579
401093	MBNL1-AS1	-4.27773	1.05363	-6.35099	2.60251e-05	0.000566397
4240	MFGE8	-1.81442	8.14129	-6.2812	2.60258e-05	0.000566397
143282	FGFBP3	2.44664	4.2073	6.28897	2.61079e-05	0.000567468
150383	CDPF1	-5.2989	0.181595	-6.38128	2.62831e-05	0.000570558
84458	LCOR	6.8451	0.223733	6.4294	2.63476e-05	0.00057124
27023	FOXB1	-4.2466	1.79813	-6.33299	2.66629e-05	0.000576772
9789	SPCS2	2.26715	5.10725	6.27014	2.66828e-05	0.000576772
134285	TMEM171	-1.12503	5.63785	-6.26068	2.6703e-05	0.000576772
56654	NPDC1	-1.14373	5.22727	-6.25684	2.6851e-05	0.000579243
10768	AHCYL1	-1.17086	6.73649	-6.25304	2.69989e-05	0.000581707
25763	H2AP	3.06934	3.63962	6.27934	2.7127e-05	0.000583738
10184	LHFPL2	1.6209	6.73617	6.24975	2.71734e-05	0.000584008
6604	SMARCD3	3.46796	3.97649	6.28999	2.72311e-05	0.000584378
10447	FAM3C	2.07291	3.95284	6.25207	2.72583e-05	0.000584378
9631	NUP155	-5.61557	2.06857	-6.36232	2.7436e-05	0.000586238
10280	SIGMAR1	-3.80938	0.66936	-6.29687	2.74416e-05	0.000586238
5366	PMAIP1	-4.1856	6.18163	-6.31059	2.7447e-05	0.000586238
285966	TCAF2	-4.75057	1.03174	-6.32811	2.75794e-05	0.000588337
5627	PROS1	2.59335	2.71669	6.24774	2.78421e-05	0.00059267
4155	MBP	-3.12511	4.14201	-6.26199	2.78856e-05	0.00059267
6498	SKIL	-1.94079	7.43649	-6.23381	2.79148e-05	0.00059267
7775	ZNF232	1.37044	4.53415	6.22999	2.79198e-05	0.00059267
5058	PAK1	-1.61961	7.85783	-6.22114	2.83163e-05	0.000600347
254268	AKNAD1	2.79276	4.48958	6.23869	2.84243e-05	0.000601677
7547	ZIC3	1.7059	7.03881	6.21757	2.84851e-05	0.000601677
101928924	LOC101928924	5.50923	-2.88512	6.33194	2.85129e-05	0.000601677
10298	PAK4	6.61939	3.46065	6.36709	2.85347e-05	0.000601677
64130	LIN7B	-5.28123	1.6189	-6.32297	2.85571e-05	0.000601677
7399	USH2A	4.36461	-0.370588	6.289	2.85882e-05	0.000601677
8565	YARS1	-1.67036	7.3744	-6.21062	2.87621e-05	0.000604429
2645	GCK	-1.88997	2.88839	-6.21186	2.8789e-05	0.000604429
245908	DEFB105A	1.97388	3.29604	6.20815	2.89846e-05	0.000607797
80829	ZFP91	-1.36369	6.71589	-6.20258	2.90456e-05	0.000607807
291	SLC25A4	-1.23317	5.11339	-6.20204	2.906e-05	0.000607807
7716	VEZF1	1.44663	6.60398	6.20171	2.90908e-05	0.000607807
8639	AOC3	-2.91063	2.20781	-6.22415	2.91716e-05	0.000608759
9755	TBKBP1	-3.12189	3.48169	-6.2284	2.92686e-05	0.000610045
100507290	ZNF865	2.34803	2.17999	6.20524	2.93682e-05	0.000611383
2913	GRM3	4.12181	2.90016	6.25879	2.94792e-05	0.000612724
343052	LOC343052	5.38831	-0.472448	6.30318	2.95433e-05	0.000612724
10140	TOB1	1.82218	3.63132	6.19315	2.95489e-05	0.000612724
126626	GABPB2	2.66101	3.95197	6.2072	2.95959e-05	0.000612724
590	BCHE	3.43932	2.06025	6.23104	2.96101e-05	0.000612724
5253	PHF2	1.61371	5.79664	6.18824	2.96933e-05	0.000613395
2583	B4GALNT1	6.00357	0.0787652	6.31877	2.97584e-05	0.000613395
9708	PCDHGA8	1.54228	5.07127	6.18632	2.97607e-05	0.000613395
64747	MFSD1	-1.459	6.54961	-6.18545	2.97848e-05	0.000613395
8987	STBD1	-1.84999	2.20635	-6.18644	2.98491e-05	0.000613988
102467147	LINC01948	3.84383	-2.57004	6.23767	2.99482e-05	0.000615293
11260	XPOT	5.92678	-0.757814	6.31056	3.00051e-05	0.000615653
387893	KMT5A	-4.60259	-2.90397	-6.26361	3.00371e-05	0.000615653
333932	H3C15	-6.24012	0.585333	-6.31392	3.02955e-05	0.000619767
27077	B9D1	-2.94361	1.11225	-6.19806	3.03396e-05	0.000619767
54537	SHLD2	2.48467	3.58719	6.18539	3.03555e-05	0.000619767
22882	ZHX2	1.82457	4.77279	6.17378	3.03906e-05	0.000619767
389799	CFAP77	4.22094	3.29448	6.24085	3.04174e-05	0.000619767
11189	CELF3	1.32917	7.38655	6.16896	3.04903e-05	0.00062052
3306	HSPA2	-3.70377	4.16591	-6.2167	3.06467e-05	0.000622969
1397	CRIP2	2.93261	4.07465	6.18817	3.07635e-05	0.000624608
4857	NOVA1	2.07187	4.93657	6.16582	3.08766e-05	0.000625664
114571	SLC22A9	-3.22198	5.71976	-6.19454	3.0888e-05	0.000625664
84033	OBSCN	1.87288	4.5198	6.16162	3.09529e-05	0.000625987
146849	CCDC42	5.37682	-3.10315	6.27006	3.09765e-05	0.000625987
161291	TMEM30B	2.48839	1.29782	6.17003	3.10437e-05	0.000626611
25790	CFAP45	-1.41144	5.1475	-6.15489	3.11269e-05	0.000627516
3488	IGFBP5	5.07868	4.96448	6.2555	3.11613e-05	0.000627516
25940	FAM98A	-2.31104	5.12301	-6.16186	3.12411e-05	0.00062839
131034	CPNE4	-3.54082	1.96003	-6.19566	3.13321e-05	0.000629486
92610	TIFA	-1.13695	6.16978	-6.14772	3.14353e-05	0.000630826
83982	IFI27L2	-3.98357	3.32942	-6.20629	3.15791e-05	0.000632035
347487	CXorf66	3.03074	2.57279	6.1727	3.16011e-05	0.000632035
79132	DHX58	-1.32778	7.05025	-6.1442	3.16054e-05	0.000632035
23221	RHOBTB2	1.84741	6.32875	6.14403	3.1742e-05	0.000633932
54454	ATAD2B	2.41375	2.96712	6.15169	3.1805e-05	0.000633932
81602	CDADC1	-1.65579	4.86235	-6.14074	3.18221e-05	0.000633932
64793	CEP85	2.5306	3.74271	6.15286	3.18744e-05	0.000633932
27242	TNFRSF21	-2.3642	5.41326	-6.14893	3.18839e-05	0.000633932
401399	PRRT4	-2.47925	1.98241	-6.14825	3.20328e-05	0.000636125
130013	ACMSD	3.81912	0.214114	6.18972	3.20679e-05	0.000636125
11183	MAP4K5	1.66336	3.59876	6.13448	3.21155e-05	0.000636338
196410	METTL7B	1.43094	5.48689	6.13016	3.22684e-05	0.00063793
6496	SIX3	9.60314	0.61	6.35335	3.23239e-05	0.00063793
27094	KCNMB3	4.44952	4.6487	6.20706	3.23433e-05	0.00063793
3855	KRT7	-3.17502	0.784471	-6.16136	3.23438e-05	0.00063793
29789	OLA1	-3.94468	6.05555	-6.18749	3.2388e-05	0.000638073
266740	MAGEA2B	1.69409	3.8711	6.12747	3.24543e-05	0.000638649
10791	VAMP5	-1.79318	7.16119	-6.12637	3.25435e-05	0.000639676
114335	CGB1	1.85719	4.55725	6.12564	3.26072e-05	0.000640198
63929	XPNPEP3	-3.22613	0.860401	-6.15439	3.27545e-05	0.000641877
7004	TEAD4	-2.29518	5.24332	-6.12878	3.2767e-05	0.000641877
7373	COL14A1	-3.68397	5.16257	-6.16747	3.28896e-05	0.000643547
29119	CTNNA3	-2.1409	3.9505	-6.12087	3.30142e-05	0.000645253
126859	AXDND1	2.03306	1.6147	6.11755	3.30961e-05	0.000645408
284004	HEXD	2.6983	3.99877	6.13129	3.30969e-05	0.000645408
57335	ZNF286A	-1.57644	4.44846	-6.10917	3.32973e-05	0.000648583
4145	MATK	-3.88591	2.74241	-6.16367	3.34283e-05	0.000649991
9068	ANGPTL1	6.88732	-2.24895	6.26505	3.34449e-05	0.000649991
64689	GORASP1	-1.30929	7.40455	-6.10283	3.35657e-05	0.000651605
388574	RPL23AP87	2.51885	1.43515	6.11597	3.3622e-05	0.000651965
2290	FOXG1	11.3523	2.35276	6.35208	3.38407e-05	0.000655468
57038	RARS2	1.44006	4.84367	6.09048	3.41907e-05	0.000661507
114799	ESCO1	3.97766	1.87427	6.14938	3.43023e-05	0.000662698
23161	SNX13	-1.10305	6.88308	-6.08669	3.43563e-05	0.000662698
80820	EEPD1	3.66751	2.99532	6.1368	3.43675e-05	0.000662698
8615	USO1	-2.00367	7.8974	-6.09006	3.4431e-05	0.000663182
11093	ADAMTS13	2.65864	1.69938	6.10226	3.44779e-05	0.000663345
730005	SEC14L6	-4.04752	4.74163	-6.14586	3.46094e-05	0.000665133
23552	CDK20	-3.67944	1.61785	-6.12976	3.47455e-05	0.000667005
112950	MED8	1.78522	4.08079	6.0787	3.48842e-05	0.000668924
145873	MESP2	-2.2399	3.79444	-6.08226	3.50173e-05	0.000670245
53	ACP2	2.50964	4.36804	6.08768	3.50308e-05	0.000670245
4886	NPY1R	-2.21736	3.43186	-6.08038	3.50929e-05	0.000670691
222008	VSTM2A	4.78408	1.76519	6.16201	3.51653e-05	0.000670768
9652	TTC37	5.24435	0.784613	6.17819	3.51747e-05	0.000670768
283025	LINC01553	3.21271	0.98629	6.10138	3.53721e-05	0.000673226
283629	TSSK4	2.5537	4.81331	6.08194	3.53816e-05	0.000673226
26153	KIF26A	1.63759	4.08327	6.0632	3.56275e-05	0.000676958
57644	MYH7B	2.89377	3.50563	6.08589	3.56562e-05	0.000676958
23091	ZC3H13	2.20996	6.99963	6.06319	3.59807e-05	0.000682369
23149	FCHO1	3.12876	4.09158	6.08563	3.60537e-05	0.000683002
728137	TSPY3	3.56283	1.50007	6.09632	3.62701e-05	0.000686349
23023	TMCC1	2.55109	6.56216	6.06361	3.63422e-05	0.000686958
27148	STK36	2.06028	4.96947	6.05312	3.63866e-05	0.000687046
200539	ANKRD23	-5.14801	-2.28246	-6.15013	3.64699e-05	0.000687865
642968	FAM163B	-2.53568	1.51625	-6.05716	3.66678e-05	0.000690662
9941	EXOG	3.24664	0.03754	6.07743	3.66982e-05	0.000690662
79777	ACBD4	4.94941	5.35076	6.13362	3.69809e-05	0.000695225
6656	SOX1	9.55826	2.1618	6.25733	3.70928e-05	0.00069657
5919	RARRES2	-2.39118	4.55555	-6.03787	3.75395e-05	0.00070381
9738	CCP110	2.09868	3.08808	6.03209	3.75599e-05	0.00070381
4331	MNAT1	-1.40199	4.85822	-6.02117	3.78381e-05	0.000708253
23658	LSM 5.00	-2.2632	4.51795	-6.02652	3.80265e-05	0.00071081
9626	GUCA1C	2.04309	2.89407	6.02232	3.8057e-05	0.00071081
10742	RAI2	1.70503	4.35169	6.01503	3.82625e-05	0.000713874
64591	TSPY2	3.80826	0.707061	6.06423	3.8521e-05	0.000717922
386617	KCTD8	2.83108	1.79267	6.02719	3.87668e-05	0.000721724
93164	HTR7P1	-1.73362	6.30261	-6.0045	3.88722e-05	0.000722906
51030	TVP23B	-1.13318	6.88154	-6.00001	3.9013e-05	0.000724743
103344932	PGM5P4-AS1	2.36905	1.59675	6.00616	3.93075e-05	0.000728019
8601	RGS20	4.63342	-0.450307	6.07986	3.93605e-05	0.000728019
5455	POU3F3	11.1951	2.39847	6.24511	3.93636e-05	0.000728019
221687	RNF182	2.68135	2.23606	6.01219	3.93921e-05	0.000728019
285758	MROCKI	2.91204	0.731423	6.01805	3.94315e-05	0.000728019
8420	SNHG3	-1.73619	5.02984	-5.99464	3.94425e-05	0.000728019
7289	TULP3	1.10675	5.67886	5.99183	3.94852e-05	0.00072803
57338	JPH3	1.64399	5.06878	5.98319	4.00751e-05	0.000738117
286530	P2RY8	1.97386	3.09623	5.98514	4.01442e-05	0.000738603
11142	PKIG	3.85233	-0.536939	6.03407	4.03712e-05	0.000741841
53828	FXYD4	-3.90809	5.02438	-6.03551	4.04062e-05	0.000741841
81579	PLA2G12A	-4.2611	0.566639	-6.04775	4.04498e-05	0.000741851
50651	SLC45A1	-1.74381	3.45745	-5.97602	4.05444e-05	0.000742797
92745	SLC38A5	4.22326	3.40007	6.04222	4.06979e-05	0.00074482
51098	IFT52	1.4405	4.79535	5.97043	4.07815e-05	0.000745559
23041	MON2	4.68825	-0.141702	6.05581	4.09043e-05	0.000747012
642345	MIR4500HG	-2.23948	3.05963	-5.97571	4.09591e-05	0.000747223
79853	TM4SF20	-2.44108	2.79586	-5.974	4.13156e-05	0.00075293
79801	SHCBP1	1.87284	3.37113	5.96205	4.14641e-05	0.00075484
29969	MDFIC	-1.39547	7.5893	-5.95829	4.15118e-05	0.000754911
54361	WNT4	-2.86111	0.747445	-5.97535	4.19088e-05	0.000761328
2019	EN1	6.69497	-1.7072	6.10127	4.21634e-05	0.000765047
56302	TRPV5	-2.3895	1.26954	-5.95853	4.22022e-05	0.000765047
1604	CD55	-2.18987	4.43937	-5.95351	4.22711e-05	0.000765197
135152	B3GAT2	4.47764	-0.985913	6.02524	4.2316e-05	0.000765197
5799	PTPRN2	4.25866	3.43476	6.01677	4.23435e-05	0.000765197
4354	MPP1	-2.7214	4.38627	-5.96078	4.25733e-05	0.000768546
56829	ZC3HAV1	2.61184	3.83805	5.95508	4.27504e-05	0.000770206
3684	ITGAM	-6.11793	-2.13725	-6.07446	4.27545e-05	0.000770206
10963	STIP1	2.12053	6.11122	5.9426	4.2886e-05	0.000771769
55905	RNF114	1.53117	7.18089	5.93401	4.30598e-05	0.000773858
22925	PLA2R1	2.93853	3.31793	5.95876	4.31003e-05	0.000773858
121665	SPPL3	5.35449	0.953605	6.04344	4.31366e-05	0.000773858
55086	RADX	2.73121	3.97361	5.951	4.32128e-05	0.000774421
1777	DNASE2	-2.12827	4.09249	-5.93563	4.33401e-05	0.000775896
110806277	PNMA8C	3.95608	0.649382	5.98895	4.34071e-05	0.000776126
101926934	TDRD6-AS1	4.67691	-3.00534	6.01429	4.3474e-05	0.000776126
57337	SENP7	2.17309	2.62375	5.93335	4.35351e-05	0.000776126
23433	RHOQ	1.78447	5.6668	5.92806	4.35488e-05	0.000776126
84159	ARID5B	-1.41731	5.03982	-5.92554	4.35778e-05	0.000776126
239	ALOX12	-4.81136	0.507971	-6.01528	4.37238e-05	0.000777923
2935	GSPT1	-1.26356	8.05008	-5.92014	4.39082e-05	0.000779864
51128	SAR1B	2.68002	1.80936	5.93864	4.39233e-05	0.000779864
6251	RSU1	-1.56687	5.76612	-5.91812	4.40978e-05	0.000781588
10966	RAB40B	1.56794	2.95594	5.9175	4.41388e-05	0.000781588
57690	TNRC6C	4.07948	1.92891	5.98197	4.41563e-05	0.000781588
51382	ATP6V1D	2.34611	3.06798	5.92585	4.42388e-05	0.000782039
2006	ELN	1.85612	3.34291	5.91765	4.42724e-05	0.000782039
253044	LINGO1-AS1	1.85035	4.35511	5.91636	4.43539e-05	0.000782678
4062	LY6H	4.15932	0.0739851	5.97817	4.46003e-05	0.000786223
94056	SYAP1	-1.48926	4.50414	-5.90696	4.48116e-05	0.000789141
245711	SPDYA	2.66669	4.32081	5.92391	4.48724e-05	0.000789406
23368	PPP1R13B	-1.18335	9.03531	-5.8995	4.52689e-05	0.000795355
3167	HMX2	-4.63999	-2.33157	-5.98525	4.53027e-05	0.000795355
29916	SNX11	2.28251	2.39322	5.90651	4.54427e-05	0.000796264
6655	SOS 2	1.3939	5.20395	5.89719	4.54468e-05	0.000796264
10086	HHLA1	-3.46085	5.52798	-5.93861	4.55626e-05	0.000796975
581	BAX	-1.71543	5.51196	-5.8968	4.55797e-05	0.000796975
63899	NSUN3	-2.36934	2.76431	-5.90386	4.5743e-05	0.000799021
6494	SIPA1	-1.23012	4.97576	-5.88932	4.59628e-05	0.000802049
79637	ARMC7	1.98806	2.07802	5.88929	4.62877e-05	0.000806902
8642	DCHS1	2.93027	6.2647	5.90895	4.64004e-05	0.000808051
145497	LRRC74A	3.66394	0.95246	5.93002	4.66477e-05	0.000811539
728689	EIF3CL	1.60017	6.56004	5.8798	4.66949e-05	0.000811542
3606	IL18	-4.34987	-2.14531	-5.95267	4.68139e-05	0.000812691
286749	STON1-GTF2A1L	-3.74926	-0.0430764	-5.93012	4.68552e-05	0.000812691
3362	HTR6	-5.69497	-0.361465	-5.99503	4.71469e-05	0.000816123
6546	SLC8A1	2.63439	3.08166	5.88988	4.71476e-05	0.000816123
55664	CDC37L1	2.29171	2.53853	5.87941	4.73288e-05	0.000818436
2781	GNAZ	1.58656	5.47778	5.86892	4.7453e-05	0.000819763
25820	ARIH1	-2.58824	4.34682	-5.88362	4.75057e-05	0.000819854
10561	IFI44	-1.42844	5.28224	-5.86462	4.77118e-05	0.000822588
9745	ZNF536	-3.77984	1.98498	-5.91506	4.80015e-05	0.000826519
833	CARS1	-1.2697	6.04194	-5.8592	4.80757e-05	0.000826519
6753	SSTR3	5.26028	-1.46006	5.96724	4.80835e-05	0.000826519
79871	RPAP2	5.15183	2.53419	5.9614	4.82338e-05	0.000828277
6509	SLC1A4	3.49647	2.78523	5.89933	4.84056e-05	0.00082963
199745	THAP8	1.99901	4.97327	5.85891	4.84439e-05	0.00082963
6809	STX3	-2.67458	5.61449	-5.87245	4.84685e-05	0.00082963
6897	TARS1	-1.62244	7.75725	-5.85443	4.85048e-05	0.00082963
8707	B3GALT2	6.85795	-2.41601	6.00971	4.86264e-05	0.000830659
3133	HLA-E	-2.00803	5.6124	-5.85604	4.86613e-05	0.000830659
117157	SH2D1B	-4.04759	1.96986	-5.91272	4.88789e-05	0.000833291
114905	C1QTNF7	1.88015	4.04019	5.85101	4.8912e-05	0.000833291
54328	GPR173	-2.97485	1.32526	-5.87316	4.90502e-05	0.000834048
57659	ZBTB4	2.12367	4.78298	5.85242	4.90531e-05	0.000834048
121129	OR2AP1	-1.63156	5.40563	-5.84243	4.93864e-05	0.000838888
114783	LMTK3	2.32989	3.62487	5.85043	4.94804e-05	0.000839658
100129484	LINC02983	2.52804	4.2134	5.85385	4.95579e-05	0.000839789
26290	GALNT8	-1.91392	2.97157	-5.84225	4.95854e-05	0.000839789
286128	ZFP41	3.60493	-0.59069	5.8855	4.97044e-05	0.000840979
9290	GPR55	6.82681	3.50247	5.99246	4.98269e-05	0.000842226
23567	ZNF346	-5.19713	2.68379	-5.93802	5.00682e-05	0.000845477
116987	AGAP1	3.94918	1.70192	5.89063	5.02521e-05	0.000847229
152559	PAQR3	-2.76948	2.07319	-5.85069	5.02701e-05	0.000847229
203074	PRSS55	1.54631	4.23427	5.82322	5.07908e-05	0.000855168
4311	MME	-2.70274	3.88301	-5.83933	5.09921e-05	0.000857721
9934	P2RY14	-1.27036	5.80595	-5.81768	5.11541e-05	0.000859608
84132	USP42	1.20775	5.99139	5.81429	5.14088e-05	0.000863048
91754	NEK9	7.337	-1.23159	5.98156	5.17024e-05	0.000867133
79946	C10orf95	-1.56346	4.92761	-5.81003	5.18112e-05	0.000868115
5681	PSKH1	1.20066	5.09153	5.80732	5.19482e-05	0.000869565
23264	ZC3H7B	2.70549	5.35033	5.82499	5.2108e-05	0.000870363
64320	RNF25	1.77325	5.65807	5.80719	5.21455e-05	0.000870363
11247	NXPH4	-2.70267	4.88444	-5.82441	5.21472e-05	0.000870363
101927948	LOC101927948	5.01344	-1.94066	5.90073	5.24428e-05	0.000874452
83440	ADPGK	-1.30003	7.40581	-5.79967	5.25572e-05	0.000875327
58480	RHOU	-1.39503	5.9193	-5.79937	5.25967e-05	0.000875327
124460	SNX20	-1.45481	6.14852	-5.79845	5.2683e-05	0.000875918
166647	ADGRA3	8.91551	1.86191	6.00019	5.31308e-05	0.000882513
54856	GON4L	-2.51487	1.3829	-5.80266	5.34898e-05	0.000887622
375260	WASH2P	1.58604	3.83256	5.78469	5.38293e-05	0.000891673
100129520	TEX13C	4.33536	-1.44075	5.85893	5.38373e-05	0.000891673
26024	PTCD1	1.22771	5.76772	5.7829	5.38897e-05	0.000891686
10050	SLC17A4	-1.18519	7.87804	-5.78065	5.4069e-05	0.00089236
343521	DYNLT4	7.4348	-1.5041	5.95414	5.40705e-05	0.00089236
387601	SLC22A25	4.66364	4.24882	5.86779	5.40856e-05	0.00089236
285368	PRRT3	-1.44476	5.2342	-5.77871	5.42656e-05	0.000893893
5784	PTPN14	-2.60296	7.19753	-5.7951	5.42821e-05	0.000893893
440307	TTLL13	4.02062	0.00435683	5.84125	5.43403e-05	0.000893999
22998	LIMCH1	-1.34071	6.53493	-5.77506	5.45424e-05	0.00089638
144193	AMDHD1	-1.89033	4.96606	-5.7779	5.45889e-05	0.00089638
4141	MARS1	-1.15946	7.78428	-5.77363	5.46408e-05	0.00089638
4233	MET	-3.53107	3.16251	-5.81718	5.48672e-05	0.000898312
284274	SMIM21	1.55882	4.12676	5.77129	5.4913e-05	0.000898312
81570	CLPB	-3.63906	-1.46627	-5.82044	5.49148e-05	0.000898312
23039	XPO7	1.14391	6.10276	5.76957	5.49745e-05	0.000898437
9992	KCNE2	-1.44065	7.88069	-5.76832	5.51197e-05	0.000899122
26233	FBXL6	-2.69377	4.1349	-5.78733	5.51206e-05	0.000899122
7158	TP53BP1	1.83952	6.98419	5.76901	5.52784e-05	0.000900845
138255	CFAP95	-1.39126	3.60696	-5.76514	5.53724e-05	0.000901525
7006	TEC	-2.94993	1.51383	-5.78936	5.55713e-05	0.000903911
3976	LIF	-2.62514	2.32153	-5.77931	5.56378e-05	0.000904086
80320	SP6	2.39412	4.41271	5.77308	5.56922e-05	0.000904086
5413	SEPTIN5	1.36635	5.89705	5.76069	5.57392e-05	0.000904086
283933	ZNF843	3.79202	0.504016	5.81467	5.5858e-05	0.000905162
80217	CFAP43	3.5907	1.23515	5.79953	5.65298e-05	0.000913207
1028	CDKN1C	2.07392	5.47692	5.75706	5.65391e-05	0.000913207
9499	MYOT	2.01854	5.37958	5.75614	5.65472e-05	0.000913207
1735	DIO3	3.97775	0.851933	5.81309	5.65661e-05	0.000913207
6821	SUOX	1.47638	4.11145	5.74903	5.67546e-05	0.000915394
64641	EBF2	1.19901	4.91199	5.7466	5.69129e-05	0.000917089
2070	EYA4	3.92258	-0.420027	5.80627	5.69788e-05	0.000917295
80036	TRPM3	1.93762	5.54143	5.74884	5.70806e-05	0.000918077
51130	ASB3	-4.3976	-1.69228	-5.82121	5.71875e-05	0.00091894
26511	CHIC2	4.71085	2.71822	5.82635	5.77246e-05	0.000926376
10126	DNAL4	2.52145	3.56987	5.75193	5.77576e-05	0.000926376
55201	MAP1S	-3.61872	3.58417	-5.7844	5.7926e-05	0.000928215
257202	GPX6	2.45189	3.1746	5.74371	5.83334e-05	0.000933591
57471	ERMN	-1.10182	6.62818	-5.72979	5.83697e-05	0.000933591
285547	LINC01097	2.29683	2.9517	5.73634	5.86878e-05	0.000937809
440138	ALG11	-4.82895	-1.23802	-5.81836	5.88005e-05	0.000938741
151877	MAGI1-IT1	-4.36693	3.14118	-5.8003	5.89265e-05	0.000939883
80149	ZC3H12A	1.42343	4.1744	5.72233	5.90732e-05	0.000941353
80020	FOXRED2	-1.97209	3.8753	-5.7224	5.94471e-05	0.000946437
85358	SHANK3	2.42493	3.269	5.72954	5.95429e-05	0.000946532
5445	PON2	2.47407	5.37154	5.73026	5.95805e-05	0.000946532
320	APBA1	3.42347	2.02089	5.75852	5.96176e-05	0.000946532
197342	EME2	1.93637	5.10879	5.71886	5.97249e-05	0.000947358
64132	XYLT2	-1.28858	6.10216	-5.71417	5.97794e-05	0.000947358
26292	MYCBP	-4.15605	-3.73888	-5.78247	5.98393e-05	0.000947437
824	CAPN2	1.17762	6.57139	5.71271	5.99001e-05	0.000947491
23581	CASP14	1.6169	5.38056	5.71342	5.99525e-05	0.000947491
1131	CHRM3	-2.22771	3.22619	-5.71997	6.00382e-05	0.000947978
93323	HAUS8	2.19565	1.08427	5.7171	6.02457e-05	0.000950384
78999	LRFN4	2.07722	1.26976	5.7142	6.03276e-05	0.000950807
1010	CDH12	4.34367	0.660165	5.78195	6.05119e-05	0.000952696
51701	NLK	-1.38505	4.05173	-5.70581	6.05578e-05	0.000952696
51637	RTRAF	-1.20511	5.14259	-5.70424	6.06741e-05	0.000953656
54538	ROBO4	-1.13192	5.68475	-5.70289	6.07935e-05	0.000954663
51161	C3orf18	1.08533	5.10923	5.70028	6.10325e-05	0.000955762
55558	PLXNA3	1.45149	4.45628	5.70042	6.10727e-05	0.000955762
4671	NAIP	2.70038	2.51589	5.7197	6.10756e-05	0.000955762
60678	EEFSEC	5.78098	-1.16034	5.82546	6.1085e-05	0.000955762
100507599	TFIP11-DT	-4.68239	0.192228	-5.78422	6.1436e-05	0.000960383
57062	DDX24	3.953	-3.3799	5.7568	6.15209e-05	0.000960839
51179	HAO2	2.26865	4.54748	5.70357	6.16232e-05	0.000961566
84971	ATG4D	-4.13269	1.01875	-5.75797	6.20271e-05	0.000966995
128229	TSACC	-6.2985	1.82292	-5.82959	6.2198e-05	0.000968785
10603	SH2B2	-1.4076	5.75094	-5.6855	6.24558e-05	0.000971922
645	BLVRB	-2.17535	3.54659	-5.6907	6.26724e-05	0.000974414
54586	EQTN	1.43373	4.4399	5.6808	6.29103e-05	0.000977233
84081	NSRP1	2.24017	3.08203	5.68383	6.34451e-05	0.000984269
11140	CDC37	-2.06275	4.59184	-5.68023	6.34966e-05	0.000984269
10599	SLCO1B1	-1.3005	6.68544	-5.67382	6.3549e-05	0.000984269
2009	EML1	2.16755	5.01442	5.68098	6.35914e-05	0.000984269
116151	FAM210B	-1.20028	6.80798	-5.67034	6.3874e-05	0.000987493
8764	TNFRSF14	3.36035	-1.18284	5.70999	6.39691e-05	0.000987493
3116	HLA-DPB2	-6.63334	1.08003	-5.82056	6.39982e-05	0.000987493
80003	PCNX2	9.73881	1.59379	5.89171	6.40285e-05	0.000987493
284323	ZNF780A	2.78722	1.44031	5.68848	6.42827e-05	0.000989676
80021	TMEM62	1.19347	5.28193	5.66611	6.42848e-05	0.000989676
89797	NAV2	2.13995	7.65913	5.67259	6.43611e-05	0.000989968
414760	HCG14	-4.71181	-1.06642	-5.75169	6.46561e-05	0.000993182
80298	MTERF2	1.32255	6.5009	5.66193	6.47109e-05	0.000993182
577	ADGRB3	2.85017	2.59495	5.68563	6.47427e-05	0.000993182
339874	NUDT16-DT	4.57569	-2.65697	5.74389	6.49446e-05	0.000995394
339829	CCDC39	2.78439	-0.190902	5.6793	6.51799e-05	0.000998114
83546	RTBDN	1.69196	4.26622	5.6549	6.55686e-05	0.00100289
414332	LCN10	4.65429	-0.848199	5.73997	6.56159e-05	0.00100289
348751	FTCDNL1	2.04837	4.4484	5.65792	6.56663e-05	0.00100289
23462	HEY1	2.24377	2.3385	5.65955	6.58397e-05	0.00100465
3336	HSPE1	-1.54085	6.27073	-5.65031	6.59359e-05	0.00100523
2582	GALE	1.37124	3.4765	5.64852	6.60545e-05	0.00100615
84223	IQCG	-3.46112	0.162463	-5.68914	6.63901e-05	0.00100996
152006	RNF38	1.27093	5.1684	5.64469	6.64215e-05	0.00100996
150291	MORC2-AS1	2.2678	2.10962	5.65281	6.65665e-05	0.00101127
1879	EBF1	4.88723	1.031	5.73733	6.6718e-05	0.00101268
91574	MTRFR	2.46993	3.72947	5.65506	6.67858e-05	0.00101282
10421	CD2BP2	-2.69689	3.2896	-5.65804	6.70761e-05	0.00101633
4318	MMP9	-3.84697	3.18691	-5.69398	6.73056e-05	0.0010181
56916	SMARCAD1	-1.80267	4.09369	-5.63863	6.73111e-05	0.0010181
83786	FRMD8	2.1343	3.84731	5.64194	6.74267e-05	0.00101896
2288	FKBP4	-1.94724	8.10912	-5.63816	6.75277e-05	0.00101959
11179	ZNF277	2.17116	4.83052	5.64001	6.76912e-05	0.00102117
55888	ZKSCAN7	2.06683	4.32128	5.63712	6.78105e-05	0.00102207
57185	NIPAL3	1.20856	5.5367	5.63023	6.78935e-05	0.00102243
729264	TP53TG3D	3.65696	-0.423827	5.68081	6.79583e-05	0.00102251
5357	PLS1	-2.09527	4.299	-5.63534	6.8042e-05	0.00102288
90060	CCDC120	7.45977	-1.82242	5.79864	6.84335e-05	0.00102773
399967	PATE2	4.54898	3.03838	5.70818	6.84833e-05	0.00102773
2651	GCNT2	-2.81737	6.06795	-5.64328	6.89652e-05	0.00103281
1501	CTNND2	2.37663	5.37439	5.63168	6.89877e-05	0.00103281
57730	ANKRD36B	1.67118	4.86901	5.62126	6.90014e-05	0.00103281
4499	MT1M	-4.95012	-2.45863	-5.7141	6.93623e-05	0.00103731
22837	COBLL1	1.53996	5.97989	5.61263	6.98331e-05	0.00104182
2762	GMDS	-1.83182	4.1498	-5.61468	6.98479e-05	0.00104182
10188	TNK2	3.17794	3.65374	5.64622	6.98538e-05	0.00104182
548644	POLR2J3	-3.84261	3.59251	-5.66787	7.00336e-05	0.00104182
7480	WNT10B	4.40577	-1.29519	5.68836	7.00356e-05	0.00104182
100507055	LRCOL1	2.34989	2.09776	5.62111	7.00487e-05	0.00104182
6781	STC1	-2.47476	4.32264	-5.62262	7.01908e-05	0.00104182
10724	OGA	1.37304	6.25445	5.60826	7.02362e-05	0.00104182
10476	ATP5PD	-3.30824	3.1197	-5.64617	7.03297e-05	0.00104182
9421	HAND1	4.55657	0.836295	5.69105	7.03332e-05	0.00104182
51455	REV1	-1.47975	6.83693	-5.60684	7.04248e-05	0.00104182
23109	DDN	-3.11023	5.922	-5.63847	7.04474e-05	0.00104182
440419	TBC1D3P5	1.45144	5.32733	5.60612	7.04918e-05	0.00104182
9779	TBC1D5	1.26821	6.44033	5.60552	7.0509e-05	0.00104182
8501	SLC43A1	-2.82937	3.12597	-5.62771	7.06673e-05	0.00104326
23114	NFASC	1.45149	4.61069	5.60311	7.08168e-05	0.00104458
84631	SLITRK2	4.96242	1.91281	5.69899	7.10322e-05	0.00104686
80221	ACSF2	-1.84549	4.21586	-5.60041	7.14038e-05	0.00105144
255512	TOLLIP-DT	-3.21671	1.34038	-5.62793	7.19829e-05	0.00105855
11259	FILIP1L	2.14504	3.65439	5.5991	7.20092e-05	0.00105855
200159	C1orf100	-2.42161	2.36962	-5.60019	7.25066e-05	0.00106495
4193	MDM2	-0.984996	7.31808	-5.58588	7.26393e-05	0.00106599
10623	POLR3C	-3.55689	5.12515	-5.63098	7.29527e-05	0.00106911
80380	PDCD1LG2	-4.07583	-3.2945	-5.64955	7.29754e-05	0.00106911
348808	NPHP3-AS1	6.12525	-1.13308	5.71687	7.32644e-05	0.0010711
79083	MLPH	2.62736	0.925322	5.59835	7.32817e-05	0.0010711
201477	DLGAP1-AS3	-1.31298	5.46758	-5.58023	7.32974e-05	0.0010711
84749	USP30	1.08843	6.69004	5.57675	7.36646e-05	0.00107555
23028	KDM1A	5.39856	1.29625	5.68379	7.43876e-05	0.00108519
5802	PTPRS	1.23227	9.06547	5.56787	7.46859e-05	0.00108862
661	POLR3D	-1.45328	6.38328	-5.56646	7.49038e-05	0.00109055
3570	IL6R	-3.56355	2.23704	-5.6137	7.49444e-05	0.00109055
115265	DDIT4L	-1.5171	3.71925	-5.56519	7.5079e-05	0.00109159
642929	LOC642929	4.57957	-2.10766	5.64805	7.52289e-05	0.00109269
10884	MRPS30	-2.2169	2.81888	-5.57101	7.53291e-05	0.00109269
116835	HSPA12B	-1.92365	4.05391	-5.56626	7.53449e-05	0.00109269
339456	TMEM52	2.22289	1.27341	5.56101	7.6509e-05	0.00110864
246705	LINC00314	1.94279	2.18018	5.55576	7.65985e-05	0.00110901
10309	CCNO	-1.38356	4.3052	-5.54984	7.68126e-05	0.00111118
64170	CARD9	-3.90669	1.66654	-5.6083	7.70234e-05	0.00111329
653333	FAM86B2	1.84675	5.04098	5.54945	7.72089e-05	0.00111494
29974	A1CF	3.10504	3.41271	5.57799	7.72891e-05	0.00111494
55336	FBXL8	3.47347	1.01011	5.59004	7.73464e-05	0.00111494
79042	TSEN34	-1.96247	1.51888	-5.54928	7.73956e-05	0.00111494
116448	OLIG1	-1.71715	5.32707	-5.54417	7.76907e-05	0.00111825
460	ASTN1	3.56906	4.67745	5.58581	7.82598e-05	0.00112551
100506113	UVRAG-DT	4.92321	-3.3782	5.63255	7.85057e-05	0.0011281
389177	TMEM212	3.70798	-2.95718	5.58755	7.8651e-05	0.00112925
23621	BACE1	-5.30502	-2.3559	-5.6431	7.88125e-05	0.00112929
9610	RIN1	5.02582	2.1148	5.63354	7.88182e-05	0.00112929
81576	YJU2B	4.40996	1.50694	5.61143	7.88497e-05	0.00112929
202	CRYBG1	-4.60357	3.31569	-5.61654	7.90771e-05	0.0011316
84248	FYTTD1	1.91567	5.90149	5.53285	7.9303e-05	0.0011339
3620	IDO1	-5.38553	1.63076	-5.64029	7.94843e-05	0.00113555
645382	PRAMEF33	2.00006	3.71014	5.52818	8.00143e-05	0.00114217
84456	L3MBTL3	1.79724	2.93925	5.52483	8.01265e-05	0.00114283
83992	CTTNBP2	1.72248	5.25019	5.51746	8.09561e-05	0.00115343
64386	MMP25	-2.86974	3.97374	-5.54018	8.10033e-05	0.00115343
5876	RABGGTB	-1.37538	5.45392	-5.51167	8.14548e-05	0.0011589
28990	ASTE1	-1.31074	4.6788	-5.50849	8.18367e-05	0.00116338
8824	CES2	1.79581	4.68744	5.50964	8.20228e-05	0.00116506
163059	ZNF433	2.39881	1.29319	5.51542	8.25451e-05	0.00117152
59353	TMEM35A	-3.2789	-0.773311	-5.53896	8.28306e-05	0.00117295
55272	IMP3	-1.59795	5.80749	-5.50162	8.28453e-05	0.00117295
81620	CDT1	1.11424	6.92446	5.5003	8.28501e-05	0.00117295
4277	MICB	-3.83266	3.8105	-5.5574	8.29814e-05	0.00117374
3385	ICAM3	-2.36003	2.90499	-5.51067	8.30421e-05	0.00117374
130074	FAM168B	2.78379	2.73449	5.51943	8.33166e-05	0.00117666
1047	CLGN	2.76307	3.20416	5.51615	8.36631e-05	0.00117982
2122	MECOM	5.69935	2.6506	5.61661	8.37584e-05	0.00117982
642574	IQANK1	-4.44905	-3.00148	-5.57377	8.37617e-05	0.00117982
54853	WDR55	-3.17287	3.26431	-5.52777	8.38137e-05	0.00117982
22981	NINL	1.28769	5.9985	5.48898	8.43328e-05	0.00118616
79157	MFSD11	-3.05394	2.43094	-5.5188	8.44759e-05	0.00118625
51501	HIKESHI	-1.65226	4.59393	-5.48933	8.4477e-05	0.00118625
56729	RETN	-2.52004	4.16069	-5.49589	8.54588e-05	0.00119906
51213	LUZP4	3.56454	0.895857	5.52641	8.57724e-05	0.00120249
59269	HIVEP3	-3.40394	2.79899	-5.51933	8.59626e-05	0.00120331
1870	E2F2	2.2207	3.91578	5.48539	8.59709e-05	0.00120331
2567	GABRG3	3.98724	0.491917	5.53879	8.61582e-05	0.00120467
729867	LOC729867	1.23884	5.11615	5.47468	8.62076e-05	0.00120467
23093	TTLL5	-2.06515	4.72617	-5.4761	8.68493e-05	0.00121266
54014	BRWD1	-1.03117	7.21312	-5.46657	8.72768e-05	0.00121684
126637	TCHHL1	1.96668	2.68927	5.47137	8.72901e-05	0.00121684
322	APBB1	1.69422	5.56513	5.46566	8.76692e-05	0.00121912
54923	LIME1	-3.25564	3.12636	-5.50122	8.77166e-05	0.00121912
64770	CCDC14	1.26437	5.53505	5.46344	8.77238e-05	0.00121912
144360	LINC00477	1.62115	7.39294	5.46465	8.77361e-05	0.00121912
387990	TOMM20L	10.2024	1.25123	5.69072	8.79939e-05	0.00122172
27232	GNMT	-4.14208	2.87699	-5.53028	8.80743e-05	0.00122185
1800	DPEP1	-4.22955	0.311351	-5.53176	8.83079e-05	0.00122411
124056	NOXO1	2.75802	3.16438	5.47859	8.866e-05	0.00122801
23636	NUP62	1.77712	5.07193	5.45713	8.89342e-05	0.00123082
5655	KLK10	-4.16554	0.470991	-5.52397	8.90606e-05	0.00123158
8837	CFLAR	1.38917	5.24322	5.45048	8.95379e-05	0.00123719
22916	NCBP2	10.2379	2.04983	5.67783	8.98358e-05	0.00124
23316	CUX2	1.43138	3.84355	5.44811	8.98851e-05	0.00124
84680	ACCS	-1.55256	5.11391	-5.44652	9.01787e-05	0.00124305
340542	BEX5	2.60166	2.80036	5.46085	9.05281e-05	0.00124687
6697	SPR	-3.13299	2.03798	-5.47611	9.06285e-05	0.00124726
57146	LDAF1	3.14611	1.66685	5.47447	9.09211e-05	0.00125029
23170	TTLL12	2.06848	3.8546	5.44468	9.11934e-05	0.00125304
339559	ZFP69	3.00618	0.221003	5.46673	9.1374e-05	0.00125452
79443	FYCO1	-4.11598	1.66502	-5.50384	9.1638e-05	0.00125631
5101	PCDH9	5.54193	2.90955	5.55301	9.17168e-05	0.00125631
7086	TKT	-2.15789	9.92312	-5.44247	9.17228e-05	0.00125631
23151	GRAMD4	2.34218	4.62114	5.44516	9.18622e-05	0.00125681
162494	RHBDL3	-4.50036	-1.77536	-5.51572	9.1931e-05	0.00125681
80332	ADAM33	1.39816	5.90499	5.43267	9.20484e-05	0.00125681
1374	CPT1A	-3.54964	3.76688	-5.48046	9.20508e-05	0.00125681
139201	MAP2K4P1	-2.96685	2.94267	-5.45772	9.24871e-05	0.00126028
10092	ARPC5	-1.7943	5.74303	-5.43185	9.25162e-05	0.00126028
63827	BCAN	2.56891	3.27964	5.44598	9.25234e-05	0.00126028
50624	CUZD1	-2.91856	2.89907	-5.45334	9.29015e-05	0.00126443
113829	SLC35A4	-3.4426	4.51743	-5.46903	9.31562e-05	0.00126689
10284	SAP18	-1.12883	6.37959	-5.4228	9.34095e-05	0.00126934
8882	ZPR1	-1.24996	5.89479	-5.42192	9.35537e-05	0.00126945
101928820	LINC02535	2.71416	-0.61879	5.44273	9.35645e-05	0.00126945
10361	NPM2	-2.03845	5.45983	-5.42669	9.37105e-05	0.00127043
54332	GDAP1	2.50104	5.98594	5.4342	9.39829e-05	0.00127312
26164	MTG2	1.39441	4.77301	5.41641	9.44014e-05	0.00127779
84436	ZNF528	4.33225	1.37388	5.49079	9.46759e-05	0.0012805
3604	TNFRSF9	4.54717	-0.580378	5.49615	9.50296e-05	0.00128428
3693	ITGB5	-2.34455	7.77423	-5.42269	9.514e-05	0.00128476
27294	DHDH	-3.35948	3.12563	-5.45068	9.54299e-05	0.00128767
100294720	NHEG1	4.64086	0.281141	5.49608	9.55374e-05	0.00128811
92906	HNRNPLL	-1.19889	5.63743	-5.40584	9.59128e-05	0.00129178
9091	PIGQ	2.08451	4.63829	5.41219	9.5959e-05	0.00129178
54793	KCTD9	2.53409	4.51359	5.42063	9.61168e-05	0.00129289
1159	CKMT1B	-3.50423	4.13187	-5.44986	9.63115e-05	0.0012945
100271873	AIRN	-3.04148	1.86519	-5.43143	9.6716e-05	0.00129893
7718	ZNF165	-2.69204	2.10562	-5.4201	9.68312e-05	0.00129947
2946	GSTM2	1.50439	4.41173	5.3997	9.6948e-05	0.00130002
26043	UBXN7	2.42541	4.929	5.40988	9.73383e-05	0.00130424
55890	GPRC5C	-4.23483	0.0665194	-5.4639	9.81975e-05	0.00131473
374291	NDUFS7	4.74154	-2.22369	5.47919	9.86417e-05	0.00131966
60401	EDA2R	-1.61938	3.26243	-5.38599	9.91396e-05	0.00132529
57689	LRRC4C	1.32737	5.74219	5.38339	9.93564e-05	0.00132716
8139	GAN	-1.33122	5.70674	-5.38176	9.96102e-05	0.00132928
7058	THBS2	-2.93279	5.13524	-5.40875	9.96693e-05	0.00132928
9211	LGI1	9.09059	1.03813	5.58783	9.99966e-05	0.00133262
79731	NARS2	-1.15271	4.97968	-5.37842	0.000100093	0.00133288
81569	ACTL8	-1.19497	7.77579	-5.37762	0.000100223	0.00133358
747	DAGLA	1.97731	3.42509	5.38108	0.000100473	0.00133587
1949	EFNB3	2.09668	5.36091	5.38199	0.00010062	0.0013368
130813	C2orf50	2.4359	0.529287	5.3848	0.000101267	0.00134435
90527	DUOXA1	1.35253	4.06684	5.37057	0.000101372	0.00134472
9317	PTER	1.4577	8.36024	5.36814	0.000101808	0.00134777
79095	BBLN	-3.27185	3.10433	-5.40617	0.000101831	0.00134777
23090	ZNF423	2.26148	8.89402	5.37676	0.000101933	0.00134777
84441	MAML2	-1.2062	6.75171	-5.36671	0.000101946	0.00134777
648	BMI1	3.56759	3.37799	5.41551	0.000101992	0.00134777
22836	RHOBTB3	2.08865	4.06563	5.37233	0.000102129	0.00134854
6744	ITPRID2	2.48391	5.33371	5.37688	0.000102716	0.00135526
728586	CCDC192	4.71868	2.83765	5.45049	0.000103048	0.00135859
5836	PYGL	-2.04563	6.84217	-5.36453	0.00010327	0.00136048
2042	EPHA3	6.099	1.33732	5.49254	0.00010357	0.00136199
90634	N4BP2L1	-1.63319	3.00464	-5.35799	0.000103584	0.00136199
25903	OLFML2B	-1.90941	5.98762	-5.36043	0.000103621	0.00136199
93034	NT5C1B	-3.4975	6.00494	-5.4023	0.000103723	0.00136229
2895	GRID2	-3.83982	4.95469	-5.41307	0.000103973	0.00136333
22909	FAN1	-1.24569	6.55714	-5.35389	0.000104016	0.00136333
55148	UBR7	1.52678	5.6375	5.35457	0.000104039	0.00136333
26136	TES	-1.02593	9.61962	-5.35059	0.000104529	0.00136871
6723	SRM	-1.26603	6.61096	-5.34996	0.000104662	0.00136941
22999	RIMS1	2.90332	2.72601	5.37432	0.000105045	0.00137338
8382	NME5	4.57621	-1.0863	5.42872	0.000105788	0.00138149
79748	LMAN1L	4.55676	-1.35005	5.42781	0.000105825	0.00138149
7784	ZP3	-3.43271	2.08652	-5.38392	0.000106379	0.00138767
84914	ZNF587	3.99128	1.55841	5.39581	0.000107763	0.00140306
26167	PCDHB5	4.86316	-1.2348	5.42694	0.000107786	0.00140306
54	ACP5	-4.41334	1.42005	-5.41089	0.000107802	0.00140306
10867	TSPAN9	-3.11259	1.17982	-5.35931	0.000108691	0.00141356
9942	XYLB	1.65473	3.05986	5.32425	0.00010923	0.00141949
6390	SDHB	-1.46287	5.58251	-5.32205	0.000109424	0.00142095
388021	TMEM179	7.31324	-1.03071	5.48776	0.000109946	0.00142473
7421	VDR	-3.45145	-0.536949	-5.36357	0.000109956	0.00142473
23415	KCNH4	3.22063	0.60718	5.35554	0.000109963	0.00142473
1164	CKS2	-1.71278	6.10602	-5.31909	0.000110196	0.00142668
84162	KIAA1109	3.3376	3.16615	5.35305	0.000111094	0.00143723
5495	PPM1B	-1.10012	6.69837	-5.3109	0.000111239	0.00143802
161159	ACTN1-DT	-3.05337	0.30555	-5.34116	0.000111501	0.00144033
9921	RNF10	1.88681	4.40806	5.31268	0.000111626	0.00144044
25841	ABTB2	-2.04873	4.13394	-5.31468	0.000111676	0.00144044
220963	SLC16A9	1.66489	2.94549	5.30325	0.000112903	0.00145424
57085	AGTRAP	6.97999	0.362379	5.46182	0.000112988	0.00145424
286826	LIN9	4.88677	-2.5427	5.39778	0.000112999	0.00145424
9098	USP6	1.8571	3.28565	5.30174	0.000113498	0.00145957
339291	LRRC30	1.49824	4.51157	5.29698	0.000113843	0.00146292
8785	MATN4	-4.67885	-0.864268	-5.37942	0.000114991	0.00147658
5600	MAPK11	2.82815	3.51823	5.31231	0.000115397	0.00148069
8999	CDKL2	2.19879	1.9386	5.29438	0.00011578	0.00148449
1002	CDH4	1.42184	5.77173	5.28479	0.000115992	0.00148611
201475	RAB12	2.00832	1.149	5.28939	0.000116094	0.00148631
11184	MAP4K1	1.16347	5.90174	5.28106	0.000116586	0.00149151
54971	BANP	2.05638	3.21632	5.28627	0.000116805	0.0014932
960	CD44	-2.50486	3.10121	-5.29405	0.000117098	0.00149584
5650	KLK7	-4.40223	-1.3592	-5.35326	0.000117992	0.00150615
50805	IRX4	1.09566	7.13386	5.27066	0.000118501	0.00151153
1407	CRY1	-1.07614	5.5959	-5.2697	0.00011868	0.00151269
8971	H1-10	1.77978	8.1057	5.27197	0.000118788	0.00151295
1022	CDK7	-1.66506	5.14034	-5.27004	0.000118961	0.00151404
122618	PLD4	2.48031	2.21851	5.28289	0.000119063	0.00151421
338739	CSTF3-DT	1.60413	6.54323	5.2682	0.000119225	0.00151516
151516	ASPRV1	-1.57897	3.87659	-5.26535	0.000119733	0.00152049
79598	CEP97	1.6914	4.8335	5.26512	0.000119926	0.00152183
4645	MYO5B	-1.91107	4.41332	-5.26596	0.000120204	0.00152423
285282	RABL3	1.25205	5.17596	5.25774	0.000120966	0.00153193
353	APRT	-1.53247	5.34927	-5.25848	0.000120989	0.00153193
112942	CFAP36	-1.26121	7.84138	-5.25623	0.000121256	0.0015342
147920	IGFL2	1.3702	5.31581	5.25519	0.000121498	0.00153613
9258	MFHAS1	1.85712	4.49957	5.25611	0.00012196	0.00154084
25801	GCA	1.58887	6.47392	5.25016	0.000122649	0.00154743
81929	SEH1L	1.37786	5.39813	5.24883	0.000122728	0.00154743
4837	NNMT	5.00262	-1.83196	5.34929	0.000122776	0.00154743
7976	FZD3	1.68929	7.28152	5.24931	0.000122953	0.00154743
260436	FDCSP	-4.67306	-2.82905	-5.33675	0.000122986	0.00154743
6419	SETMAR	1.9219	3.4458	5.25144	0.000123019	0.00154743
64645	MFSD14A	4.53381	1.20234	5.32975	0.000123388	0.00155094
8910	SGCE	1.34048	4.72195	5.24333	0.000123779	0.00155471
128308	MRPL55	-2.15178	4.64679	-5.25072	0.000123869	0.00155471
4016	LOXL1	1.47767	5.13365	5.24053	0.000124416	0.00156044
110806279	SMIM28	2.68838	2.36758	5.25717	0.000125101	0.00156786
115196	ZNF554	-2.56994	1.65206	-5.25318	0.000125249	0.00156786
221074	SLC39A12	1.08361	6.51816	5.23539	0.00012528	0.00156786
54806	AHI1	-1.90263	5.64882	-5.23898	0.000125417	0.00156844
80157	CWH43	-1.06603	7.55741	-5.23338	0.000125677	0.00157055
81577	GFOD2	1.34844	4.37603	5.23239	0.00012594	0.00157196
284124	FLJ36000	-3.46288	4.59283	-5.27787	0.000126	0.00157196
26156	RSL1D1	-1.05941	7.05976	-5.23144	0.000126063	0.00157196
5604	MAP2K1	-1.46894	6.23346	-5.23044	0.000126408	0.00157512
4842	NOS1	-3.15752	1.73194	-5.26144	0.00012718	0.0015836
6585	SLIT1	3.99617	4.19557	5.28785	0.000127872	0.00159107
10046	MAMLD1	-4.7557	2.98553	-5.31397	0.000128107	0.00159284
56937	PMEPA1	4.60525	1.78527	5.30723	0.0001284	0.00159533
7039	TGFA	-3.47685	1.1005	-5.26466	0.000128776	0.00159886
134860	TAAR9	3.60589	2.44522	5.26609	0.000129428	0.00160483
167465	ZNF366	12.2153	1.37985	5.47094	0.000129443	0.00160483
10352	WARS2	4.03043	-3.08194	5.28029	0.000129677	0.00160503
102191832	FBXW7-AS1	-1.33161	3.83691	-5.2135	0.000129752	0.00160503
84126	ATRIP	4.11543	1.66843	5.28241	0.000129878	0.00160503
84102	SLC41A2	-2.02389	6.43916	-5.21843	0.000129918	0.00160503
23099	ZBTB43	3.34524	4.22185	5.25341	0.000130139	0.00160503
8742	TNFSF12	-2.21	1.66178	-5.22049	0.000130172	0.00160503
56984	PSMG2	1.39652	3.82317	5.21114	0.000130273	0.00160503
80758	PRR7	2.98837	0.720451	5.24053	0.000130322	0.00160503
116154	PHACTR3	1.76577	5.83853	5.2131	0.00013034	0.00160503
266917	D21S2088E	2.00671	2.34571	5.21589	0.000130389	0.00160503
2078	ERG	-3.09097	1.07391	-5.24108	0.000130902	0.00161019
54943	DNAJC28	1.47908	3.59064	5.20734	0.000131124	0.00161147
5898	RALA	-1.13766	6.3805	-5.20627	0.000131192	0.00161147
140596	DEFB104A	2.81301	1.78823	5.22831	0.00013173	0.00161578
7675	ZNF121	-1.66792	7.44643	-5.2053	0.000131782	0.00161578
142	PARP1	-1.0194	9.75072	-5.20319	0.000131824	0.00161578
23509	POFUT1	-1.42867	5.40012	-5.20227	0.00013214	0.0016185
9457	FHL5	-1.54906	5.66044	-5.20191	0.000132329	0.00161967
338653	KCNQ1-AS1	3.79558	-0.621889	5.25858	0.000132424	0.00161968
440270	GOLGA8B	1.86714	4.63649	5.20241	0.000132803	0.00162245
140462	ASB9	1.94812	2.84802	5.2033	0.000132838	0.00162245
126133	ALDH16A1	1.70454	5.39896	5.19966	0.000133029	0.00162343
22898	DENND3	1.59396	4.79231	5.19822	0.000133161	0.00162343
83638	C11orf68	1.23435	6.56497	5.19677	0.000133201	0.00162343
7139	TNNT2	-4.22348	-0.633025	-5.26844	0.000133633	0.00162756
57551	TAOK1	1.71429	5.34102	5.19623	0.000133774	0.00162796
29985	SLC39A3	-1.96198	2.68356	-5.19869	0.000133855	0.00162796
388333	SPDYE4	1.86574	1.59345	5.19601	0.000134155	0.00163045
7866	IFRD2	-1.19611	5.13341	-5.19033	0.00013456	0.00163422
1636	ACE	-2.97417	2.61244	-5.2192	0.000134725	0.00163508
100996307	LIPE-AS1	-5.15379	2.50104	-5.29512	0.000134911	0.00163619
65985	AACS	-1.88354	3.86912	-5.1902	0.000135447	0.00164153
92170	MTG1	5.03112	0.511246	5.28664	0.000135848	0.00164373
283352	TMEM132D-AS1	-1.77519	5.67869	-5.18681	0.000135913	0.00164373
100133957	UXT-AS1	-1.40901	9.32298	-5.18445	0.000135914	0.00164373
114781	BTBD9	-3.32192	1.54815	-5.22429	0.000136143	0.00164468
54991	C1orf159	-1.24553	7.50125	-5.18283	0.000136183	0.00164468
57381	RHOJ	-1.58065	6.29546	-5.1835	0.000136289	0.00164481
23008	KLHDC10	1.30037	5.93745	5.18127	0.00013654	0.00164658
90139	TSPAN18	1.88565	3.73962	5.18477	0.000136626	0.00164658
24139	EML2	1.80235	3.32913	5.18243	0.000136923	0.001649
51083	GAL	-1.29191	6.47083	-5.17813	0.00013722	0.00165142
131408	FAM131A	-2.55852	8.59974	-5.19439	0.000137448	0.00165302
5696	PSMB8	-3.63488	1.47466	-5.22396	0.000138652	0.00166634
100507462	CCDC28A-AS1	4.59487	-3.66985	5.25808	0.000138783	0.00166674
84871	AGBL4	6.74392	0.931399	5.32421	0.000139064	0.00166896
3655	ITGA6	-1.16122	7.74103	-5.16868	0.000139258	0.00167013
64782	AEN	1.20034	6.70236	5.16748	0.000139532	0.00167116
729540	RGPD6	-2.07006	4.92023	-5.17422	0.000139538	0.00167116
6096	RORB	2.62494	3.41909	5.18349	0.000140257	0.0016786
10332	CLEC4M	-4.58918	-1.29072	-5.24984	0.000140577	0.00168128
24140	FTSJ1	-1.60835	4.38583	-5.16347	0.000140737	0.00168202
401264	TRAM2-AS1	-3.19557	1.97786	-5.1985	0.000140885	0.00168263
116984	ARAP2	2.31919	5.5526	5.17233	0.000141048	0.00168341
692091	SNORD23	-2.07405	0.866855	-5.16551	0.000141501	0.00168765
8816	DCAF5	1.14464	6.44087	5.15716	0.000141829	0.00169039
4223	MEOX2	-3.06996	-0.093784	-5.18967	0.000141929	0.00169042
53342	IL17D	3.04056	3.02613	5.18667	0.000142392	0.00169328
26057	ANKRD17	-1.21308	5.17699	-5.15449	0.000142449	0.00169328
145438	FRMD6-AS1	2.20406	5.15167	5.16365	0.000142464	0.00169328
9675	TTI1	-3.12655	2.89259	-5.18844	0.000142638	0.00169418
10312	TCIRG1	-1.12555	5.99261	-5.15287	0.000142799	0.00169493
85479	DNAJC5B	4.73048	-2.46695	5.24384	0.000143068	0.00169695
54832	VPS13C	-3.22055	-0.142572	-5.18191	0.00014487	0.00171715
55816	DOK5	4.81326	-0.563195	5.23809	0.00014506	0.00171822
4211	MEIS1	8.74201	1.15458	5.34214	0.00014549	0.00172214
9962	SLC23A2	-1.90668	3.27171	-5.14446	0.000145745	0.00172366
27202	C5AR2	-4.692	-0.730993	-5.2306	0.000145819	0.00172366
875	CBS	-1.98805	5.11294	-5.14434	0.00014604	0.00172509
112268408	LOC112268408	3.43958	1.42534	5.18255	0.000146503	0.00172879
23019	CNOT1	4.22045	0.229534	5.21061	0.000146553	0.00172879
10326	SIRPB1	1.96844	2.76259	5.14135	0.000146671	0.00172899
64858	DCLRE1B	2.00906	6.15092	5.14091	0.000146917	0.00172986
57102	C12orf4	2.81671	2.99781	5.15991	0.000146945	0.00172986
84266	ALKBH7	1.55877	2.78082	5.13534	0.000147116	0.00172999
284613	CYB561D1	-3.83023	0.347354	-5.19385	0.000147157	0.00172999
11062	DUS4L	-4.41246	3.70203	-5.21388	0.000147414	0.00173184
22949	PTGR1	-1.13481	8.70684	-5.13047	0.000147988	0.00173658
51029	DESI2	1.14049	5.19244	5.13034	0.000148018	0.00173658
55343	SLC35C1	-0.944053	7.12893	-5.12748	0.000148682	0.00174317
3992	FADS1	1.51021	7.85113	5.12762	0.000148875	0.00174426
483	ATP1B3	-1.156	6.83725	-5.12608	0.000149031	0.0017449
54866	PPP1R14D	-1.24515	4.98889	-5.12445	0.000149442	0.00174701
9452	ITM2A	-1.11708	5.48861	-5.12373	0.000149584	0.00174701
2086	ERV3-1	2.18034	3.8378	5.13245	0.00014963	0.00174701
6340	SCNN1G	-3.91991	-0.121183	-5.18646	0.000149695	0.00174701
1562	CYP2C18	-3.94396	-3.17224	-5.18723	0.000149718	0.00174701
3329	HSPD1	-1.61469	9.73358	-5.12416	0.000149848	0.00174735
1984	EIF5A	-1.36062	8.43205	-5.12017	0.000150521	0.00175297
23180	RFTN1	3.0339	3.00055	5.15173	0.000150533	0.00175297
4436	MSH2	-1.17807	7.90266	-5.11907	0.000150713	0.00175388
80185	TTI2	1.38883	5.45528	5.11859	0.000150922	0.00175483
80169	CTC1	4.48899	-3.40289	5.20131	0.00015108	0.00175483
29115	SAP30BP	3.74782	3.26381	5.17438	0.0001511	0.00175483
144577	KICS2	3.7687	-0.549201	5.16943	0.00015249	0.00176979
2630	GBAP1	2.7958	2.06968	5.13504	0.000152764	0.00177132
114036	LINC00310	1.67303	2.59117	5.11227	0.000152827	0.00177132
3135	HLA-G	-5.43834	-2.03168	-5.22538	0.000153111	0.00177342
84908	FAM136A	-1.47768	3.82375	-5.10801	0.000153575	0.00177759
5362	PLXNA2	2.7857	4.57068	5.13018	0.000153885	0.00177999
79815	NIPAL2	-2.03398	1.60185	-5.1105	0.000154333	0.00178397
51629	SLC25A39	1.66557	3.0845	5.10523	0.000154543	0.00178521
146542	ZNF688	1.73427	3.84549	5.1047	0.00015482	0.00178721
340393	TMEM249	3.95733	-1.14826	5.15986	0.000156576	0.00180628
5827	PXMP2	1.9158	2.15274	5.09898	0.000156766	0.00180726
10218	ANGPTL7	-1.50206	6.09508	-5.09428	0.000157014	0.00180796
158158	RASEF	3.27304	1.36142	5.13347	0.000157036	0.00180796
254439	C11orf86	-1.05892	5.86149	-5.09239	0.00015726	0.00180933
123970	C16orf78	1.2764	4.68711	5.09124	0.000157601	0.00181204
3746	KCNC1	6.80656	0.65649	5.2449	0.000158272	0.00181855
23232	TBC1D12	-1.37584	6.18215	-5.08736	0.000158639	0.00182155
79007	DBNDD1	1.56375	5.12814	5.08477	0.000159508	0.0018293
10164	CHST4	-1.31634	8.0777	-5.08373	0.000159525	0.0018293
2259	FGF14	4.47781	-0.403323	5.16479	0.000160119	0.00183395
283596	SNHG10	5.86933	-1.16996	5.21095	0.000160144	0.00183395
166614	DCLK2	1.75441	2.30818	5.08117	0.000160815	0.0018403
2568	GABRP	-3.54974	0.774509	-5.12811	0.000160912	0.0018403
340581	LINC02243	2.19758	1.47086	5.08549	0.00016141	0.00184201
3280	HES1	2.04713	4.36325	5.0825	0.000161472	0.00184201
124936	CYB5D2	1.80807	4.79516	5.07903	0.000161516	0.00184201
2107	ETF1	-0.985562	7.39508	-5.07549	0.000161569	0.00184201
56676	ASCL3	-2.08555	2.32018	-5.08268	0.000161595	0.00184201
26273	FBXO3	3.1856	0.362074	5.11177	0.000161833	0.00184295
65998	ZFTA	-3.08197	4.55739	-5.10806	0.000161891	0.00184295
1051	CEBPB	-2.62641	3.8041	-5.09265	0.000162241	0.00184536
54596	L1TD1	2.88067	4.32754	5.09982	0.000162341	0.00184536
23332	CLASP1	1.55359	6.4502	5.07321	0.000162475	0.00184536
342897	NCCRP1	-1.62678	5.47304	-5.07347	0.00016253	0.00184536
7984	ARHGEF5	-2.45046	4.59978	-5.08618	0.000162713	0.00184623
27164	SALL3	-1.73237	2.2457	-5.07241	0.000163037	0.00184868
10718	NRG3	1.63814	3.30719	5.0707	0.000163276	0.00184951
23553	HYAL4	1.75877	3.23483	5.07157	0.000163324	0.00184951
378948	RBMY1B	2.07264	7.58681	5.07309	0.000164044	0.00185644
80218	NAA50	4.51047	-0.810728	5.14509	0.000165602	0.00187284
10750	GRAP	-1.27866	7.39441	-5.05853	0.000166082	0.0018764
22823	MTF2	-2.73427	6.1156	-5.08102	0.000166134	0.0018764
57633	LRRN1	1.70578	3.90708	5.05974	0.000166321	0.00187729
54106	TLR9	2.99884	0.289321	5.08806	0.000166458	0.0018776
25946	ZNF385A	1.41942	5.13316	5.05313	0.000167629	0.00188958
114796	PSMG3-AS1	-2.09293	5.69734	-5.05934	0.000167806	0.00189034
4126	MANBA	-1.55865	5.34929	-5.05144	0.00016826	0.00189421
100124412	FAM138E	1.72983	5.00786	5.05185	0.000168503	0.00189426
65251	ZNF649	1.83632	4.90513	5.05292	0.000168518	0.00189426
56925	LXN	-2.29228	3.00703	-5.06003	0.000168694	0.00189426
25864	ABHD14A	1.72445	5.65784	5.05031	0.000168907	0.00189426
29109	FHOD1	-4.26826	1.4172	-5.12415	0.00016891	0.00189426
404220	C6orf201	1.87955	5.93587	5.05161	0.000169019	0.00189426
5355	PLP2	-1.93908	1.80499	-5.05203	0.000169123	0.00189426
100506895	LUARIS	4.16868	-0.972484	5.1197	0.000169142	0.00189426
51300	TIMMDC1	4.07858	0.163031	5.11521	0.000169475	0.00189676
8237	USP11	1.1789	7.31832	5.04519	0.000169643	0.00189689
1638	DCT	4.70003	-1.0572	5.13662	0.000169707	0.00189689
51148	CERCAM	1.27302	4.51014	5.044	0.000170002	0.00189897
84688	C9orf24	1.41398	5.62349	5.04296	0.000170384	0.00190199
349136	WDR86	2.22155	2.77689	5.0514	0.000170641	0.00190363
4012	LNPEP	1.69765	4.87695	5.04285	0.000170877	0.00190504
350383	GPR142	-1.43686	4.25436	-5.04057	0.000171064	0.00190588
11076	TPPP	4.88244	4.69937	5.13716	0.000171305	0.00190734
65056	GPBP1	2.72869	2.15196	5.05721	0.000172595	0.00192047
390877	LOC390877	5.66162	-1.38127	5.15709	0.000172878	0.00192238
387978	LINC01551	3.22543	-0.0662711	5.07071	0.000173307	0.00192591
100132015	TEX13D	2.36996	0.273601	5.04452	0.00017346	0.00192637
23223	RRP12	2.28556	5.25849	5.0411	0.000173878	0.00192976
3831	KLC1	1.22999	7.40722	5.02782	0.000174464	0.0019338
100131439	CD300LD	4.63493	-0.642721	5.11697	0.000174544	0.0019338
389541	LAMTOR4	2.21048	2.54116	5.03702	0.000174577	0.0019338
374	AREG	-4.50741	-3.35621	-5.10773	0.000175887	0.00194705
91319	DERL3	1.82228	4.0909	5.02521	0.000176159	0.00194882
699	BUB1	-1.39975	7.97088	-5.02157	0.000176336	0.00194953
1837	DTNA	1.60459	5.54574	5.02175	0.000176575	0.00194982
10165	SLC25A13	-4.6355	1.62051	-5.1098	0.000176589	0.00194982
64518	TEKT3	-3.27524	2.43898	-5.0597	0.000176916	0.00195219
8277	TKTL1	5.71554	0.632997	5.14372	0.000177137	0.00195337
100129662	FGF13-AS1	-3.53868	-0.786716	-5.06661	0.000177615	0.00195739
5916	RARG	-3.01785	4.32442	-5.04691	0.000178084	0.00196131
30845	EHD3	-1.56167	5.60866	-5.01544	0.000178301	0.00196244
55975	KLHL7	-1.6182	4.49489	-5.01382	0.000178874	0.0019675
153572	IRX2	-3.52818	4.06318	-5.0597	0.000179506	0.00197319
3111	HLA-DOA	-3.30062	3.86796	-5.05119	0.000179629	0.00197329
10138	YAF2	1.67841	6.93581	5.0105	0.000179969	0.00197527
23564	DDAH2	3.90221	-0.179015	5.07145	0.000180039	0.00197527
340351	AGBL3	-1.23637	4.31055	-5.00229	0.000181791	0.00199242
222256	CDHR3	-1.40824	5.09912	-5.00235	0.000181892	0.00199242
121549	ASCL4	-1.21692	6.20711	-5.00066	0.000182263	0.00199242
3113	HLA-DPA1	-4.41128	-2.51363	-5.08217	0.000182315	0.00199242
55605	KIF21A	-1.65449	5.40372	-5.00183	0.000182447	0.00199242
348235	SKA2	-1.15309	4.17204	-4.99988	0.000182472	0.00199242
56751	BARHL1	1.47469	5.33147	5.00049	0.000182518	0.00199242
22874	PLEKHA6	1.09306	6.33664	4.99939	0.000182606	0.00199242
283738	NTRK3-AS1	4.76563	1.27095	5.09319	0.000182757	0.00199242
161882	ZFPM1	3.69515	0.0174775	5.05427	0.000182878	0.00199242
6490	PMEL	-2.78323	4.54135	-5.02282	0.000182952	0.00199242
1352	COX10	-1.22584	5.04563	-4.99805	0.000183033	0.00199242
9615	GDA	-1.10133	8.45844	-4.99771	0.000183102	0.00199242
64081	PBLD	2.36562	0.409037	5.00966	0.000183479	0.00199526
84717	HDGFL2	-2.70435	-1.27788	-5.01792	0.000183708	0.0019953
11261	CHP1	-1.15914	8.01253	-4.99568	0.000183714	0.0019953
4915	NTRK2	4.4134	0.519958	5.07618	0.00018412	0.00199845
54555	DDX49	1.87339	2.26448	4.99542	0.000185023	0.00200699
81849	ST6GALNAC5	-2.42295	7.20427	-5.00459	0.000185409	0.00200894
83856	FSD1L	-1.43223	4.8274	-4.99049	0.000185435	0.00200894
6714	SRC	1.32215	6.1426	4.98809	0.000186052	0.00201436
255480	TBX5-AS1	3.13266	-0.183725	5.02263	0.000186391	0.00201474
25807	RHBDD3	5.11973	-3.26934	5.09307	0.000186411	0.00201474
57461	ISY1	-2.82372	6.13749	-5.01242	0.000186437	0.00201474
23235	SIK2	1.39248	5.42731	4.98618	0.000186686	0.00201617
5026	P2RX5	-3.20656	1.6302	-5.02333	0.000186944	0.00201768
388394	RPRML	4.15297	-0.132555	5.05623	0.000187306	0.00201974
56052	ALG1	2.49976	3.95362	4.99972	0.000187472	0.00201974
391769	H3Y1	-4.33927	-3.40658	-5.06238	0.000187485	0.00201974
400931	MIRLET7BHG	-1.90272	3.76489	-4.98715	0.00018763	0.00202004
347741	OTOP3	4.48128	-2.37198	5.06623	0.000187862	0.00202127
441519	CT45A3	1.59903	3.41788	4.97755	0.000189621	0.00203884
4869	NPM1	-1.41625	10.3188	-4.97625	0.000189731	0.00203884
11278	KLF12	4.40881	-1.2951	5.0571	0.000189872	0.00203908
51447	IP6K2	-1.14551	6.26039	-4.97363	0.000190372	0.00204318
8788	DLK1	8.3201	5.39814	5.16408	0.000190889	0.00204746
144406	CFAP251	-1.29907	5.14112	-4.97156	0.000191076	0.00204819
201181	ZNF385C	-1.84418	3.28331	-4.97304	0.000191729	0.00205391
79648	MCPH1	-1.02276	7.91274	-4.96693	0.000192429	0.00206014
3039	HBA1	-5.35462	-2.7225	-5.08035	0.000192714	0.00206191
79133	NDUFAF5	-2.61804	-0.16328	-4.98494	0.000193026	0.00206385
51276	ZNF571	-1.64623	4.4142	-4.96655	0.000193135	0.00206385
7386	UQCRFS1	-1.00337	6.35927	-4.9641	0.000193309	0.00206444
3115	HLA-DPB1	-1.70241	2.04909	-4.966	0.000193456	0.00206472
342346	C16orf96	-2.53128	2.73092	-4.98021	0.000193762	0.00206647
83483	PLVAP	7.42988	0.0845266	5.13476	0.000193859	0.00206647
4081	MAB21L1	7.99519	-1.98865	5.14284	0.000195366	0.00208125
6570	SLC18A1	4.34686	-4.17072	5.0368	0.000195546	0.00208188
10460	TACC3	-1.53542	6.45601	-4.95536	0.000196428	0.00208999
55212	BBS7	-2.25828	8.76476	-4.96271	0.000197209	0.002097
8718	TNFRSF25	1.40898	3.90608	4.95194	0.000197339	0.00209709
126669	SHE	-4.58543	-2.03373	-5.03826	0.000197804	0.00210074
10195	ALG3	3.04018	2.78206	4.98165	0.000198233	0.00210401
157777	MCMDC2	4.55306	-1.56266	5.03481	0.00019855	0.00210535
56160	NSMCE3	-3.36873	-1.8199	-4.99183	0.000198604	0.00210535
2591	GALNT3	-3.86741	3.16719	-5.00923	0.000198811	0.00210625
51663	ZFR	1.66879	3.14658	4.94657	0.000199549	0.00211278
1896	EDA	-2.72713	3.81824	-4.96587	0.000200136	0.00211769
266919	LINC00307	-5.01555	2.96197	-5.04486	0.00020049	0.00212013
84967	LSM 10.00	-2.35041	4.48059	-4.95298	0.000201035	0.0021246
54544	CRCT1	-2.02865	5.19411	-4.9459	0.000201225	0.0021253
5494	PPM1A	-1.10298	6.86766	-4.93731	0.000201894	0.00212982
11146	GLMN	-4.06985	4.04285	-5.00718	0.0002019	0.00212982
1965	EIF2S1	-1.12969	6.44269	-4.93425	0.000202904	0.00213789
107985911	LOC107985911	8.36407	0.511034	5.12725	0.000202913	0.00213789
100132596	XGY2	-4.38926	-1.57683	-5.01508	0.000203106	0.00213862
28989	NTMT1	1.61105	5.13798	4.93423	0.000203437	0.00214034
5454	POU3F2	7.80736	2.69028	5.11331	0.000203578	0.00214034
1365	CLDN3	-1.73451	3.69704	-4.93466	0.000203641	0.00214034
7046	TGFBR1	1.84282	6.91647	4.9325	0.000204754	0.00215073
333929	SNAI3	-3.2767	2.8028	-4.96945	0.000204905	0.002151
84332	DYDC2	-1.42152	3.41048	-4.92752	0.000205325	0.00215341
3936	LCP1	-3.01334	1.80057	-4.95903	0.000205384	0.00215341
64151	NCAPG	6.5635	-0.428434	5.07598	0.000205795	0.00215585
26050	SLITRK5	-1.52134	6.2262	-4.92635	0.000205867	0.00215585
80817	CEP44	3.36537	2.5564	4.96712	0.000206741	0.00216317
83932	SPRTN	1.20688	6.0632	4.9224	0.000206871	0.00216317
7694	ZNF135	1.59066	3.00007	4.92357	0.000206942	0.00216317
4942	OAT	-1.60536	6.05938	-4.92329	0.000207071	0.00216321
340419	RSPO2	-3.2178	0.288578	-4.95811	0.000208037	0.00217199
4620	MYH2	-5.70397	-0.0904465	-5.04315	0.000208484	0.00217534
84230	LRRC8C	5.29386	-1.91073	5.02832	0.000209111	0.00217826
57528	KCTD16	4.20897	4.31097	4.99074	0.000209119	0.00217826
387521	PEDS1	2.04477	5.08249	4.92244	0.000209142	0.00217826
8662	EIF3B	-0.93266	8.05834	-4.91411	0.000209627	0.0021815
57558	USP35	-2.40537	9.33752	-4.92838	0.000209706	0.0021815
23780	APOL2	-3.59911	3.51985	-4.96628	0.000209885	0.00218205
6392	SDHD	-1.2768	5.23282	-4.91261	0.000210221	0.00218423
3981	LIG4	1.34243	3.98178	4.90871	0.000211611	0.00219632
221938	MMD2	1.27675	6.23278	4.90848	0.00021164	0.00219632
3077	HFE	2.38883	0.560022	4.92037	0.000212322	0.00220098
27145	FILIP1	-1.94851	5.85064	-4.91148	0.000212374	0.00220098
8437	RASAL1	-4.08361	1.18184	-4.97648	0.000212472	0.00220098
221294	NT5DC1	2.18701	1.97869	4.91473	0.000212707	0.00220209
56603	CYP26B1	-2.24571	2.28561	-4.9144	0.000213249	0.00220639
255239	ANKK1	-3.75554	-0.543594	-4.96084	0.000213747	0.00221021
7015	TERT	-2.40288	3.45756	-4.91531	0.000214202	0.0022136
57215	THAP11	-3.70297	-1.24849	-4.95538	0.000214992	0.00222042
92667	MGME1	2.24373	1.05933	4.90784	0.000215528	0.00222463
1350	COX7C	-1.18868	6.02805	-4.8963	0.000215831	0.00222642
154288	KHDC3L	4.55254	-0.292585	4.98324	0.00021602	0.00222704
10782	ZNF274	1.16275	4.70171	4.89527	0.000216181	0.00222717
9219	MTA2	1.10751	7.05222	4.89492	0.00021629	0.00222717
54899	PXK	2.29981	3.04226	4.90638	0.000216481	0.00222746
54059	YBEY	1.47507	4.96206	4.89493	0.000216576	0.00222746
347735	SERINC2	0.964843	5.09268	4.89293	0.000216975	0.00223023
5566	PRKACA	1.02467	6.43468	4.89075	0.000217751	0.0022365
285095	FAM240C	4.9497	-3.80391	4.99173	0.000217899	0.0022365
9907	AP5Z1	1.38679	3.12387	4.89063	0.000217974	0.0022365
157680	VPS13B	1.50789	2.70475	4.8895	0.000218561	0.00224119
55217	TMLHE	1.47821	5.04626	4.88766	0.000219163	0.00224548
4005	LMO2	2.8584	1.78526	4.91408	0.000219239	0.00224548
57822	GRHL3	2.92126	2.08633	4.91478	0.000219709	0.00224895
578	BAK1	-1.24988	4.94635	-4.88302	0.000220577	0.00225461
6653	SORL1	-1.89838	7.47235	-4.88735	0.000220637	0.00225461
112714	TUBA3E	-2.6491	1.90745	-4.90379	0.000220654	0.00225461
9573	GDF3	-2.27336	3.51314	-4.89237	0.000221278	0.00225965
54776	PPP1R12C	3.26219	-0.85006	4.92114	0.000221582	0.00226132
399761	BMS1P1	2.84257	3.11311	4.90675	0.000221703	0.00226132
23335	WDR7	1.3784	4.97739	4.87876	0.000222222	0.00226466
347730	LRRTM1	-5.00798	-1.20024	-4.98153	0.000222293	0.00226466
399814	C10orf120	1.73896	2.54455	4.87806	0.000223314	0.00227283
100131067	CKMT2-AS1	2.0567	5.23513	4.88232	0.000223359	0.00227283
118421	LINC00161	-2.35605	4.31558	-4.88803	0.00022355	0.00227344
80279	CDK5RAP3	4.53931	5.51193	4.96152	0.000223688	0.0022735
122706	PSMB11	-1.14901	4.83626	-4.87325	0.000224075	0.0022761
344805	TMPRSS7	-3.5447	0.582641	-4.92148	0.000225155	0.00228572
84435	ADGRA1	-3.94196	4.36373	-4.93483	0.000225579	0.00228868
84186	ZCCHC7	2.83197	1.66791	4.89487	0.00022594	0.002291
2254	FGF9	3.54079	1.52527	4.91343	0.000228101	0.00231034
2869	GRK5	2.64784	3.31513	4.88345	0.000228115	0.00231034
164091	PAQR7	3.23755	1.2413	4.90135	0.000228576	0.00231365
341676	NEK5	-1.5713	6.62207	-4.86203	0.000228716	0.0023137
23129	PLXND1	1.41482	4.1915	4.85726	0.000230206	0.00232741
55884	WSB2	-2.09717	4.36664	-4.86284	0.000230865	0.00233271
6571	SLC18A2	-3.17356	1.5742	-4.89171	0.000231376	0.00233636
153201	SLC36A2	-6.02564	-0.356849	-4.9889	0.000231497	0.00233636
10438	C1D	-4.5037	2.24681	-4.93872	0.000231753	0.00233758
25828	TXN2	1.49353	3.35662	4.85271	0.000232053	0.00233923
4643	MYO1E	-1.48814	5.73519	-4.85178	0.000232399	0.00234135
645832	SEBOX	4.94946	-1.45431	4.95077	0.000233063	0.00234668
81034	SLC25A32	-3.80703	0.355291	-4.90967	0.000233211	0.00234679
23279	NUP160	-1.18743	6.96179	-4.84691	0.000233935	0.00235269
56125	PCDHB11	2.90544	1.42418	4.87562	0.000234093	0.00235269
5155	PDGFB	-3.8829	2.95633	-4.90986	0.000234206	0.00235269
5631	PRPS1	-0.938932	6.77753	-4.845	0.000234623	0.00235375
9927	MFN2	1.60217	5.49757	4.84648	0.000234684	0.00235375
3732	CD82	2.35619	4.03027	4.85827	0.00023472	0.00235375
113178	SCAMP4	3.29816	0.157727	4.8868	0.000234931	0.00235449
54831	BEST2	2.20001	2.54697	4.85317	0.00023533	0.00235624
140701	ABHD16B	1.54369	2.72205	4.84429	0.000235379	0.00235624
1553	CYP2A13	-4.87594	-2.5266	-4.94175	0.000235578	0.00235687
79644	SRD5A3	1.79323	3.13376	4.84175	0.000237196	0.00237168
353219	KAAG1	-3.01722	3.44014	-4.87043	0.000237532	0.00237367
7026	NR2F2	9.1388	1.13972	5.04379	0.000238146	0.00237843
80705	TSGA10	-2.8705	1.48415	-4.86332	0.000238434	0.00237913
64319	FBRS	-1.18592	5.4349	-4.83455	0.000238711	0.00237913
7761	ZNF214	2.41063	2.08443	4.8493	0.000238725	0.00237913
123096	SLC25A29	-3.1949	0.031951	-4.87334	0.000238768	0.00237913
115004	CGAS	1.53257	7.00785	4.83266	0.000239875	0.00238879
65084	TMEM135	-1.07854	5.60413	-4.83083	0.000240138	0.00239003
27314	RAB30	-1.4825	5.51989	-4.83127	0.000240317	0.00239031
4502	MT2A	-2.24063	4.19971	-4.84093	0.000240443	0.00239031
101928992	LINC02069	-3.03823	2.93853	-4.86005	0.000241908	0.00240348
374393	FAM111B	2.15475	3.42357	4.83473	0.000242191	0.00240491
94274	PPP1R14A	1.19895	5.8114	4.82463	0.000242623	0.00240782
144568	A2ML1	4.94511	0.0658258	4.92402	0.00024351	0.00241367
7802	DNALI1	2.49382	4.04345	4.83916	0.000243598	0.00241367
100505826	STK4-DT	-5.49241	2.41749	-4.94164	0.000243633	0.00241367
9894	TELO2	3.78047	1.76913	4.88026	0.000244405	0.00241994
26355	FAM162A	-1.44348	7.24368	-4.81974	0.000244827	0.00242157
6195	RPS6KA1	-1.32255	5.54487	-4.81927	0.000244851	0.00242157
11320	MGAT4A	-0.974186	5.84266	-4.8156	0.000246187	0.00243339
10516	FBLN5	-1.23917	6.70093	-4.81485	0.000246566	0.00243574
576	ADGRB2	1.50139	5.66798	4.81491	0.000246883	0.00243666
1655	DDX5	1.22264	9.27535	4.81389	0.000246942	0.00243666
205428	DIPK2A	-1.11835	5.22979	-4.81334	0.000247122	0.00243705
55906	ZC4H2	-1.31996	6.33336	-4.81219	0.000247707	0.00244142
341032	C11orf53	4.55859	-0.519765	4.89949	0.000248038	0.00244194
118461	C10orf71	1.09366	5.06786	4.81106	0.000248042	0.00244194
1016	CDH18	5.32991	-0.523351	4.92319	0.000249023	0.00245019
105375015	LINC02571	-4.71177	-1.15813	-4.90144	0.000249442	0.00245292
7468	NSD2	1.16297	8.37085	4.80699	0.000249724	0.00245429
3547	IGSF1	-1.60508	4.54742	-4.8057	0.000250909	0.00246402
5334	PLCL1	3.80832	-0.786488	4.86516	0.000251	0.00246402
54838	WBP1L	-5.44316	0.581205	-4.92089	0.000251475	0.00246692
440288	UBL7-DT	5.04978	-2.59019	4.90781	0.000251581	0.00246692
79977	GRHL2	5.07711	0.386732	4.90817	0.00025181	0.00246777
6001	RGS10	-2.06536	3.18052	-4.80877	0.000252037	0.00246859
9256	TSPOAP1	-1.15403	5.86637	-4.80014	0.000252542	0.00247213
79154	DHRS11	2.2863	0.584594	4.81119	0.000252917	0.0024744
83594	NUDT12	-2.07807	1.06455	-4.80384	0.000254187	0.00248542
150051	TIAM1-AS1	-4.65786	-2.81248	-4.88762	0.000254418	0.00248627
57325	KAT14	-1.28773	5.98862	-4.79538	0.000254603	0.00248666
90333	ZNF468	-2.57742	1.83103	-4.81419	0.000254786	0.00248705
8491	MAP4K3	-1.25204	6.35627	-4.7919	0.000256036	0.00249783
7629	ZNF76	1.2648	5.05597	4.79099	0.000256426	0.00250022
361	AQP4	-3.4694	1.36145	-4.83734	0.000257502	0.00250848
102723099	GHET1	9.03739	-1.0218	4.99409	0.000257563	0.00250848
6711	SPTBN1	-1.12916	9.10521	-4.7872	0.000257959	0.00251091
51230	PHF20	-1.1002	5.74524	-4.78608	0.000258425	0.00251404
9228	DLGAP2	-2.93616	4.59435	-4.8157	0.00025882	0.00251646
800	CALD1	-1.68033	8.50133	-4.7867	0.000259126	0.00251802
8991	SELENBP1	1.47137	4.10866	4.78422	0.000259574	0.00252095
90843	TCEAL8	3.25636	0.801271	4.82317	0.000260312	0.0025267
5657	PRTN3	-3.73724	-1.10837	-4.83917	0.000260906	0.00253104
8773	SNAP23	-1.17219	5.39956	-4.77994	0.000261067	0.00253117
27020	NPTN	4.329	0.718968	4.8599	0.000261274	0.00253176
7298	TYMS	1.38449	6.54482	4.77869	0.000261796	0.0025354
54206	ERRFI1	-1.40035	6.45097	-4.77765	0.000262267	0.00253725
2526	FUT4	-1.45609	3.02971	-4.77775	0.00026232	0.00253725
10172	ZNF256	-1.19376	4.07244	-4.7768	0.000262429	0.00253725
3735	KARS1	-1.08373	7.63931	-4.77416	0.000263534	0.00254546
8321	FZD1	5.38014	3.4363	4.89048	0.000263572	0.00254546
942	CD86	-4.69967	-2.31899	-4.86718	0.000263813	0.00254636
26046	LTN1	8.0965	-1.45276	4.95959	0.000264466	0.0025491
9837	GINS1	2.55929	2.47188	4.79097	0.000264521	0.0025491
8459	TPST2	-2.40175	5.49124	-4.78671	0.000264541	0.0025491
4880	NPPC	-3.58757	-1.07056	-4.82429	0.000265008	0.00255031
129642	MBOAT2	2.04088	0.857173	4.77763	0.000265109	0.00255031
84696	ABHD1	1.61847	4.49992	4.77208	0.000265209	0.00255031
130560	SPATA3	1.14999	3.81574	4.77024	0.000265257	0.00255031
80070	ADAMTS20	2.51965	-0.155058	4.78633	0.000266073	0.00255673
2530	FUT8	1.46383	5.1428	4.76453	0.000268103	0.00257481
203522	INTS6L	-3.3752	2.67415	-4.80832	0.000268669	0.0025788
139231	FAM199X	2.08198	1.72874	4.76535	0.000270866	0.00259839
23154	NCDN	1.15468	6.81395	4.75708	0.000271066	0.00259839
84153	RNASEH2C	-2.7415	1.86258	-4.78131	0.000271173	0.00259839
78994	PRR14	-1.41184	5.2389	-4.75709	0.000271311	0.00259839
221481	ARMC12	1.17977	5.55692	4.75492	0.000272046	0.00260398
112939	NACC1	-2.99381	2.70757	-4.78469	0.000273317	0.00261469
26012	NSMF	2.1881	5.57808	4.76149	0.000273544	0.00261542
79143	MBOAT7	1.79224	5.20481	4.75463	0.000273703	0.00261548
374378	GALNT18	-5.65557	-1.375	-4.8759	0.000273915	0.00261607
1821	DRP2	2.08526	1.3873	4.75788	0.000274254	0.00261785
90576	ZNF799	1.75874	3.40633	4.74894	0.000276115	0.00263416
125113	KRT222	-3.01144	-6.36013e-06	-4.77694	0.000277124	0.00264232
400236	FOXN3-AS1	2.77737	1.85638	4.76656	0.000278395	0.00265298
2619	GAS1	4.36026	4.36551	4.82158	0.000278957	0.00265686
26469	PTPN18	-4.64509	0.31452	-4.83009	0.000279689	0.00266237
729678	LINC00847	4.18655	-2.51639	4.81307	0.00028	0.00266386
2173	FABP7	5.0507	4.25781	4.84008	0.000281499	0.00267665
6487	ST3GAL3	1.2903	4.15692	4.73239	0.000282422	0.0026809
162394	SLFN5	-5.46659	-0.78295	-4.85157	0.00028244	0.0026809
201931	TMEM192	-1.83182	5.45918	-4.73599	0.000282483	0.0026809
10254	STAM2	1.29461	6.11611	4.73208	0.000282568	0.0026809
3363	HTR7	-4.57534	2.59253	-4.82092	0.000282836	0.00268197
169522	KCNV2	2.80227	-0.929248	4.75499	0.000284164	0.00269308
652972	LRRC37A5P	-2.08434	2.66462	-4.73294	0.000285793	0.00270575
9194	SLC16A7	-1.69139	3.09403	-4.72734	0.000285814	0.00270575
9718	ECE2	-2.6074	1.64825	-4.74394	0.000286592	0.00271098
23543	RBFOX2	4.71196	3.70675	4.81738	0.000286783	0.00271098
729440	CCDC61	1.08093	5.90579	4.72274	0.000286838	0.00271098
896	CCND3	-1.1089	4.63877	-4.72166	0.000287359	0.00271442
7525	YES1	-1.06027	7.40751	-4.72092	0.000287696	0.00271487
134466	ZNF300P1	-0.969653	6.24968	-4.72084	0.000287722	0.00271487
23171	GPD1L	-1.07337	6.85254	-4.72008	0.000288096	0.00271692
4889	NPY5R	-2.12847	0.631622	-4.72797	0.000288559	0.00271801
28511	NKIRAS2	7.55222	1.55794	4.89479	0.000288624	0.00271801
63915	BLOC1S5	-3.89453	3.20077	-4.78405	0.000288684	0.00271801
80005	DOCK5	-3.98231	3.59932	-4.78688	0.000288875	0.00271832
80071	CCDC15	-2.58755	2.58009	-4.73819	0.000289066	0.00271864
56850	GRIPAP1	1.7427	3.19404	4.71851	0.000290268	0.00272836
64788	LMF1	-2.16001	3.97656	-4.72474	0.000290416	0.00272836
345930	ECT2L	5.70853	0.17102	4.84048	0.000291312	0.00273529
123606	NIPA1	-1.76962	1.859	-4.71585	0.000291689	0.00273734
100288380	ULK4P2	1.65324	2.28839	4.71261	0.000292695	0.00274529
157657	CFAP418	-2.27609	6.26111	-4.72071	0.000293594	0.0027521
101060684	NBPF26	4.63288	-3.28015	4.80024	0.00029374	0.0027521
79652	TMEM204	-2.75044	4.03083	-4.73293	0.000293975	0.00275281
6059	ABCE1	-1.1446	7.31416	-4.7068	0.000294516	0.00275637
167153	TENT2	-3.26924	3.3648	-4.74867	0.000294813	0.00275736
339779	PRR30	-4.31373	-4.0961	-4.78622	0.000295059	0.00275736
9951	HS3ST4	-1.22606	6.15503	-4.70514	0.000295369	0.00275736
91768	CABLES1	1.24959	6.30263	4.70511	0.000295402	0.00275736
114823	LENG8	1.60409	5.00933	4.70661	0.00029542	0.00275736
102464817	MIR5787	-1.2311	4.60948	-4.70425	0.000295807	0.00275855
127795	C1orf87	2.89169	1.30348	4.73358	0.000295868	0.00275855
353288	KRT26	1.17573	6.47815	4.70363	0.000296076	0.00275901
3790	KCNS3	-2.55272	3.52246	-4.72176	0.000296574	0.00276216
26873	OPLAH	-1.76465	0.547502	-4.70442	0.000297234	0.00276551
11190	CEP250	7.16046	2.28398	4.86785	0.000297255	0.00276551
2562	GABRB3	-2.08757	7.0446	-4.7086	0.000297581	0.00276706
56246	MRAP	6.56637	-1.24708	4.84942	0.00029892	0.00277663
57731	SPTBN4	2.21661	2.47401	4.70851	0.000298933	0.00277663
8292	COLQ	2.49819	2.06986	4.71068	0.00030133	0.00279739
1040	CDS1	-2.10187	4.24263	-4.69969	0.000302151	0.00280351
283985	FADS6	3.6084	-0.424946	4.74316	0.000303695	0.00281632
65109	UPF3B	1.23042	8.93874	4.68504	0.000305366	0.00282978
84210	ANKRD20A1	1.44964	5.77875	4.68547	0.000305475	0.00282978
85481	PSKH2	-3.59157	-2.6665	-4.73659	0.00030673	0.00283989
4741	NEFM	2.38587	6.37011	4.69611	0.000307201	0.00284272
54505	DHX29	-1.28702	4.86058	-4.6808	0.000307573	0.00284431
133022	TRAM1L1	1.35929	3.59662	4.68047	0.000307839	0.00284431
2737	GLI3	1.84614	7.63575	4.68422	0.000307868	0.00284431
154761	LOC154761	1.89256	3.37172	4.68436	0.000308127	0.00284499
4191	MDH2	-1.44055	7.90474	-4.67993	0.00030827	0.00284499
152274	LINC02011	-3.18604	5.06159	-4.7181	0.000308718	0.0028476
339290	LINC00667	1.1267	7.03078	4.6772	0.000309298	0.00285143
9127	P2RX6	5.59197	-1.4447	4.7955	0.000312146	0.00287614
9473	THEMIS2	3.66523	2.60863	4.72828	0.000312433	0.00287708
50810	HDGFL3	1.57009	7.53047	4.67229	0.000312582	0.00287708
199223	TTC21A	1.4389	3.08311	4.66999	0.000313392	0.00288301
4008	LMO7	-2.64744	4.69365	-4.6903	0.000313959	0.00288669
57393	CLTRN	6.75614	-1.23119	4.82381	0.000314543	0.00288915
5831	PYCR1	-1.59528	6.77978	-4.66867	0.000314562	0.00288915
8798	DYRK4	1.59203	2.70801	4.6683	0.00031474	0.00288925
63891	RNF123	1.17129	4.81018	4.66585	0.000315199	0.00289193
4919	ROR1	-2.29816	6.07118	-4.67625	0.000316385	0.00290126
105376806	LOC105376806	-2.68603	0.455561	-4.68513	0.000317297	0.00290808
5584	PRKCI	-1.22433	7.35546	-4.65997	0.000318326	0.00291449
255762	PDZD9	1.62161	2.88765	4.6617	0.000318334	0.00291449
163590	TOR1AIP2	-3.35981	0.980208	-4.7042	0.000319269	0.0029215
4045	LSAMP	2.46372	5.16541	4.67464	0.000319467	0.00292176
8514	KCNAB2	1.47198	3.58633	4.65693	0.000320345	0.00292823
54994	GID8	-1.25588	5.24823	-4.6556	0.000320675	0.0029297
105371592	LOC105371592	3.94846	-3.12011	4.72254	0.000321002	0.00293114
9501	RPH3AL	1.12703	8.33591	4.65372	0.000321587	0.00293493
160364	CLEC12A	1.36203	4.32901	4.65362	0.00032187	0.00293555
116937	SNORD83A	-1.41781	5.31108	-4.65359	0.000321995	0.00293555
22913	RALY	1.69	4.16978	4.65491	0.00032227	0.0029365
117248	GALNT15	-2.26441	3.45315	-4.66374	0.000322623	0.00293817
54726	OTUD4	2.73941	1.34876	4.67524	0.000323466	0.00294429
134637	ADAT2	1.64181	5.57432	4.65176	0.000323724	0.00294509
28998	MRPL13	2.00525	7.38815	4.65445	0.000324803	0.00295335
1298	COL9A2	3.05048	3.84585	4.68147	0.00032564	0.00295901
149018	LELP1	1.58919	4.60072	4.64756	0.000325769	0.00295901
27445	PCLO	-1.08865	7.81161	-4.64507	0.00032623	0.00296164
8862	APLN	-1.90456	2.10396	-4.64439	0.000329399	0.00298884
4306	NR3C2	-2.63078	0.670976	-4.66066	0.000329617	0.00298924
10459	MAD2L2	1.08293	4.68403	4.63815	0.000330004	0.00299118
158798	AKAP14	1.9424	0.208303	4.6431	0.000330426	0.00299343
9545	RAB3D	1.91836	7.50344	4.64212	0.000330759	0.00299488
171392	ZNF675	1.95096	0.824192	4.6422	0.000330997	0.00299546
9519	TBPL1	-5.32772	3.78614	-4.74893	0.000332809	0.00301028
146691	TOM1L2	1.33406	4.26993	4.63167	0.000333787	0.00301721
26266	SLC13A4	-1.46065	6.24466	-4.63183	0.00033397	0.00301721
55781	RIOK2	1.79898	3.10711	4.63445	0.000334099	0.00301721
3600	IL15	-3.812	-0.811974	-4.68939	0.000336517	0.00303625
79959	CEP76	-3.51712	1.36957	-4.67846	0.00033656	0.00303625
54205	CYCS	-1.50525	5.17307	-4.62417	0.000338387	0.00304886
254225	RNF169	2.95573	-0.129747	4.65528	0.000338412	0.00304886
221409	SPATS1	4.0996	-2.43839	4.69648	0.000338488	0.00304886
54682	MANSC1	1.27995	4.01681	4.6213	0.000339525	0.00305661
5118	PCOLCE	-1.55956	4.31924	-4.62218	0.000339703	0.00305662
4493	MT1E	-4.42334	2.24848	-4.70541	0.000340061	0.00305778
4826	NNAT	5.76704	4.92005	4.74903	0.000340444	0.00305778
91120	ZNF682	-2.52195	1.81015	-4.63793	0.000340588	0.00305778
64093	SMOC1	-4.42754	-1.15039	-4.70462	0.000340602	0.00305778
11272	PRR4	1.32834	4.68026	4.61931	0.000340718	0.00305778
56918	C2orf83	1.38342	5.62168	4.61545	0.000343019	0.00307683
58491	ZNF71	1.06592	5.87987	4.61434	0.000343342	0.00307743
1259	CNGA1	-4.1855	-0.767641	-4.69096	0.000343442	0.00307743
30818	KCNIP3	-3.9154	0.416528	-4.68059	0.000343723	0.00307834
92935	MARS2	1.6762	3.13887	4.61411	0.000344852	0.00308686
5216	PFN1	-1.42896	9.15759	-4.6113	0.000345506	0.00309111
145978	LINC00052	4.68847	-1.67405	4.70361	0.000346494	0.00309834
57798	GATAD1	5.60616	-0.0763531	4.73259	0.000347122	0.00310234
5029	P2RY2	-2.64861	1.56391	-4.62922	0.000347745	0.00310412
283871	PGP	2.19335	1.2323	4.61712	0.000347814	0.00310412
79949	PLEKHS1	1.14176	6.20852	4.60647	0.000347902	0.00310412
51332	SPTBN5	-2.3354	4.02982	-4.62005	0.00034804	0.00310412
266629	SEC14L3	1.7534	4.38351	4.6086	0.000348506	0.00310667
1183	CLCN4	1.21799	4.38655	4.60429	0.000349221	0.00311144
100505768	LINC01364	3.75124	-2.3763	4.6622	0.000350933	0.00312508
83879	CDCA7	-3.48263	1.91001	-4.65171	0.000351296	0.00312576
399694	SHC4	3.54367	-2.71159	4.65382	0.000351371	0.00312576
23060	ZNF609	1.3648	3.98753	4.59987	0.000352006	0.0031294
51268	PIPOX	4.48268	-1.55288	4.68678	0.000352143	0.0031294
84672	TTTY6	1.35971	3.903	4.59755	0.000353366	0.00313865
100506622	LINC00540	3.3403	-0.271333	4.6418	0.000354099	0.00314345
57864	SLC46A2	2.16857	3.88805	4.6056	0.000354271	0.00314345
3998	LMAN1	-1.21408	8.0661	-4.59387	0.000355339	0.00315131
79752	ZFAND1	1.27727	5.31888	4.59301	0.000355919	0.00315483
1491	CTH	-1.38162	3.95719	-4.59154	0.00035697	0.00316252
3635	INPP5D	-3.23879	3.8039	-4.63123	0.000358245	0.00317218
114800	CCDC85A	-1.15325	6.11474	-4.58781	0.00035891	0.00317358
114798	SLITRK1	2.67455	2.07862	4.61108	0.000358966	0.00317358
2159	F10	3.18133	0.603872	4.6279	0.00035902	0.00317358
85235	H2AC12	-1.69098	3.35038	-4.5899	0.000359168	0.00317358
2247	FGF2	-1.35369	5.89969	-4.58752	0.000359321	0.00317358
9867	PJA2	1.79037	3.32254	4.59037	0.000359545	0.00317393
389643	NUGGC	-3.0968	-0.349397	-4.62359	0.000359827	0.00317479
283663	LINC00926	4.92168	5.96928	4.68771	0.000360717	0.00318102
54882	ANKHD1	-0.897741	6.24074	-4.58001	0.00036356	0.00320363
1555	CYP2B6	-5.86165	-0.478711	-4.71263	0.000363652	0.00320363
114900	C1QTNF4	2.66418	0.30427	4.60165	0.000364508	0.00320953
56938	ARNTL2	-1.48789	5.27712	-4.57918	0.000364713	0.0032097
255758	DYNLT2B	-4.59847	0.461305	-4.66781	0.000366103	0.00322029
25945	NECTIN3	1.48962	5.03794	4.57556	0.000366931	0.00322593
100288846	MIA2-AS1	2.17152	1.60555	4.58432	0.000367167	0.00322636
6480	ST6GAL1	-1.17329	6.97628	-4.57105	0.000369115	0.00324182
2888	GRB14	-2.51578	3.22952	-4.58861	0.000369857	0.00324669
6231	RPS26	-1.17096	5.57293	-4.56925	0.000370232	0.00324833
100147744	RNU7-1	2.30194	-0.228955	4.58028	0.000371525	0.0032574
149428	BNIPL	2.07727	3.56699	4.57516	0.000371643	0.0032574
101927934	LINC01843	-3.84039	-2.02293	-4.63019	0.000372464	0.00326293
3208	HPCA	2.54859	0.311272	4.58386	0.000373408	0.00326866
268	AMH	4.38371	1.82846	4.64837	0.000373496	0.00326866
344167	FOXI3	3.49895	3.38626	4.61448	0.000374425	0.00327513
5777	PTPN6	-2.93821	3.3575	-4.59403	0.000374742	0.00327557
129285	PPP1R21	1.3623	4.0233	4.56223	0.000374857	0.00327557
84687	PPP1R9B	9.2182	-1.48969	4.77058	0.000375109	0.00327557
8886	DDX18	-1.05679	6.78768	-4.56114	0.000375235	0.00327557
65989	DLK2	1.6983	3.20744	4.56308	0.000375702	0.00327799
56145	PCDHA3	2.14568	3.56034	4.56935	0.000376158	0.00328031
57453	DSCAML1	2.15042	4.77447	4.56915	0.000376351	0.00328033
138428	PTRH1	1.13337	5.53809	4.55878	0.000376751	0.00328216
64838	FNDC4	1.04562	5.84755	4.55797	0.000377225	0.00328464
259232	NALCN	-1.39811	4.27879	-4.55829	0.000377419	0.00328467
440275	EIF2AK4	1.67763	5.73605	4.55793	0.000378823	0.00329522
55756	INTS9	1.26602	7.12127	4.5539	0.000379958	0.00330162
2984	GUCY2C	-4.40577	0.449034	-4.63887	0.000380047	0.00330162
11024	LILRA1	8.32366	-0.0914216	4.74579	0.000380349	0.00330162
23562	CLDN14	-1.11135	6.74125	-4.55307	0.000380353	0.00330162
6888	TALDO1	-1.10579	7.02873	-4.55282	0.000380514	0.00330162
55001	TTC22	-1.07043	5.32152	-4.55041	0.000382039	0.00331308
6542	SLC7A2	-3.06066	4.51116	-4.58639	0.000382301	0.00331308
2200	FBN1	3.2283	4.80082	4.59214	0.000382411	0.00331308
200407	CREG2	4.12442	-2.83316	4.62398	0.000383099	0.00331737
124359	CDYL2	-2.91519	-0.690691	-4.57968	0.00038342	0.00331849
5915	RARB	4.99921	-0.603047	4.6532	0.000384054	0.00332231
100505648	RAD51-AS1	1.27461	6.87936	4.54525	0.000385514	0.00333327
401647	GOLGA7B	-3.0372	-0.472054	-4.57891	0.000386625	0.0033412
23190	UBXN4	-1.58694	5.84277	-4.54056	0.000389508	0.00336283
[truncated: 15,260 more rows]

## Sheet: Table S6
Table S6: Differentially expressed genes for PTCHD1_trunc during differentiation
FeatureID	Symbols	logFC	AveExpr	t	P.Value	adj.P.Val
7431	VIM	3.15801	9.15059	15.3571	3.0599e-09	2.23606e-05
7037	TFRC	-2.48793	7.59686	-15.2736	3.18823e-09	2.23606e-05
51177	PLEKHO1	5.80232	3.29193	15.1774	3.887e-09	2.23606e-05
4133	MAP2	6.96474	5.39256	13.3992	1.57206e-08	5.43824e-05
728393	USP17L27	4.47435	4.31208	13.263	1.57557e-08	5.43824e-05
55507	GPRC5D	3.25093	6.28718	12.1771	3.73076e-08	6.92855e-05
58483	LINC00474	3.10468	5.45866	12.1221	3.89466e-08	6.92855e-05
6662	SOX9	4.30773	5.99045	12.176	3.90091e-08	6.92855e-05
115560	ZNF501	3.89833	3.56492	11.9087	4.84983e-08	6.92855e-05
784	CACNB3	4.31246	3.80592	11.8863	5.03882e-08	6.92855e-05
1363	CPE	3.10941	5.65162	11.8279	5.05376e-08	6.92855e-05
333	APLP1	3.39017	6.05241	11.8354	5.07162e-08	6.92855e-05
128153	SPATA17	5.09826	3.40577	11.887	5.2191e-08	6.92855e-05
221044	UCMA	-2.17911	8.34437	-11.6334	5.88113e-08	7.24975e-05
168620	BHLHA15	6.90199	1.10734	11.7093	6.61797e-08	7.42574e-05
10587	TXNRD2	8.56745	-1.08565	11.7324	6.88445e-08	7.42574e-05
6646	SOAT1	3.39015	3.4781	11.2842	8.38861e-08	7.80772e-05
286205	SCAI	5.67392	4.69036	11.3627	8.6309e-08	7.80772e-05
9911	TMCC2	-2.76863	6.32484	-11.1221	9.56061e-08	7.80772e-05
4440	MSI1	3.47295	6.66061	11.1042	9.96464e-08	7.80772e-05
54675	CRLS1	9.40552	1.52371	11.3026	1.0484e-07	7.80772e-05
1912	PHC2	3.85424	5.92738	11.058	1.05767e-07	7.80772e-05
26048	ZNF500	2.15117	8.68063	10.9682	1.09114e-07	7.80772e-05
1178	CLC	-7.18605	-2.19154	-11.1438	1.12847e-07	7.80772e-05
221883	HOXA11-AS	5.67523	4.92142	11.0562	1.15093e-07	7.80772e-05
9986	RCE1	2.72116	5.4747	10.8902	1.19035e-07	7.80772e-05
10081	PDCD7	3.78592	5.17148	10.8885	1.23975e-07	7.80772e-05
57594	HOMEZ	5.54148	1.61792	10.923	1.29911e-07	7.80772e-05
51471	NAT8B	2.25181	6.37992	10.7781	1.31199e-07	7.80772e-05
29760	BLNK	3.69562	5.88575	10.7901	1.35799e-07	7.81208e-05
23160	WDR43	6.12465	3.14211	10.838	1.44679e-07	8.05442e-05
10154	PLXNC1	-1.90241	7.2923	-10.5988	1.55481e-07	8.36646e-05
81030	ZBP1	3.24454	4.24158	10.538	1.70639e-07	8.36646e-05
1280	COL2A1	4.40886	7.5734	10.5755	1.72873e-07	8.36646e-05
56267	KYAT3	3.42583	6.21105	10.5122	1.76264e-07	8.36646e-05
94031	HTRA3	2.651	6.05818	10.4687	1.79247e-07	8.36646e-05
4625	MYH7	7.20906	-2.19839	10.6416	1.83134e-07	8.36646e-05
5602	MAPK10	4.92352	3.70963	10.5353	1.84219e-07	8.36646e-05
23196	FAM120A	-3.08156	7.85607	-10.4265	1.89445e-07	8.38316e-05
321	APBA2	2.03323	5.95686	10.3741	1.94512e-07	8.39224e-05
55090	MED9	-5.43648	1.75135	-10.4717	2.0092e-07	8.45727e-05
7267	TTC3	2.84656	7.7377	10.272	2.19433e-07	8.90504e-05
392636	AGMO	2.53136	5.03714	10.2523	2.21878e-07	8.90504e-05
728858	C12orf71	3.42805	3.5256	10.2455	2.30166e-07	9.02773e-05
23367	LARP1	5.40808	2.64177	10.2781	2.43617e-07	9.30908e-05
201516	ZSCAN4	3.91279	2.0568	10.1917	2.48127e-07	9.30908e-05
26000	TBC1D10B	3.25941	5.91561	10.0475	2.79737e-07	9.85654e-05
64215	DNAJC1	10.5367	0.370304	10.3141	2.81942e-07	9.85654e-05
1947	EFNB1	4.26444	5.31906	10.0755	2.83852e-07	9.85654e-05
1000	CDH2	3.33669	8.03803	10.0303	2.85564e-07	9.85654e-05
89882	TPD52L3	4.73485	2.39653	10.043	3.00002e-07	0.000101518
79807	GSTCD	-3.96123	7.14114	-9.94605	3.19911e-07	0.000106174
1112	FOXN3	-2.55035	7.67972	-9.81193	3.48944e-07	0.000112266
10004	NAALADL1	3.29772	2.94136	9.82869	3.51419e-07	0.000112266
10279	PRSS16	2.70231	5.88385	9.78561	3.60184e-07	0.000112266
6664	SOX11	3.40857	7.90608	9.79854	3.64289e-07	0.000112266
10744	PTTG2	3.3487	5.75671	9.77225	3.73578e-07	0.000113109
440854	CAPN14	7.76764	-0.889811	9.92748	3.8471e-07	0.000114471
26119	LDLRAP1	2.01206	7.42312	9.68969	3.92657e-07	0.000114856
6935	ZEB1	7.50573	2.8602	9.84938	4.13352e-07	0.000118894
51676	ASB2	6.13169	1.85673	9.75675	4.30886e-07	0.000121812
23136	EPB41L3	3.28452	5.8931	9.62015	4.37612e-07	0.000121812
57599	WDR48	4.55167	4.81312	9.63936	4.53667e-07	0.000124276
23261	CAMTA1	2.30754	5.40826	9.51723	4.74022e-07	0.000127823
84671	ZNF347	-2.6684	7.25786	-9.5052	4.84443e-07	0.000127885
4953	ODC1	2.47275	7.94703	9.477	4.96759e-07	0.000127885
23566	LPAR3	2.09445	6.13147	9.44491	5.10395e-07	0.000127885
6764	DENND2B	2.39019	5.53717	9.44414	5.13661e-07	0.000127885
9048	ARTN	-3.36409	1.87446	-9.47157	5.14666e-07	0.000127885
5069	PAPPA	4.25082	2.33453	9.50082	5.18714e-07	0.000127885
4330	MN1	3.25265	6.21066	9.38025	5.65554e-07	0.000137469
83857	TMTC1	3.23123	3.75838	9.34789	5.85302e-07	0.000140294
2947	GSTM3	4.26429	2.55184	9.35875	6.05291e-07	0.000143097
7402	UTRN	-2.0668	7.83026	-9.25604	6.26359e-07	0.000146077
57010	CABP4	4.26681	2.82712	9.31456	6.35253e-07	0.000146176
4135	MAP6	8.5607	3.90682	9.45529	6.52403e-07	0.000146895
57562	CEP126	3.14268	5.6856	9.22832	6.64804e-07	0.000146895
56897	WRNIP1	5.00073	6.15588	9.30325	6.65992e-07	0.000146895
55080	TAPBPL	8.04583	2.29017	9.41126	6.72425e-07	0.000146895
219770	GJD4	3.3651	2.20115	9.18388	7.04296e-07	0.000151934
2941	GSTA4	2.32967	4.62705	9.14192	7.13532e-07	0.000152026
57578	UNC79	3.6593	2.33032	9.12081	7.64743e-07	0.000160189
8420	SNHG3	-3.14087	5.02984	-9.09489	7.70407e-07	0.000160189
10158	PDZK1IP1	-1.97296	8.53678	-9.03261	8.00793e-07	0.000164525
1261	CNGA3	8.13382	-1.83125	9.22737	8.2484e-07	0.000167472
10847	SRCAP	3.60282	3.39525	9.01622	8.57217e-07	0.000172021
348120	LINC01193	3.09859	4.70733	8.97345	8.8098e-07	0.00017337
7070	THY1	-4.15495	8.01241	-9.01126	8.84028e-07	0.00017337
7846	TUBA1A	3.79722	9.52806	8.98166	8.98864e-07	0.000174299
2893	GRIA4	-3.77079	2.56543	-8.94511	9.35487e-07	0.000178715
124220	ZG16B	3.27853	3.43506	8.91257	9.50147e-07	0.000178715
53827	FXYD5	2.91542	6.1731	8.88888	9.62719e-07	0.000178715
22847	ZNF507	3.14942	5.66482	8.88558	9.74623e-07	0.000178715
51199	NIN	4.78367	1.86238	8.94923	9.7686e-07	0.000178715
414919	C8orf82	6.41873	2.3521	9.00327	9.9073e-07	0.000178715
56889	TM9SF3	-1.85529	6.61943	-8.83922	9.94126e-07	0.000178715
56262	LRRC8A	3.19481	4.16728	8.84607	1.02108e-06	0.000181668
162972	ZNF550	4.53977	1.12514	8.87841	1.04602e-06	0.000182169
7704	ZBTB16	5.42875	4.21954	8.91239	1.05009e-06	0.000182169
83650	SLC35G5	2.81421	3.89746	8.80445	1.05597e-06	0.000182169
51475	CABP2	-2.47779	6.21792	-8.78277	1.07183e-06	0.000182169
9426	CDY2A	-2.2764	6.39338	-8.77126	1.08099e-06	0.000182169
63036	CELA2A	2.62061	5.27866	8.77365	1.08723e-06	0.000182169
83693	HSDL1	2.97837	5.05294	8.76399	1.11214e-06	0.000183901
79968	WDR76	5.80847	3.76969	8.87009	1.12117e-06	0.000183901
55702	YJU2	1.66789	6.86518	8.72587	1.12953e-06	0.000183901
1943	EFNA2	2.30828	4.90613	8.71321	1.15603e-06	0.000186456
138065	RNF183	2.67124	3.98454	8.6622	1.23744e-06	0.000197583
25865	PRKD2	2.57875	2.4798	8.65257	1.24792e-06	0.000197583
55727	BTBD7	-1.78535	6.01144	-8.61609	1.28284e-06	0.000199899
23349	PHF24	-3.70458	4.8422	-8.66384	1.28571e-06	0.000199899
2906	GRIN2D	-4.04388	4.88388	-8.66055	1.31108e-06	0.000202007
23057	NMNAT2	2.58314	5.92157	8.59119	1.33997e-06	0.000202007
125704	DIPK1C	-1.81124	5.13299	-8.57617	1.3439e-06	0.000202007
1630	DCC	5.9172	4.26284	8.71174	1.35069e-06	0.000202007
1388	ATF6B	1.70908	6.1686	8.56658	1.3578e-06	0.000202007
8907	AP1M1	1.92154	5.369	8.55488	1.37918e-06	0.000202295
387644	FAM238C	4.24422	3.57445	8.62029	1.38687e-06	0.000202295
200958	MUC20	3.05095	4.64605	8.56995	1.3949e-06	0.000202295
8706	B3GALNT1	2.81443	3.3087	8.53896	1.4341e-06	0.000206248
582	BBS1	2.50848	4.7482	8.49817	1.49032e-06	0.000211184
220965	FAM13C	2.89849	4.89901	8.50701	1.4929e-06	0.000211184
2803	GOLGA4	-1.82708	7.83639	-8.45613	1.54625e-06	0.000216182
10139	ARFRP1	5.06051	1.94446	8.55689	1.55328e-06	0.000216182
1301	COL11A1	3.32955	6.0843	8.46498	1.59464e-06	0.00021853
3308	HSPA4	-1.68423	9.24116	-8.41977	1.61183e-06	0.00021853
339442	LINC01343	4.3652	1.69141	8.49305	1.61839e-06	0.00021853
730102	CRYZL2P	2.51539	4.52427	8.4211	1.63176e-06	0.00021853
154150	HDGFL1	-3.09384	3.83891	-8.43028	1.64542e-06	0.00021853
10803	CCR9	-1.65942	6.61663	-8.40175	1.64613e-06	0.00021853
2049	EPHB3	2.99515	4.78063	8.41498	1.66916e-06	0.000219896
54550	NECAB2	2.88466	6.93166	8.39977	1.69265e-06	0.000221301
57222	ERGIC1	-2.88294	5.79428	-8.36146	1.77102e-06	0.00022916
18	ABAT	4.62317	5.36328	8.42324	1.77932e-06	0.00022916
168374	ZNF92	5.81465	0.923525	8.45725	1.80901e-06	0.000230443
4267	CD99	2.20476	6.18938	8.32456	1.81598e-06	0.000230443
128439	SNHG11	4.52986	3.04184	8.38273	1.85825e-06	0.000234085
8204	NRIP1	2.53837	5.77394	8.29335	1.8996e-06	0.000234626
273	AMPH	2.43385	5.22427	8.29053	1.90072e-06	0.000234626
4498	MT1JP	-5.49046	-3.10984	-8.40156	1.90333e-06	0.000234626
1911	PHC1	-2.9225	9.16032	-8.2796	1.95489e-06	0.000239273
54886	PLPPR1	-2.59379	2.99571	-8.25943	1.9812e-06	0.000239496
5829	PXN	-2.21631	7.3117	-8.2503	1.98447e-06	0.000239496
440498	HSBP1L1	3.46038	4.2199	8.27143	2.01723e-06	0.000240518
25926	NOL11	4.5887	5.22101	8.31038	2.03117e-06	0.000240518
7567	ZNF19	2.90729	1.55713	8.24566	2.03475e-06	0.000240518
83539	CHST9	3.9152	1.17721	8.27319	2.05533e-06	0.000241298
51304	ZDHHC3	-2.62495	4.13751	-8.21462	2.09238e-06	0.000243988
2535	FZD2	2.3185	6.06512	8.17495	2.17693e-06	0.000252144
2487	FRZB	5.95184	3.27867	8.29636	2.20378e-06	0.000253552
22921	MSRB2	2.57947	4.1006	8.14396	2.27512e-06	0.000260027
171024	SYNPO2	2.78372	6.06563	8.13912	2.30315e-06	0.000261498
135398	C6orf141	2.42282	3.77021	8.11887	2.33521e-06	0.000263405
9840	TESPA1	7.00823	2.8937	8.26751	2.38664e-06	0.000266937
9188	DDX21	-2.08226	8.19786	-8.09125	2.39746e-06	0.000266937
3955	LFNG	3.81664	4.31912	8.1229	2.45189e-06	0.000270432
151648	SGO1	-5.56843	0.672018	-8.19016	2.46018e-06	0.000270432
51755	CDK12	1.95107	5.586	8.01903	2.61249e-06	0.000285357
266675	BEST4	2.19908	4.31509	8.01632	2.63193e-06	0.000285672
79961	DENND2D	-1.63282	7.23773	-8.00378	2.65344e-06	0.000286207
81602	CDADC1	-2.38197	4.86235	-8.00504	2.67928e-06	0.000286635
5015	OTX2	3.72222	5.91464	8.04294	2.69063e-06	0.000286635
3098	HK1	-2.40824	8.14264	-7.99476	2.71497e-06	0.000287453
605	BCL7A	2.09962	5.77881	7.97675	2.75735e-06	0.000289075
79868	ALG13	2.84866	3.51679	7.99115	2.76378e-06	0.000289075
3996	LLGL1	1.63704	7.54688	7.94122	2.86489e-06	0.000295177
653645	TBC1D3P1-DHX40P1	-4.33991	-1.43052	-8.01406	2.87179e-06	0.000295177
94005	PIGS	5.25716	1.2512	8.04431	2.89459e-06	0.000295177
55734	ZFP64	5.13557	1.17952	8.03817	2.89934e-06	0.000295177
57648	KIAA1522	-1.88636	5.16021	-7.93009	2.91089e-06	0.000295177
9743	ARHGAP32	1.96456	5.92794	7.92704	2.92474e-06	0.000295177
219293	ATAD3C	9.40043	1.78198	8.16261	2.94216e-06	0.000295208
1153	CIRBP	2.24569	6.6229	7.91017	3.00093e-06	0.000299364
115	ADCY9	-1.92614	5.25479	-7.89114	3.05551e-06	0.000301755
112	ADCY6	3.55255	5.12209	7.93183	3.05986e-06	0.000301755
9917	FAM20B	4.04678	4.64215	7.93765	3.10983e-06	0.00030368
10235	RASGRP2	6.29118	2.09636	8.02343	3.11458e-06	0.00030368
23413	NCS1	5.22007	0.694412	7.97852	3.1325e-06	0.000303712
10100	TSPAN2	1.81992	7.20147	7.84352	3.23695e-06	0.000311369
162239	ZFP1	5.49411	-3.46598	7.95835	3.25374e-06	0.000311369
57605	PITPNM2	3.48726	2.42675	7.87683	3.2656e-06	0.000311369
54413	NLGN3	-1.52579	8.4238	-7.79626	3.42536e-06	0.000324807
29070	CCDC113	-1.81432	7.00473	-7.77189	3.53834e-06	0.000332136
4036	LRP2	5.60528	3.63598	7.89421	3.54114e-06	0.000332136
11245	GPR176	3.36437	3.68489	7.78847	3.6254e-06	0.000338201
114885	OSBPL11	-4.19213	5.31593	-7.81379	3.65268e-06	0.000338914
22801	ITGA11	-2.40999	6.45412	-7.74866	3.68192e-06	0.0003398
6887	TAL2	6.17033	-2.64381	7.8577	3.80275e-06	0.000348114
1768	DNAH6	4.17789	0.95877	7.77903	3.81235e-06	0.000348114
50485	SMARCAL1	-3.4349	6.75475	-7.73265	3.90025e-06	0.000354266
26519	TIMM10	-1.674	5.48012	-7.66721	4.02964e-06	0.000362379
283420	CLEC9A	3.73947	1.26886	7.71304	4.05444e-06	0.000362379
283578	TMED8	-5.26372	4.06156	-7.77005	4.06809e-06	0.000362379
221424	LRRC73	3.07374	0.648921	7.68381	4.08421e-06	0.000362379
11099	PTPN21	3.08852	4.53931	7.68227	4.09456e-06	0.000362379
116	ADCYAP1	7.37993	-2.12085	7.82475	4.16626e-06	0.000366843
80213	TM2D3	5.74364	2.42741	7.76237	4.20231e-06	0.000368139
8934	RAB29	-2.72738	2.64824	-7.64219	4.2498e-06	0.00037042
113452	TMEM54	4.13236	1.11079	7.67276	4.34824e-06	0.000377095
729852	UMAD1	-4.9712	5.07645	-7.69519	4.40695e-06	0.000378944
5613	PRKX	-1.93856	6.54897	-7.5848	4.48463e-06	0.000378944
1736	DKC1	-1.32663	6.92466	-7.58139	4.48495e-06	0.000378944
84315	MON1A	2.67567	2.83399	7.59551	4.50112e-06	0.000378944
57369	GJD2	3.9688	5.76495	7.63721	4.51209e-06	0.000378944
101928469	MIR325HG	-2.40974	2.55882	-7.58679	4.51568e-06	0.000378944
2617	GARS1	-1.5418	7.67257	-7.57524	4.52326e-06	0.000378944
23243	ANKRD28	-5.1431	5.00795	-7.66817	4.59896e-06	0.000383424
55530	SVOP	-2.62639	4.46054	-7.56696	4.66016e-06	0.000385142
2018	EMX2	10.8684	1.87236	7.81672	4.68552e-06	0.000385142
7507	XPA	3.67644	2.15179	7.59626	4.68651e-06	0.000385142
10236	HNRNPR	-3.94329	2.42281	-7.59613	4.74802e-06	0.000386483
1794	DOCK2	-3.71786	3.37626	-7.58425	4.76811e-06	0.000386483
9356	SLC22A6	9.79283	2.8756	7.78011	4.77002e-06	0.000386483
84630	TTBK1	2.88834	6.70602	7.54742	4.82113e-06	0.00038742
9282	MED14	1.91177	3.9947	7.52562	4.83388e-06	0.00038742
284576	LEMD1-AS1	1.70249	5.08174	7.52145	4.84893e-06	0.00038742
10566	AKAP3	-1.77977	7.45319	-7.49826	4.99828e-06	0.0003962
10347	ABCA7	-3.74528	3.4411	-7.54735	5.00473e-06	0.0003962
7903	ST8SIA4	4.78036	3.08086	7.56157	5.17395e-06	0.000406496
63977	PRDM15	6.53593	3.72754	7.62478	5.18189e-06	0.000406496
165721	DNAJB8	-5.98444	1.56412	-7.59997	5.21969e-06	0.000407608
84108	PCGF6	10.5221	1.63751	7.71774	5.26094e-06	0.000408916
1008	CDH10	6.31262	2.01837	7.60191	5.28383e-06	0.000408916
352962	HLA-V	2.12377	4.59109	7.45438	5.31378e-06	0.000409399
64581	CLEC7A	8.36179	-0.945604	7.64126	5.44054e-06	0.000416287
3709	ITPR2	-4.26098	4.95116	-7.50052	5.45143e-06	0.000416287
9639	ARHGEF10	2.96965	4.96696	7.44905	5.48634e-06	0.000417107
389177	TMEM212	5.75828	-2.95718	7.54706	5.52738e-06	0.000418384
129807	NEU4	6.54102	1.32747	7.5628	5.61011e-06	0.000422792
29015	SLC43A3	-1.92105	3.47776	-7.40407	5.65095e-06	0.000422825
8239	USP9X	-1.73687	8.69295	-7.40129	5.65955e-06	0.000422825
8406	SRPX	-2.32972	3.33411	-7.38623	5.82813e-06	0.000433542
1471	CST3	1.59165	5.19633	7.37343	5.86074e-06	0.000434097
5596	MAPK4	2.92211	3.87222	7.38567	5.94374e-06	0.00043669
23768	FLRT2	6.63413	3.20081	7.51972	5.9527e-06	0.00043669
51362	CDC40	-2.22946	5.3839	-7.36564	5.97166e-06	0.00043669
23199	GSE1	-1.30456	7.64844	-7.34965	6.03791e-06	0.000439672
255061	TAC4	2.12883	4.61348	7.34652	6.10887e-06	0.00044297
7681	MKRN3	7.6937	-1.17236	7.51779	6.2233e-06	0.000447629
222967	RSPH10B	1.90963	5.47658	7.32927	6.225e-06	0.000447629
5074	PAWR	-2.35916	7.41996	-7.33145	6.26208e-06	0.000447847
145195	LINC02691	2.59005	3.11022	7.33295	6.29131e-06	0.000447847
57531	HACE1	-2.88609	5.48521	-7.33907	6.30588e-06	0.000447847
6660	SOX5	4.67605	3.7867	7.39621	6.37029e-06	0.00045023
83989	FAM172A	4.61502	4.1084	7.39127	6.39161e-06	0.00045023
254187	TSGA10IP	6.29096	-1.81225	7.44817	6.43254e-06	0.000451271
80745	THUMPD2	2.48614	3.99784	7.3057	6.49825e-06	0.000451315
728485	LOC728485	4.80177	1.29529	7.38419	6.5117e-06	0.000451315
644246	KANSL1-AS1	-3.51852	0.808185	-7.3344	6.51862e-06	0.000451315
56970	ATXN7L3	2.61334	6.38025	7.30403	6.53777e-06	0.000451315
89894	TMEM116	1.83537	5.30654	7.28567	6.5827e-06	0.000452607
5066	PAM	1.8854	7.27821	7.27665	6.66475e-06	0.000456307
10856	RUVBL2	-4.06069	1.27898	-7.33483	6.68941e-06	0.000456307
51493	RTCB	-2.00851	4.30416	-7.26785	6.75397e-06	0.000457893
727	C5	4.97347	1.71162	7.36072	6.77187e-06	0.000457893
26112	CCDC69	5.8574	2.97177	7.38637	6.83469e-06	0.000457893
56893	UBQLN4	6.53823	-0.90366	7.40958	6.83597e-06	0.000457893
7059	THBS3	2.47288	3.42887	7.26559	6.84532e-06	0.000457893
9556	ATP5MJ	2.08705	7.2637	7.25394	6.88735e-06	0.000458926
22980	TCF25	2.58644	5.91111	7.26041	6.91553e-06	0.000459031
2537	IFI6	3.77936	1.19369	7.2947	6.95226e-06	0.000459702
55243	KIRREL1	-4.13334	3.98263	-7.29944	7.032e-06	0.000463199
84455	EFCAB7	-2.54052	5.11802	-7.23802	7.11154e-06	0.000465677
151475	LINC01907	3.22161	4.71891	7.2563	7.12357e-06	0.000465677
127841	LINC00628	-3.09621	4.65725	-7.24327	7.20774e-06	0.000469401
400696	LGALS17A	3.51002	1.02599	7.25367	7.24245e-06	0.000469888
130399	ACVR1C	7.48459	0.494238	7.38958	7.28991e-06	0.000471196
79585	CORO7	2.42823	4.37459	7.21225	7.33244e-06	0.000471555
284656	EPHA10	8.44436	1.543	7.40954	7.35012e-06	0.000471555
26088	GGA1	2.57693	5.3307	7.20032	7.4815e-06	0.00047667
9877	ZC3H11A	-1.24512	6.35707	-7.18519	7.48509e-06	0.00047667
5579	PRKCB	-2.43899	3.7149	-7.19176	7.53524e-06	0.0004781
5098	PCDHGC3	2.06539	6.14216	7.17031	7.6848e-06	0.000481451
133558	MROH2B	-2.65825	3.91816	-7.18091	7.69584e-06	0.000481451
79998	ANKRD53	-3.47815	2.26881	-7.20349	7.72572e-06	0.000481451
266740	MAGEA2B	2.31715	3.8711	7.16512	7.77964e-06	0.000481451
134266	GRPEL2	-4.65375	2.65344	-7.24153	7.79123e-06	0.000481451
8128	ST8SIA2	2.86815	4.83614	7.17663	7.79793e-06	0.000481451
158055	C9orf163	-4.04511	-0.0899028	-7.21636	7.80919e-06	0.000481451
1069	CETN2	1.74577	5.26706	7.15464	7.81123e-06	0.000481451
4124	MAN2A1	-2.49709	7.15556	-7.15698	7.90262e-06	0.00048535
8941	CDK5R2	6.72099	-0.3523	7.28747	8.082e-06	0.000492938
150763	GPAT2	4.68483	1.67412	7.21486	8.08329e-06	0.000492938
79927	FAM110D	5.57772	0.953632	7.24366	8.13312e-06	0.00049423
100506013	APELA	8.13263	-1.80022	7.31649	8.21226e-06	0.000496675
83460	EMC6	-2.06232	4.23907	-7.11672	8.24908e-06	0.000496675
10940	POP1	-1.43958	6.81348	-7.11023	8.26822e-06	0.000496675
10152	ABI2	4.51418	2.95318	7.18487	8.33791e-06	0.000496675
3696	ITGB8	3.60079	3.4682	7.15018	8.33917e-06	0.000496675
57333	RCN3	3.96574	1.56243	7.16186	8.35992e-06	0.000496675
2791	GNG11	3.80838	2.05337	7.15461	8.3748e-06	0.000496675
89857	KLHL6	2.44017	5.03465	7.10711	8.42889e-06	0.0004972
2781	GNAZ	2.14512	5.47778	7.10057	8.44128e-06	0.0004972
116115	ZNF526	1.92861	7.09546	7.0894	8.53538e-06	0.000501032
201229	LYRM9	2.97543	3.95254	7.10245	8.64047e-06	0.000505482
10452	TOMM40	-2.47974	3.73978	-7.08438	8.69762e-06	0.000507106
8470	SORBS2	3.38764	4.5406	7.10524	8.76408e-06	0.000509261
23016	EXOSC7	2.1611	5.63321	7.06427	8.86201e-06	0.000513223
55297	CCDC91	2.50928	2.09266	7.06776	8.90027e-06	0.000513715
80314	EPC1	2.81552	2.55446	7.07031	8.96283e-06	0.000515602
79412	KREMEN2	2.31568	2.54448	7.04354	9.14338e-06	0.000522606
54842	MFSD6	2.13129	4.00322	7.04025	9.14516e-06	0.000522606
144453	BEST3	6.56779	-1.75476	7.1803	9.25171e-06	0.000526951
26052	DNM3	-4.46652	4.0796	-7.101	9.29969e-06	0.000527941
3067	HDC	9.74956	-1.09109	7.25416	9.37633e-06	0.000529486
219623	TMEM26	5.60883	-2.91326	7.1366	9.38826e-06	0.000529486
8061	FOSL1	-4.88713	2.40077	-7.10647	9.43203e-06	0.000530221
2006	ELN	2.40063	3.34291	7.01337	9.54151e-06	0.000534634
64744	SMAP2	1.77347	4.74633	6.99705	9.63678e-06	0.000538225
170302	ARX	3.27206	1.88716	7.02551	9.6988e-06	0.000539641
57582	KCNT1	1.94451	6.32526	6.99191	9.72468e-06	0.000539641
1288	COL4A6	3.62368	6.2665	7.02301	9.89378e-06	0.000547265
91149	RAPGEF4-AS1	2.64247	3.62705	6.98015	1.00516e-05	0.000554218
63877	FAM204A	4.58763	3.46295	7.03033	1.02877e-05	0.000565429
11031	RAB31	-3.28387	7.19876	-6.96105	1.05836e-05	0.000579849
10157	AASS	2.11657	4.61983	6.92611	1.06575e-05	0.000582047
441639	OR9K2	3.51786	4.15872	6.96068	1.07057e-05	0.000582836
9415	FADS2	-1.36251	7.17488	-6.91376	1.0753e-05	0.000583568
79746	ECHDC3	4.00858	0.55936	6.97233	1.07987e-05	0.000584214
9873	FCHSD2	-2.50098	6.296	-6.91861	1.0872e-05	0.000585063
401399	PRRT4	-3.46699	1.98241	-6.94678	1.08822e-05	0.000585063
144245	ALG10B	2.92776	1.68483	6.92327	1.09692e-05	0.000587906
1802	DPH2	-1.64383	4.96325	-6.88717	1.1162e-05	0.000595325
9946	CRYZL1	-2.70333	6.26642	-6.90127	1.12053e-05	0.000595325
4093	SMAD9	3.93503	2.45228	6.93763	1.12758e-05	0.000595325
6296	ACSM3	-2.87509	1.92034	-6.89926	1.13083e-05	0.000595325
1846	DUSP4	3.17838	5.03046	6.90578	1.13521e-05	0.000595325
22863	ATG14	1.62897	6.89761	6.87341	1.13708e-05	0.000595325
91380	SNORD107	-4.3225	3.61167	-6.94477	1.13914e-05	0.000595325
7013	TERF1	-2.96204	8.0279	-6.89445	1.14222e-05	0.000595325
8641	PCDHGB4	2.38117	5.0849	6.87855	1.14385e-05	0.000595325
9900	SV2A	-4.82354	0.46112	-6.95982	1.14525e-05	0.000595325
1032	CDKN2D	3.50513	1.39858	6.90422	1.15497e-05	0.000596942
96459	FNIP1	2.0437	4.59268	6.86505	1.15603e-05	0.000596942
57658	CALCOCO1	2.92564	3.60877	6.88279	1.15874e-05	0.000596942
6638	SNRPN	-2.3424	8.41969	-6.85879	1.17375e-05	0.000602872
221662	RBM24	1.64804	4.75929	6.84169	1.18732e-05	0.000607696
54407	SLC38A2	1.97558	6.02759	6.84097	1.1931e-05	0.000607696
1031	CDKN2C	7.77819	-1.8022	7.02584	1.1937e-05	0.000607696
100302743	SNORA80B	-2.39335	3.70936	-6.84076	1.20459e-05	0.000611435
348995	NUP43	-5.22507	1.68965	-6.93482	1.20902e-05	0.000611883
25800	SLC39A6	2.39682	2.50383	6.82408	1.23241e-05	0.000620841
3274	HRH2	-3.39897	3.12949	-6.85195	1.23391e-05	0.000620841
8803	SUCLA2	-2.06724	6.67673	-6.81263	1.2421e-05	0.000622156
2048	EPHB2	2.06646	6.37416	6.81128	1.24438e-05	0.000622156
2982	GUCY1A1	8.55581	-1.33405	7.01146	1.25036e-05	0.000622156
23708	GSPT2	1.92778	6.41848	6.80488	1.25233e-05	0.000622156
85464	SSH2	4.01944	3.43942	6.86127	1.25644e-05	0.000622156
401442	LOC401442	3.90673	-0.0866854	6.85606	1.25816e-05	0.000622156
5292	PIM1	-3.24677	5.93372	-6.8108	1.29613e-05	0.000637276
126859	AXDND1	2.54527	1.6147	6.78986	1.29727e-05	0.000637276
57733	GBA3	-3.48347	1.05706	-6.81685	1.29981e-05	0.000637276
55066	PDPR	-4.28157	-0.812518	-6.84204	1.30751e-05	0.000639237
57038	RARS2	1.77499	4.84367	6.76814	1.31427e-05	0.000640727
23271	CAMSAP2	2.77304	5.69626	6.78157	1.32259e-05	0.000642966
9708	PCDHGA8	1.87146	5.07127	6.7617	1.32749e-05	0.000643535
25770	C22orf31	-4.0193	1.98271	-6.81901	1.33125e-05	0.000643549
55732	C1orf112	-1.66914	7.12563	-6.7549	1.33699e-05	0.000644521
91419	ATP23	2.27063	3.06896	6.75179	1.35607e-05	0.000651895
4917	NTN3	3.62616	-0.194984	6.78714	1.36337e-05	0.000653586
25880	TMEM186	-1.49946	6.39098	-6.73568	1.37122e-05	0.000655527
115817	DHRS1	3.39023	0.261581	6.75377	1.41117e-05	0.000668966
2664	GDI1	1.3676	7.70572	6.71404	1.41195e-05	0.000668966
1297	COL9A1	1.5496	5.25024	6.71372	1.41364e-05	0.000668966
83862	TMEM120A	2.53278	3.17123	6.72641	1.41484e-05	0.000668966
347252	IGFBPL1	3.08003	3.71024	6.73547	1.42686e-05	0.000672805
4117	MAK	3.96864	0.187456	6.76388	1.43237e-05	0.000673564
2058	EPRS1	-1.49186	8.2244	-6.69379	1.45255e-05	0.00068086
225	ABCD2	5.62435	-2.87153	6.81328	1.45577e-05	0.00068086
92703	TMEM183A	4.47526	3.42108	6.76735	1.46351e-05	0.000682629
901	CCNG2	1.86695	5.71163	6.6817	1.48192e-05	0.000689351
84033	OBSCN	2.31368	4.5198	6.68321	1.49214e-05	0.00069224
113730	KLHDC7B	3.95666	1.09431	6.72665	1.507e-05	0.000694523
8826	IQGAP1	-1.80001	8.42494	-6.66721	1.51062e-05	0.000694523
56099	PCDHGB7	4.95641	3.10951	6.76145	1.51258e-05	0.000694523
4609	MYC	-4.6874	5.52928	-6.75117	1.51316e-05	0.000694523
327657	SERPINA9	1.75653	4.68896	6.66359	1.51746e-05	0.000694652
10746	MAP3K2	2.076	5.11947	6.65805	1.53654e-05	0.000701525
439996	IFIT1B	2.25583	3.18586	6.65565	1.54786e-05	0.000704828
57488	ESYT2	-1.90767	7.51087	-6.6482	1.55312e-05	0.000704854
8503	PIK3R3	3.40478	5.48152	6.68356	1.55609e-05	0.000704854
440	ASNS	-2.91222	5.97938	-6.66277	1.56669e-05	0.000707798
2743	GLRB	5.60445	-0.376612	6.75486	1.57644e-05	0.000709212
4082	MARCKS	2.59561	8.81874	6.64899	1.57804e-05	0.000709212
10850	CCL27	-1.88318	4.46468	-6.6276	1.59758e-05	0.000715518
126820	DNAI3	2.08314	4.44023	6.62881	1.60036e-05	0.000715518
126637	TCHHL1	2.78204	2.68927	6.64127	1.60587e-05	0.000715891
7545	ZIC1	10.497	4.05379	6.86688	1.60974e-05	0.000715891
56101	PCDHGB5	3.63419	4.84827	6.66552	1.61364e-05	0.000715891
100505890	SORCS3-AS1	5.32097	2.68511	6.72344	1.62387e-05	0.000717233
170959	ZNF431	-3.96285	4.62751	-6.67254	1.62498e-05	0.000717233
1955	MEGF9	3.92055	3.81364	6.66171	1.64605e-05	0.000722902
64776	C11orf1	1.50776	5.07631	6.60351	1.6462e-05	0.000722902
128859	BPIFB6	3.08848	1.5808	6.62485	1.66397e-05	0.000728854
80004	ESRP2	-1.9917	6.20324	-6.59369	1.67762e-05	0.000732972
11093	ADAMTS13	3.20103	1.69938	6.61856	1.68713e-05	0.000735265
4692	NDN	1.84035	5.34771	6.58485	1.6945e-05	0.00073637
55505	NOP10	7.29052	1.11005	6.75442	1.6982e-05	0.00073637
8100	IFT88	3.15355	2.8454	6.59772	1.7332e-05	0.000749665
10761	PLAC1	-3.60193	4.74987	-6.61043	1.73966e-05	0.000749999
1952	CELSR2	2.66003	7.35662	6.57654	1.74959e-05	0.000749999
79646	PANK3	4.44377	0.653836	6.63702	1.75091e-05	0.000749999
865	CBFB	1.39867	5.38497	6.55876	1.75136e-05	0.000749999
53820	RIPPLY3	-4.61808	0.137573	-6.63999	1.75962e-05	0.000751672
6875	TAF4B	-2.90324	4.64169	-6.57294	1.775e-05	0.00075392
28982	FLVCR1	2.50423	4.96559	6.56024	1.78046e-05	0.00075392
359948	IRF2BP2	-2.17869	5.07282	-6.55359	1.78095e-05	0.00075392
10584	COLEC10	-2.37823	5.1886	-6.55673	1.78236e-05	0.00075392
3167	HMX2	-6.46685	-2.33157	-6.69105	1.79223e-05	0.00075596
80829	ZFP91	-1.61913	6.71589	-6.54161	1.79594e-05	0.00075596
84539	MCHR2	4.80766	-0.214729	6.6276	1.80811e-05	0.000757426
27286	SRPX2	5.31497	1.34741	6.643	1.81582e-05	0.000757426
84669	USP32	-2.34027	7.02621	-6.54134	1.81924e-05	0.000757426
92105	INTS4	3.23216	2.43199	6.56553	1.81966e-05	0.000757426
84888	SPPL2A	1.50412	6.26139	6.53105	1.82137e-05	0.000757426
222171	PRR15	2.30135	4.54308	6.53613	1.83063e-05	0.000759447
111082987	CFTR-AS1	-3.8418	0.700702	-6.57828	1.84212e-05	0.000760558
56951	C5orf15	2.37318	3.36999	6.53093	1.8477e-05	0.000760558
9883	POM121	-1.77994	5.97992	-6.522	1.84877e-05	0.000760558
27235	COQ2	3.17142	2.96599	6.55138	1.85094e-05	0.000760558
54329	GPR85	1.82899	4.39484	6.51971	1.85582e-05	0.000760755
5245	PHB1	-1.54797	7.0901	-6.51504	1.86315e-05	0.000760822
8525	DGKZ	-1.40569	6.91969	-6.51394	1.8648e-05	0.000760822
80036	TRPM3	2.56205	5.54143	6.52222	1.88156e-05	0.000764515
6616	SNAP25	4.60504	0.968892	6.58963	1.88692e-05	0.000764515
129881	CFAP210	4.17196	1.43885	6.5721	1.89044e-05	0.000764515
79829	NAA40	-1.69307	4.87566	-6.50504	1.89158e-05	0.000764515
25941	TPGS2	-1.69335	6.31786	-6.4982	1.90985e-05	0.000770099
6844	VAMP2	1.70702	5.19766	6.49419	1.92088e-05	0.000772742
7277	TUBA4A	-4.78571	2.9843	-6.5797	1.93154e-05	0.000775221
22930	RAB3GAP1	-1.6731	8.29508	-6.48793	1.93727e-05	0.000775715
130013	ACMSD	4.94643	0.214114	6.5729	1.96636e-05	0.000785541
575	ADGRB1	1.70865	4.89686	6.47452	1.97485e-05	0.000787113
57481	KIAA1210	4.10266	4.48396	6.53365	1.98833e-05	0.000788487
54769	DIRAS2	3.01112	2.54573	6.4933	1.99431e-05	0.000788487
8224	SYN3	-3.71407	4.61657	-6.51655	1.9961e-05	0.000788487
80258	EFHC2	2.33411	4.08206	6.47361	2.00067e-05	0.000788487
404201	WDFY3-AS2	2.73737	4.86276	6.48294	2.00114e-05	0.000788487
79602	ADIPOR2	2.5227	4.15366	6.46543	2.0356e-05	0.000798132
23626	SPO11	2.70716	4.20726	6.46868	2.03952e-05	0.000798132
140700	SAMD10	3.58191	0.00054595	6.49563	2.04222e-05	0.000798132
1602	DACH1	6.19148	3.71144	6.58835	2.04412e-05	0.000798132
57613	FAM234B	5.58174	4.37524	6.553	2.08772e-05	0.0008119
6510	SLC1A5	-2.41426	7.20038	-6.44475	2.08879e-05	0.0008119
1983	EIF5	1.88373	7.30199	6.43442	2.09429e-05	0.000812208
80727	TTYH3	3.29743	1.45912	6.46347	2.10762e-05	0.000815495
283349	RASSF3	1.53738	5.55193	6.42593	2.11222e-05	0.000815495
339559	ZFP69	4.34311	0.221003	6.4936	2.13097e-05	0.000820897
3720	JARID2	-1.72469	7.73743	-6.41727	2.14149e-05	0.000823116
10742	RAI2	2.09351	4.35169	6.41685	2.1551e-05	0.000826505
9941	EXOG	5.16377	0.03754	6.5108	2.17046e-05	0.000830548
79801	SHCBP1	2.30234	3.37113	6.41187	2.18137e-05	0.000832878
284071	MEIOC	1.69214	5.73401	6.40073	2.19156e-05	0.000834921
1641	DCX	4.62456	5.20959	6.47624	2.21675e-05	0.00084266
55681	SCYL2	1.68133	4.30798	6.38999	2.22501e-05	0.000843723
81894	SLC25A28	-1.73085	5.19445	-6.38812	2.23201e-05	0.000843723
9626	GUCA1C	2.44767	2.89407	6.39613	2.2402e-05	0.000843723
8999	CDKL2	2.96021	1.9386	6.40871	2.24325e-05	0.000843723
58475	MS4A7	2.15579	3.44873	6.38934	2.244e-05	0.000843723
126306	JSRP1	2.40785	4.52442	6.38652	2.26823e-05	0.000849753
26051	PPP1R16B	1.97879	4.94208	6.37792	2.2725e-05	0.000849753
8535	CBX4	2.86501	2.97325	6.3958	2.2757e-05	0.000849753
163059	ZNF433	3.49935	1.29319	6.41515	2.27973e-05	0.000849753
79888	LPCAT1	-3.24384	5.1689	-6.40439	2.28625e-05	0.000849816
25841	ABTB2	-3.11512	4.13394	-6.3981	2.29308e-05	0.000849816
4300	MLLT3	2.30501	4.51724	6.37488	2.29929e-05	0.000849816
56126	PCDHB10	4.5344	1.17344	6.44708	2.29959e-05	0.000849816
8291	DYSF	-4.67008	4.29124	-6.44396	2.32641e-05	0.000857887
1948	EFNB2	2.67439	6.60568	6.36945	2.34516e-05	0.00086296
54567	DLL4	-3.81928	4.31238	-6.40478	2.3519e-05	0.000863596
388428	PVALEF	6.14751	2.32771	6.48045	2.37629e-05	0.0008707
10309	CCNO	-1.73704	4.3052	-6.32666	2.43635e-05	0.000887551
401663	OR51H1	5.59491	-1.20844	6.44228	2.44432e-05	0.000887551
627	BDNF	-3.40987	1.03596	-6.3627	2.44604e-05	0.000887551
57175	CORO1B	4.32027	0.801981	6.39566	2.44671e-05	0.000887551
10874	NMU	4.75339	2.13157	6.41131	2.44799e-05	0.000887551
129642	MBOAT2	2.96521	0.857173	6.34075	2.47225e-05	0.000894467
112479	ERI2	2.03695	4.59039	6.31369	2.4933e-05	0.000898631
22878	TRAPPC8	-1.2252	6.68019	-6.30835	2.49417e-05	0.000898631
57657	HCN3	-1.77782	7.55341	-6.30738	2.50563e-05	0.000899306
8850	KAT2B	2.6691	2.19882	6.32261	2.50706e-05	0.000899306
1181	CLCN2	1.63664	3.87211	6.30236	2.52006e-05	0.000899306
4489	MT1A	-5.31872	-2.4159	-6.41028	2.52391e-05	0.000899306
10221	TRIB1	2.74471	5.73979	6.31873	2.52831e-05	0.000899306
154865	IQUB	8.82286	2.38785	6.50786	2.53229e-05	0.000899306
7274	TTPA	6.17324	-1.79163	6.43657	2.53252e-05	0.000899306
57337	SENP7	2.64514	2.62375	6.31067	2.54808e-05	0.000900339
144193	AMDHD1	-2.61387	4.96606	-6.30909	2.55092e-05	0.000900339
441389	LINC01239	6.1898	-0.549229	6.43035	2.55704e-05	0.000900339
23291	FBXW11	3.20793	4.00898	6.3226	2.56553e-05	0.000900339
85463	ZC3H12C	-2.86363	4.87335	-6.31107	2.56857e-05	0.000900339
23517	MTREX	-2.82753	6.76655	-6.30935	2.57108e-05	0.000900339
10603	SH2B2	-1.76433	5.75094	-6.28903	2.57195e-05	0.000900339
84064	HDHD2	1.90419	3.90086	6.28328	2.59821e-05	0.000907472
1258	CNGB1	8.61281	-1.08891	6.48372	2.60302e-05	0.000907472
57061	HYMAI	2.45038	6.11132	6.28977	2.6081e-05	0.000907472
57688	ZSWIM6	2.29927	5.92521	6.27775	2.64154e-05	0.000916428
79637	ARMC7	2.43988	2.07802	6.27875	2.64882e-05	0.000916428
255101	CFAP65	5.12564	0.657814	6.36948	2.64977e-05	0.000916428
10572	SIVA1	3.37989	5.11599	6.29811	2.67966e-05	0.000924913
9240	PNMA1	-1.37624	6.09802	-6.25641	2.68789e-05	0.000925765
8614	STC2	-5.584	4.99416	-6.37424	2.69286e-05	0.000925765
23362	PSD3	2.24543	5.84818	6.25763	2.71517e-05	0.000931577
7621	ZNF70	2.93922	2.82767	6.26901	2.73751e-05	0.000936965
126321	MFSD12	2.57542	4.35923	6.25721	2.74471e-05	0.000936965
340554	ZC3H12B	-4.06705	0.0530655	-6.30558	2.74716e-05	0.000936965
1978	EIF4EBP1	-2.23685	5.41597	-6.24758	2.75413e-05	0.00093749
2070	EYA4	6.29294	-0.420027	6.37847	2.76718e-05	0.000940078
9670	IPO13	-1.24897	7.67963	-6.23385	2.77575e-05	0.000940827
58491	ZNF71	1.44721	5.87987	6.22971	2.7939e-05	0.000940827
79415	CYBC1	1.36391	4.80458	6.22823	2.79904e-05	0.000940827
8514	KCNAB2	2.15018	3.58633	6.23381	2.8033e-05	0.000940827
23060	ZNF609	1.93919	3.98753	6.23039	2.80519e-05	0.000940827
222696	ZSCAN23	4.93054	4.63636	6.32253	2.80652e-05	0.000940827
106660612	LINC00680	-6.48505	-2.04134	-6.37432	2.80754e-05	0.000940827
16	AARS1	-1.9658	8.10778	-6.21875	2.85402e-05	0.000952999
54361	WNT4	-3.70657	0.747445	-6.26573	2.85491e-05	0.000952999
286	ANK1	-2.99393	4.19335	-6.2381	2.86934e-05	0.000953318
114990	VASN	4.37836	1.55423	6.28556	2.87518e-05	0.000953318
64072	CDH23	5.59212	1.92856	6.32898	2.87518e-05	0.000953318
1620	BRINP1	-4.25958	4.11399	-6.28049	2.87796e-05	0.000953318
341676	NEK5	-2.1943	6.62207	-6.21489	2.88403e-05	0.000953499
2034	EPAS1	-2.87418	1.57005	-6.2253	2.90781e-05	0.000958779
644019	CBWD6	-1.80693	4.28729	-6.20333	2.91111e-05	0.000958779
27255	CNTN6	3.69203	0.583792	6.2495	2.92053e-05	0.000960048
9669	EIF5B	2.48073	3.89053	6.20343	2.95682e-05	0.000970128
198437	LKAAEAR1	2.27975	5.06881	6.19648	2.96849e-05	0.000971919
4494	MT1F	-4.37365	2.30792	-6.26206	2.97388e-05	0.000971919
64745	METTL17	2.8603	3.51638	6.20799	2.97988e-05	0.000971919
100310812	SPDYE2B	-4.69793	1.70896	-6.27113	2.98622e-05	0.000971919
10798	OR5I1	-2.79329	7.18709	-6.20364	2.99043e-05	0.000971919
6252	RTN1	4.93137	3.51459	6.27639	3.00013e-05	0.000973238
10528	NOP56	-1.35781	9.07545	-6.17691	3.01436e-05	0.00097602
84132	USP42	1.41911	5.99139	6.17448	3.02563e-05	0.000976215
2146	EZH2	2.12446	6.15616	6.18021	3.02743e-05	0.000976215
4223	MEOX2	-4.7369	-0.093784	-6.26207	3.03193e-05	0.000976215
80017	DGLUCY	-2.06565	7.22971	-6.1752	3.04556e-05	0.000978778
8894	EIF2S2	-1.64476	7.69099	-6.1682	3.05755e-05	0.000980804
54973	INTS11	2.0696	6.5571	6.16946	3.07126e-05	0.000983373
11329	STK38	1.30408	5.35519	6.15873	3.09444e-05	0.000987847
7436	VLDLR	-4.15617	5.56364	-6.22493	3.10204e-05	0.000987847
112950	MED8	2.07235	4.08079	6.16255	3.10241e-05	0.000987847
4302	MLLT6	2.91441	5.49273	6.17141	3.14972e-05	0.000997821
113691	TUBA3FP	4.69392	0.0136773	6.23404	3.15068e-05	0.000997821
5058	PAK1	-1.85688	7.85783	-6.14915	3.15108e-05	0.000997821
163589	TDRD5	2.13791	3.73889	6.14544	3.18517e-05	0.00100677
10208	USPL1	-2.28722	6.07271	-6.14354	3.2063e-05	0.0010116
92597	MOB1B	2.07306	3.10557	6.13807	3.21483e-05	0.00101244
5868	RAB5A	-1.5705	6.95549	-6.12786	3.24018e-05	0.00101856
11143	KAT7	1.75473	4.20476	6.12338	3.267e-05	0.00102333
8847	DLEU2	2.92395	1.23809	6.14655	3.26722e-05	0.00102333
389207	GRXCR1	-3.92429	5.2333	-6.17912	3.27503e-05	0.00102392
7447	VSNL1	-5.89577	4.4555	-6.24571	3.29145e-05	0.0010272
873	CBR1	-2.17141	5.56842	-6.12027	3.30678e-05	0.00103012
10207	PATJ	1.34422	5.12142	6.11053	3.31939e-05	0.00103218
107985206	LOC107985206	4.72027	-0.251503	6.19741	3.32795e-05	0.0010322
55128	TRIM68	-1.33927	7.33074	-6.10804	3.33142e-05	0.0010322
23608	MKRN1	-2.3093	6.6866	-6.11095	3.36444e-05	0.00103881
158401	SHOC1	-1.80675	5.44714	-6.1036	3.36477e-05	0.00103881
7761	ZNF214	3.72059	2.08443	6.15075	3.3768e-05	0.0010404
254896	LOC254896	-3.57718	3.10283	-6.14456	3.382e-05	0.0010404
5064	PALM	2.2747	5.4221	6.10374	3.39671e-05	0.00104307
824	CAPN2	1.38471	6.57139	6.09239	3.4088e-05	0.00104347
23139	MAST2	-2.1799	6.13562	-6.09744	3.41953e-05	0.00104347
85016	CFAP300	-1.64174	4.29363	-6.09084	3.42177e-05	0.00104347
84750	FUT10	1.86828	4.42948	6.09261	3.4222e-05	0.00104347
4684	NCAM1	4.17145	5.31447	6.15123	3.45687e-05	0.00105218
8651	SOCS1	-4.95411	3.76936	-6.17838	3.46415e-05	0.00105254
23087	TRIM35	-1.8861	3.41101	-6.08302	3.47146e-05	0.00105291
64968	MRPS6	-1.29502	5.98993	-6.07575	3.49183e-05	0.00105723
127703	C1orf216	3.68569	1.41783	6.12183	3.5163e-05	0.00106116
65983	GRAMD2B	1.43344	6.04549	6.07091	3.51816e-05	0.00106116
152006	RNF38	1.49277	5.1684	6.07011	3.52327e-05	0.00106116
64094	SMOC2	5.4917	3.49828	6.18131	3.54535e-05	0.00106465
163126	EID2	5.90295	-0.881348	6.19462	3.5472e-05	0.00106465
4130	MAP1A	6.17622	4.3899	6.19568	3.58707e-05	0.00107475
4900	NRGN	5.0039	0.782458	6.1535	3.60204e-05	0.00107737
440560	PRAMEF11	11.3085	0.207842	6.29568	3.66735e-05	0.001095
10791	VAMP5	-2.06887	7.16119	-6.04351	3.69104e-05	0.00109791
6696	SPP1	-4.67594	4.06344	-6.12428	3.69528e-05	0.00109791
4762	NEUROG1	8.82057	-0.680986	6.24458	3.69617e-05	0.00109791
128434	VSTM2L	2.8696	3.30407	6.05929	3.70379e-05	0.00109828
81579	PLA2G12A	-5.2683	0.566639	-6.13671	3.74257e-05	0.00110788
64747	MFSD1	-1.64538	6.54961	-6.02596	3.76301e-05	0.00111055
7030	TFE3	-1.3228	6.36731	-6.02205	3.77797e-05	0.00111055
401934	RNF223	2.79501	4.46703	6.04341	3.77938e-05	0.00111055
285547	LINC01097	2.81158	2.9517	6.04343	3.78193e-05	0.00111055
56957	OTUD7B	10.4329	-0.817244	6.25975	3.78378e-05	0.00111055
57542	KLHL42	-1.85013	5.85598	-6.02234	3.79236e-05	0.00111118
92579	G6PC3	3.48743	0.147173	6.05907	3.81641e-05	0.00111476
3590	IL11RA	2.10585	2.66975	6.0199	3.82452e-05	0.00111476
440419	TBC1D3P5	1.73508	5.32733	6.01517	3.82674e-05	0.00111476
346517	OR6V1	-3.39353	3.00381	-6.05332	3.83041e-05	0.00111476
124936	CYB5D2	2.32587	4.79516	6.0192	3.85083e-05	0.00111881
80758	PRR7	3.95369	0.720451	6.0682	3.85969e-05	0.00111951
23569	PADI4	2.05545	5.32676	6.01173	3.86646e-05	0.00111959
26151	NAT9	3.51626	0.862899	6.04885	3.88013e-05	0.00112166
55905	RNF114	1.77972	7.18089	6.00232	3.90194e-05	0.00112608
63948	DMRTB1	7.36742	-1.91046	6.17126	3.90963e-05	0.00112642
5501	PPP1CC	-1.23534	8.56883	-5.99657	3.92159e-05	0.00112798
5521	PPP2R2B	-2.01064	4.87857	-5.99982	3.93124e-05	0.00112804
4311	MME	-3.43017	3.88301	-6.03635	3.93487e-05	0.00112804
414760	HCG14	-6.45782	-1.06642	-6.13921	3.94629e-05	0.00112944
83732	RIOK1	-6.08949	1.14804	-6.12227	3.979e-05	0.00113554
55559	HAUS7	1.65488	5.71629	5.98651	3.98839e-05	0.00113554
101928470	TMEM246-AS1	4.00697	-0.211551	6.04754	3.99075e-05	0.00113554
57647	DHX37	-2.22756	7.23746	-5.99252	3.99416e-05	0.00113554
171017	ZNF384	-3.07393	2.79972	-6.01327	4.0005e-05	0.00113554
78995	HROB	2.02634	4.71841	5.98419	4.02426e-05	0.0011374
29907	SNX15	-3.01495	1.55435	-6.00654	4.02941e-05	0.0011374
126069	ZNF491	2.34543	2.70621	5.98867	4.03059e-05	0.0011374
79970	ZNF767P	2.00009	5.39948	5.98229	4.03342e-05	0.0011374
10974	ADIRF	-2.39964	7.33193	-5.98662	4.04967e-05	0.00113817
114335	CGB1	2.03189	4.55725	5.9795	4.05267e-05	0.00113817
3400	ID4	5.95272	4.58491	6.1044	4.05907e-05	0.00113817
9746	CLSTN3	7.70394	0.744709	6.15381	4.06253e-05	0.00113817
11243	PMF1	-3.25443	2.58802	-6.0052	4.08398e-05	0.00114106
55004	LAMTOR1	-1.45231	5.14169	-5.96915	4.08606e-05	0.00114106
27166	PRELID1	-5.56774	2.37168	-6.08559	4.09633e-05	0.00114208
400619	LINC00511	3.47093	0.553966	6.00685	4.11901e-05	0.00114655
79598	CEP97	2.20361	4.8335	5.96897	4.13298e-05	0.00114729
1629	DBT	-1.685	5.91238	-5.96226	4.13496e-05	0.00114729
26145	IRF2BP1	1.94945	4.04484	5.96249	4.14917e-05	0.0011484
10548	TM9SF1	-5.69806	2.52164	-6.08074	4.15228e-05	0.0011484
10447	FAM3C	2.2089	3.95284	5.96334	4.16811e-05	0.00115
50619	DEF6	-1.82438	4.8805	-5.95746	4.17161e-05	0.00115
3745	KCNB1	3.19878	3.1185	5.98798	4.17806e-05	0.00115
5681	PSKH1	1.36047	5.09153	5.95261	4.18563e-05	0.00115025
110599583	EEF1AKMT4-ECE2	-2.36467	2.09603	-5.96186	4.19613e-05	0.0011513
284612	SYPL2	-1.76613	5.80446	-5.94764	4.22936e-05	0.00115858
55200	PLEKHG6	1.74544	5.22677	5.9462	4.2373e-05	0.00115891
79785	RERGL	-1.92417	5.30459	-5.94658	4.24609e-05	0.00115948
1271	CNTFR	3.65658	5.30535	5.99158	4.25459e-05	0.00115996
4155	MBP	-3.93017	4.14201	-5.98969	4.32982e-05	0.001176
2043	EPHA4	2.98524	5.64646	5.95683	4.33162e-05	0.001176
10014	HDAC5	1.69203	6.07065	5.93058	4.33386e-05	0.001176
89797	NAV2	2.60831	7.65913	5.94294	4.3522e-05	0.00117913
80207	OPA3	2.74451	4.93678	5.94523	4.36087e-05	0.00117962
29079	MED4	-1.71106	4.18078	-5.92219	4.38901e-05	0.00118444
101929468	CXXC4-AS1	4.52353	-2.99622	6.00179	4.3924e-05	0.00118444
8773	SNAP23	-1.53921	5.39956	-5.91602	4.42269e-05	0.00119043
6641	SNTB1	-2.25498	3.89404	-5.92335	4.4284e-05	0.00119043
5325	PLAGL1	5.21883	3.7183	6.01671	4.45725e-05	0.00119547
170961	ANKRD24	-1.36631	6.32661	-5.90963	4.46103e-05	0.00119547
144817	LINC00330	-3.6484	2.73191	-5.95834	4.46817e-05	0.00119553
6541	SLC7A1	-1.15202	7.20742	-5.90526	4.48821e-05	0.00119783
146206	CARMIL2	1.83179	5.37355	5.90783	4.49064e-05	0.00119783
646743	PRSS40B	2.57117	3.77116	5.91979	4.49833e-05	0.00119803
150291	MORC2-AS1	2.84653	2.10962	5.92589	4.50755e-05	0.00119863
11160	ERLIN2	2.19982	3.77528	5.90601	4.53718e-05	0.00120466
23316	CUX2	1.73024	3.84355	5.89229	4.58948e-05	0.00121574
581	BAX	-1.9914	5.51196	-5.89374	4.59849e-05	0.00121574
164091	PAQR7	5.30263	1.2413	5.99764	4.6052e-05	0.00121574
7716	VEZF1	1.60112	6.60398	5.8881	4.6122e-05	0.00121574
92667	MGME1	3.04737	1.05933	5.91632	4.61414e-05	0.00121574
7866	IFRD2	-1.45778	5.13341	-5.88124	4.65514e-05	0.00122349
105376806	LOC105376806	-4.33151	0.455561	-5.95539	4.65774e-05	0.00122349
2823	GPM6A	4.76563	4.54009	5.97013	4.6649e-05	0.00122351
23247	KATNIP	-1.63326	5.79466	-5.87821	4.68193e-05	0.00122352
84458	LCOR	7.06423	0.223733	6.04046	4.68495e-05	0.00122352
2719	GPC3	1.76639	6.841	5.87858	4.68621e-05	0.00122352
1397	CRIP2	3.18729	4.07465	5.90741	4.70756e-05	0.00122724
2583	B4GALNT1	6.85866	0.0787652	6.02668	4.74149e-05	0.00123256
121599	SPIC	-2.14317	4.13341	-5.87537	4.74225e-05	0.00123256
261734	NPHP4	-2.89887	3.77794	-5.8871	4.78717e-05	0.00124236
728137	TSPY3	4.14041	1.50007	5.92735	4.8064e-05	0.0012431
54840	APTX	2.59	3.7715	5.87515	4.81145e-05	0.0012431
9652	TTC37	6.30275	0.784613	6.00057	4.81162e-05	0.0012431
8653	DDX3Y	-1.3986	7.03174	-5.8568	4.82662e-05	0.00124397
653643	GOLGA6D	-7.4937	0.664496	-6.0314	4.8294e-05	0.00124397
84944	MAEL	2.80354	4.28837	5.87694	4.84021e-05	0.00124489
10724	OGA	1.61045	6.25445	5.85281	4.86169e-05	0.00124725
285386	TPRG1	3.77506	2.28991	5.90608	4.86382e-05	0.00124725
200539	ANKRD23	-6.15024	-2.28246	-5.98473	4.8924e-05	0.00125271
55089	SLC38A4	-1.80331	5.92373	-5.84778	4.90906e-05	0.00125512
114905	C1QTNF7	2.14882	4.04019	5.84715	4.94716e-05	0.00126298
285758	MROCKI	3.20971	0.731423	5.87399	4.95446e-05	0.00126298
55205	ZNF532	-1.2078	5.48236	-5.83038	5.01855e-05	0.00127744
9961	MVP	1.84338	5.16502	5.83202	5.02916e-05	0.00127825
7223	TRPC4	3.54489	2.47784	5.86041	5.14472e-05	0.0013057
7399	USH2A	5.01532	-0.370588	5.91032	5.16984e-05	0.00131015
5891	MOK	4.01562	1.82767	5.86923	5.20833e-05	0.00131797
7164	TPD52L1	-2.46874	3.6704	-5.81492	5.24265e-05	0.00132195
27094	KCNMB3	4.94014	4.6487	5.89803	5.24523e-05	0.00132195
245711	SPDYA	2.96802	4.32081	5.82803	5.24704e-05	0.00132195
340527	NHSL2	5.29952	2.9564	5.90561	5.28399e-05	0.00132932
57538	ALPK3	2.11555	4.48326	5.79999	5.30533e-05	0.00133274
6572	SLC18A3	3.99015	-0.922206	5.85397	5.3219e-05	0.00133395
9149	DYRK1B	2.43218	4.34991	5.80364	5.32558e-05	0.00133395
7360	UGP2	-3.51196	7.73371	-5.83008	5.37552e-05	0.0013445
56729	RETN	-3.65137	4.16069	-5.83271	5.39435e-05	0.00134726
54537	SHLD2	2.78616	3.58719	5.80259	5.4077e-05	0.00134864
8405	SPOP	1.67438	5.11115	5.7788	5.43527e-05	0.00135191
56916	SMARCAD1	-2.20495	4.09369	-5.78529	5.43646e-05	0.00135191
10325	RRAGB	4.62705	-3.05511	5.85624	5.49265e-05	0.00136392
23779	ARHGAP8	1.48894	6.35776	5.76574	5.53483e-05	0.00137154
283352	TMEM132D-AS1	-2.25358	5.67869	-5.77376	5.53925e-05	0.00137154
390212	GPR152	3.59384	1.69966	5.81018	5.56367e-05	0.00137561
165055	CCDC138	3.84411	1.95577	5.81761	5.57694e-05	0.00137678
54454	ATAD2B	2.74745	2.96712	5.78018	5.58434e-05	0.00137678
85358	SHANK3	2.85367	3.269	5.78174	5.59691e-05	0.00137791
3572	IL6ST	2.3614	5.50619	5.76648	5.61895e-05	0.00138136
79767	ELMO3	-1.45108	4.97071	-5.7535	5.63663e-05	0.00138214
29119	CTNNA3	-2.46408	3.9505	-5.76473	5.65342e-05	0.00138214
55664	CDC37L1	2.63032	2.53853	5.76877	5.65417e-05	0.00138214
57415	C3orf14	1.3797	5.59725	5.75057	5.65983e-05	0.00138214
7976	FZD3	2.09901	7.28152	5.7561	5.66547e-05	0.00138214
27240	SIT 1.00	1.85494	3.42589	5.7523	5.67017e-05	0.00138214
6753	SSTR3	5.84897	-1.46006	5.86285	5.79162e-05	0.00140944
221294	NT5DC1	2.97698	1.97869	5.76207	5.79849e-05	0.00140944
57677	ZFP14	-1.8786	6.94234	-5.7354	5.81892e-05	0.00141242
63929	XPNPEP3	-3.76041	0.860401	-5.78209	5.85783e-05	0.00141987
90527	DUOXA1	1.59015	4.06684	5.72459	5.89346e-05	0.00142287
3775	KCNK1	-3.37457	2.75702	-5.76392	5.89799e-05	0.00142287
79776	ZFHX4	-1.6209	4.18665	-5.724	5.90025e-05	0.00142287
84709	MGARP	-2.69668	2.63631	-5.74139	5.90902e-05	0.00142287
55760	DHX32	-1.66981	6.01362	-5.72307	5.91143e-05	0.00142287
2059	EPS8	2.42045	3.97209	5.7318	5.93302e-05	0.00142522
283629	TSSK4	2.88289	4.81331	5.74353	5.93773e-05	0.00142522
92104	TTC30A	2.6535	3.03119	5.73111	5.99124e-05	0.00143607
401492	LINC01235	-4.09423	0.944967	-5.77569	6.02503e-05	0.00144216
6711	SPTBN1	-1.41828	9.10521	-5.70664	6.04906e-05	0.00144544
3382	ICA1	-3.94323	3.58424	-5.76686	6.05548e-05	0.00144544
5919	RARRES2	-2.76198	4.55555	-5.72339	6.08927e-05	0.0014515
22903	BTBD3	1.54188	6.33189	5.69888	6.12489e-05	0.00145798
3313	HSPA9	-1.35717	8.64865	-5.69342	6.16985e-05	0.00146666
339874	NUDT16-DT	5.45554	-2.65697	5.80351	6.21411e-05	0.00147515
201475	RAB12	2.45374	1.149	5.69936	6.23941e-05	0.00147761
25940	FAM98A	-2.59846	5.12301	-5.70242	6.24411e-05	0.00147761
1284	COL4A2	1.37266	8.69747	5.68416	6.25743e-05	0.00147761
1350	COX7C	-1.47389	6.02805	-5.68433	6.25873e-05	0.00147761
144360	LINC00477	1.92992	7.39294	5.68226	6.31245e-05	0.00148826
196051	PLPP4	13.7684	2.03081	5.95515	6.34433e-05	0.00149373
51098	IFT52	1.56553	4.79535	5.67273	6.37387e-05	0.00149864
60487	TRMT11	-1.42695	6.39423	-5.66795	6.41475e-05	0.00150443
84890	ADO	-2.61685	6.01691	-5.68416	6.42469e-05	0.00150443
84260	TCHP	-1.36171	5.54675	-5.66595	6.43257e-05	0.00150443
4016	LOXL1	1.78023	5.13365	5.66726	6.44207e-05	0.00150443
343052	LOC343052	5.49497	-0.472448	5.78065	6.44662e-05	0.00150443
8910	SGCE	1.6108	4.72195	5.66508	6.45081e-05	0.00150443
349160	LOC349160	6.0285	0.425328	5.79479	6.47578e-05	0.00150631
815	CAMK2A	3.62417	0.516118	5.71117	6.47629e-05	0.00150631
63982	ANO3	2.03003	4.14797	5.66329	6.51048e-05	0.00151222
157680	VPS13B	1.90099	2.70475	5.65748	6.55127e-05	0.00151698
105369154	PKD1P6-NPIPP1	3.33538	0.674227	5.69345	6.55179e-05	0.00151698
79657	RPAP3	2.17266	2.30431	5.66039	6.56233e-05	0.00151698
388969	C2orf68	3.28874	2.19753	5.69042	6.56614e-05	0.00151698
90557	CCDC74A	-1.39576	5.82536	-5.65016	6.5897e-05	0.00152007
387882	C12orf75	4.85379	2.16589	5.74344	6.59797e-05	0.00152007
389558	FAM180A	9.1158	1.65064	5.85912	6.60595e-05	0.00152007
128178	EDARADD	4.22238	0.749767	5.71801	6.62506e-05	0.00152139
245908	DEFB105A	2.07644	3.29604	5.65212	6.62929e-05	0.00152139
27148	STK36	2.26126	4.96947	5.65281	6.65533e-05	0.00152434
10229	COQ7	-1.21982	6.29584	-5.64241	6.66462e-05	0.00152434
9080	CLDN9	-3.78068	-1.76268	-5.69762	6.66866e-05	0.00152434
100129520	TEX13C	5.44452	-1.44075	5.75267	6.71011e-05	0.00153179
51192	CKLF	-3.62346	3.69068	-5.6838	6.75245e-05	0.00153754
54832	VPS13C	-4.73806	-0.142572	-5.72378	6.75653e-05	0.00153754
56302	TRPV5	-2.7293	1.26954	-5.65364	6.76203e-05	0.00153754
6809	STX3	-3.15844	5.61449	-5.65923	6.84086e-05	0.0015514
7373	COL14A1	-4.40728	5.16257	-5.70358	6.84288e-05	0.0015514
91661	ZNF765	5.34188	5.28312	5.73573	6.84996e-05	0.0015514
27023	FOXB1	-5.74173	1.79813	-5.74682	6.87142e-05	0.00155422
84248	FYTTD1	2.25604	5.90149	5.63081	6.88153e-05	0.00155447
10718	NRG3	2.10163	3.30719	5.62623	6.90055e-05	0.00155673
1130	LYST	3.91728	1.51943	5.67804	6.92379e-05	0.00155993
10269	ZMPSTE24	-4.4699	-2.12587	-5.69285	6.98034e-05	0.00156867
84081	NSRP1	2.51905	3.08203	5.62681	6.98574e-05	0.00156867
389799	CFAP77	4.21216	3.29448	5.68212	6.99499e-05	0.00156867
51360	MBTPS2	1.99548	5.14509	5.61536	6.99893e-05	0.00156867
5455	POU3F3	9.61891	2.39847	5.82761	7.03046e-05	0.00157257
1901	S1PR1	3.99645	2.85549	5.67056	7.03457e-05	0.00157257
220972	MARCHF8	4.1458	1.35423	5.67424	7.05376e-05	0.0015739
3691	ITGB4	-2.67337	2.68917	-5.62402	7.05875e-05	0.0015739
78999	LRFN4	2.36875	1.26976	5.61566	7.068e-05	0.00157393
203074	PRSS55	1.70277	4.23427	5.60475	7.07891e-05	0.00157433
57689	LRRC4C	1.55534	5.74219	5.59967	7.1238e-05	0.00158227
56984	PSMG2	1.68996	3.82317	5.59934	7.13663e-05	0.00158309
1047	CLGN	3.22884	3.20416	5.63141	7.16441e-05	0.00158721
85479	DNAJC5B	6.2948	-2.46695	5.73487	7.18328e-05	0.00158935
100507500	EGFR-AS1	2.88092	1.14298	5.61593	7.21247e-05	0.00159204
92610	TIFA	-1.20563	6.16978	-5.58907	7.2297e-05	0.00159204
4677	NARS1	-1.32225	7.44569	-5.58915	7.2306e-05	0.00159204
2122	MECOM	6.13221	2.6506	5.72552	7.23237e-05	0.00159204
25998	IBTK	-1.74335	4.76766	-5.58966	7.24783e-05	0.00159327
3516	RBPJ	-1.14134	8.0556	-5.58661	7.25642e-05	0.00159327
57189	DENND11	-3.29851	1.50149	-5.62289	7.28503e-05	0.00159752
9934	P2RY14	-1.40949	5.80595	-5.58134	7.31995e-05	0.00160314
23038	WDTC1	-2.8539	4.71307	-5.60123	7.36789e-05	0.00160972
401093	MBNL1-AS1	-4.5863	1.05363	-5.66176	7.36864e-05	0.00160972
6601	SMARCC2	1.96491	7.22652	5.57809	7.40509e-05	0.00161181
340596	LHFPL1	-5.48757	-2.189	-5.68923	7.41032e-05	0.00161181
390616	ANKRD34C	4.73349	-1.38047	5.66231	7.42212e-05	0.00161181
23008	KLHDC10	1.54711	5.93745	5.57186	7.43307e-05	0.00161181
23091	ZC3H13	2.42207	6.99963	5.58391	7.43408e-05	0.00161181
92745	SLC38A5	4.84171	3.40007	5.66508	7.43422e-05	0.00161181
9755	TBKBP1	-3.37052	3.48169	-5.60928	7.46741e-05	0.00161697
401164	LINC01060	1.53158	5.28997	5.56531	7.50726e-05	0.00162046
5990	RFX2	3.00704	3.34624	5.59317	7.51388e-05	0.00162046
1010	CDH12	5.02859	0.660165	5.66458	7.51503e-05	0.00162046
2946	GSTM2	1.75258	4.41173	5.56559	7.5211e-05	0.00162046
100129534	LOC100129534	-5.638	-2.16892	-5.68363	7.5309e-05	0.00162055
55388	MCM10	7.5927	-0.596958	5.73792	7.54514e-05	0.0016216
93323	HAUS8	2.48025	1.08427	5.57323	7.57307e-05	0.00162507
1501	CTNND2	2.79649	5.37439	5.58106	7.58017e-05	0.00162507
54586	EQTN	1.58801	4.4399	5.55333	7.64996e-05	0.00163649
51629	SLC25A39	2.04987	3.0845	5.55791	7.65239e-05	0.00163649
339166	LOC339166	5.74723	-2.67032	5.67494	7.67341e-05	0.00163896
5153	PDE1B	2.92105	2.28256	5.57513	7.69363e-05	0.00164124
23209	MLC1	4.71246	4.8246	5.63574	7.72304e-05	0.00164548
41	ASIC1	1.94406	4.13893	5.54695	7.76451e-05	0.00165063
23023	TMCC1	2.78179	6.56216	5.56488	7.76633e-05	0.00165063
347487	CXorf66	3.31831	2.57279	5.58099	7.77843e-05	0.00165117
9853	RUSC2	2.23808	5.20562	5.54558	7.8382e-05	0.0016599
145873	MESP2	-2.47475	3.79444	-5.55069	7.83877e-05	0.0016599
516	ATP5MC1	-1.44575	4.34821	-5.53581	7.85092e-05	0.00166043
7775	ZNF232	1.41731	4.53415	5.53424	7.86878e-05	0.00166217
85481	PSKH2	-5.25329	-2.6665	-5.64157	7.87866e-05	0.00166222
4500	MT1L	-5.24022	-2.07155	-5.63927	7.90128e-05	0.00166432
5649	RELN	3.30921	2.27399	5.5682	7.92964e-05	0.00166432
79871	RPAP2	5.90496	2.53419	5.65804	7.93613e-05	0.00166432
10298	PAK4	6.723	3.46065	5.68185	7.94032e-05	0.00166432
26228	STAP1	-1.71738	8.31133	-5.52906	7.95172e-05	0.00166432
57644	MYH7B	3.32602	3.50563	5.56665	7.95572e-05	0.00166432
3488	IGFBP5	5.85692	4.96448	5.65491	7.95611e-05	0.00166432
154386	LINC01600	6.58738	-1.67775	5.67469	7.9813e-05	0.00166757
7004	TEAD4	-2.49195	5.24332	-5.53623	8.02064e-05	0.00167376
23174	ZCCHC14	-1.36626	6.62408	-5.52007	8.0405e-05	0.00167588
1004	CDH6	5.46181	4.53823	5.63307	8.06887e-05	0.00167765
10476	ATP5PD	-4.06944	3.1197	-5.58303	8.0825e-05	0.00167765
2630	GBAP1	3.86803	2.06968	5.5746	8.09623e-05	0.00167765
387978	LINC01551	4.44643	-0.0662711	5.59558	8.09689e-05	0.00167765
6096	RORB	3.33435	3.41909	5.5555	8.0976e-05	0.00167765
50805	IRX4	1.26164	7.13386	5.50804	8.18837e-05	0.00169442
221074	SLC39A12	1.24916	6.51816	5.50575	8.21712e-05	0.00169834
283870	BRICD5	-4.33069	1.62358	-5.58009	8.23965e-05	0.00170014
285966	TCAF2	-4.88994	1.03174	-5.59936	8.24869e-05	0.00170014
152206	CCDC13	-2.65691	3.53163	-5.52121	8.26299e-05	0.00170014
150383	CDPF1	-5.80973	0.181595	-5.62871	8.26525e-05	0.00170014
79132	DHX58	-1.40865	7.05025	-5.49892	8.30841e-05	0.00170698
254268	AKNAD1	2.82705	4.48958	5.51866	8.35802e-05	0.0017142
6604	SMARCD3	3.62102	3.97649	5.54471	8.36342e-05	0.0017142
8565	YARS1	-1.7688	7.3744	-5.49535	8.3818e-05	0.00171466
130074	FAM168B	3.28265	2.73449	5.53077	8.39045e-05	0.00171466
53342	IL17D	3.96998	3.02613	5.55487	8.39544e-05	0.00171466
4665	NAB2	1.56423	4.86056	5.49002	8.43162e-05	0.00172001
283571	PROX2	2.53371	2.70515	5.49356	8.58125e-05	0.00174847
6821	SUOX	1.65258	4.11145	5.47703	8.6099e-05	0.00175142
53828	FXYD4	-4.53235	5.02438	-5.55856	8.61601e-05	0.00175142
64130	LIN7B	-5.80177	1.6189	-5.59887	8.65236e-05	0.00175673
340562	SATL1	2.52581	2.82747	5.48717	8.66402e-05	0.00175703
11338	U2AF2	1.21073	6.59608	5.47043	8.67715e-05	0.00175763
122618	PLD4	2.95907	2.21851	5.4929	8.75291e-05	0.0017709
5080	PAX6	11.7901	1.7627	5.7171	8.76662e-05	0.0017716
5764	PTN	3.5668	6.44411	5.51165	8.77733e-05	0.00177169
84950	PRPF38A	2.38169	2.80596	5.47396	8.79645e-05	0.00177244
126133	ALDH16A1	2.0282	5.39896	5.46691	8.80159e-05	0.00177244
9837	GINS1	3.48916	2.47188	5.49967	8.90417e-05	0.001791
8382	NME5	6.12038	-1.0863	5.58197	9.01827e-05	0.00181184
9332	CD163	-1.29876	5.73812	-5.44388	9.04307e-05	0.00181471
441234	ZNF716	4.32394	-0.375164	5.51814	9.06816e-05	0.00181763
8639	AOC3	-3.12629	2.20781	-5.47413	9.08773e-05	0.0018183
221687	RNF182	2.884	2.23606	5.4649	9.10943e-05	0.0018183
10140	TOB1	1.92625	3.63132	5.44264	9.11915e-05	0.0018183
166647	ADGRA3	7.36277	1.86191	5.60799	9.13457e-05	0.0018183
3693	ITGB5	-2.78176	7.77423	-5.45971	9.13984e-05	0.0018183
148137	PROSER3	-3.59238	3.94134	-5.4865	9.14051e-05	0.0018183
284486	THEM5	5.05609	-3.37271	5.53806	9.15327e-05	0.0018183
64087	MCCC2	3.42161	3.04356	5.47939	9.15579e-05	0.0018183
6498	SKIL	-2.03953	7.43649	-5.43879	9.1966e-05	0.00182431
5900	RALGDS	1.57813	6.08336	5.42946	9.26181e-05	0.0018292
57659	ZBTB4	2.4417	4.78298	5.4418	9.26694e-05	0.0018292
64782	AEN	1.39872	6.70236	5.4281	9.27053e-05	0.0018292
23097	CDK19	-2.33544	4.897	-5.43913	9.27075e-05	0.0018292
54853	WDR55	-4.1747	3.26431	-5.4983	9.27423e-05	0.0018292
152559	PAQR3	-3.14214	2.07319	-5.45997	9.29799e-05	0.00183179
80820	EEPD1	3.84061	2.99532	5.48089	9.35043e-05	0.00183815
4354	MPP1	-2.97222	4.38627	-5.44959	9.36904e-05	0.00183815
101928137	LINC02444	-4.01718	0.0360702	-5.48584	9.37199e-05	0.00183815
9738	CCP110	2.21615	3.08808	5.42866	9.38729e-05	0.00183815
55888	ZKSCAN7	2.3447	4.32128	5.43124	9.38822e-05	0.00183815
197342	EME2	2.125	5.10879	5.42652	9.39416e-05	0.00183815
2558	GABRA5	-3.6323	3.40644	-5.46697	9.44426e-05	0.00184501
6546	SLC8A1	2.8546	3.08166	5.44041	9.45061e-05	0.00184501
83440	ADPGK	-1.41541	7.40581	-5.41325	9.48758e-05	0.00184907
79908	BTNL8	2.58361	2.16986	5.42957	9.49749e-05	0.00184907
339829	CCDC39	3.02345	-0.190902	5.44147	9.51266e-05	0.00184907
167359	NIM1K	-1.43466	7.2465	-5.41151	9.51426e-05	0.00184907
107	ADCY1	-1.33602	5.64188	-5.40995	9.53326e-05	0.00185067
79853	TM4SF20	-2.71288	2.79586	-5.42956	9.55006e-05	0.00185185
387601	SLC22A25	4.82913	4.24882	5.50019	9.59166e-05	0.00185783
9906	SLC35E2A	1.59609	5.96679	5.40521	9.61932e-05	0.00186007
53	ACP2	2.6364	4.36804	5.42244	9.62477e-05	0.00186007
26024	PTCD1	1.31792	5.76772	5.39863	9.7022e-05	0.00187294
388962	BOLA3	-4.87476	-2.38579	-5.49169	9.74417e-05	0.00187894
5413	SEPTIN5	1.49636	5.89705	5.39357	9.78727e-05	0.00188514
94056	SYAP1	-1.57902	4.50414	-5.3923	9.81308e-05	0.00188649
372	ARCN1	-1.24154	8.22706	-5.39068	9.82108e-05	0.00188649
100874043	TPRG1-AS1	-4.99617	-0.731134	-5.49003	9.83392e-05	0.00188649
10050	SLC17A4	-1.28264	7.87804	-5.38964	9.838e-05	0.00188649
7547	ZIC3	1.77705	7.03881	5.38992	9.87285e-05	0.00189107
90060	CCDC120	8.49326	-1.82242	5.58104	9.9178e-05	0.00189758
79081	LBHD1	-1.59451	5.28221	-5.38401	9.94208e-05	0.00189948
84936	ZFYVE19	-3.44043	-0.186558	-5.42657	9.9535e-05	0.00189948
80762	NDFIP1	-3.1463	1.64776	-5.41603	9.96079e-05	0.00189948
692091	SNORD23	-2.53825	0.866855	-5.39466	0.000100112	0.00190617
57720	GPR107	1.3611	5.69066	5.37817	0.000100179	0.00190617
84749	USP30	1.19279	6.69004	5.37667	0.000100371	0.00190771
92949	ADAMTSL1	-1.7466	4.46768	-5.37773	0.00010058	0.00190958
101243555	PTENP1-AS	-4.72989	-2.79439	-5.46267	0.000101162	0.00191852
100124412	FAM138E	2.08993	5.00786	5.37682	0.000101419	0.00192011
51179	HAO2	2.47636	4.54748	5.38451	0.000101469	0.00192011
11140	CDC37	-2.31602	4.59184	-5.37856	0.000101828	0.00192452
8971	H1-10	2.09868	8.1057	5.37378	0.000101925	0.00192452
92659	MAFG-DT	3.13656	2.40424	5.39917	0.000102221	0.00192802
8615	USO1	-2.1249	7.8974	-5.37143	0.000102372	0.0019287
286530	P2RY8	2.09372	3.09623	5.36965	0.000102573	0.0019287
23415	KCNH4	4.62057	0.60718	5.44983	0.000102593	0.0019287
83992	CTTNBP2	1.9287	5.25019	5.3611	0.000103553	0.00194463
147920	IGFL2	1.58416	5.31581	5.35412	0.000104161	0.00195393
84985	FAM83A	2.89356	1.73843	5.37746	0.00010448	0.00195766
347741	OTOP3	5.69326	-2.37198	5.47309	0.000104699	0.00195766
205147	AMER3	3.7148	2.46657	5.40411	0.0001047	0.00195766
84266	ALKBH7	1.85993	2.78082	5.35081	0.000105094	0.0019629
161291	TMEM30B	2.58838	1.29782	5.36252	0.000105496	0.00196826
3306	HSPA2	-3.88943	4.16591	-5.39958	0.000106502	0.0019849
11159	RABL2A	1.91384	4.59075	5.34047	0.00010692	0.00198953
3570	IL6R	-4.38103	2.23704	-5.41422	0.000107043	0.00198953
83546	RTBDN	1.77155	4.26622	5.33667	0.000107289	0.00198953
57863	CADM3	1.49564	4.37819	5.33472	0.000107297	0.00198953
126695	KDF1	-4.34331	0.95052	-5.41054	0.000107434	0.00198953
5253	PHF2	1.66983	5.79664	5.33488	0.000107443	0.00198953
64793	CEP85	2.49491	3.74271	5.34698	0.000107693	0.00199204
84456	L3MBTL3	1.98107	2.93925	5.33502	0.000107992	0.00199542
147685	C19orf18	3.22634	-0.228392	5.36193	0.000108895	0.00200996
80149	ZC3H12A	1.548	4.1744	5.32472	0.000109034	0.00201037
6376	CX3CL1	3.36566	2.08724	5.36223	0.000109668	0.00201675
375190	FAM228B	5.28569	-2.62877	5.43017	0.000109697	0.00201675
4193	MDM2	-1.06553	7.31808	-5.31907	0.00010982	0.00201675
2009	EML1	2.38902	5.01442	5.33183	0.000109848	0.00201675
283025	LINC01553	3.23169	0.98629	5.35402	0.000110291	0.00202274
9631	NUP155	-5.86397	2.06857	-5.44145	0.000110961	0.00203255
5334	PLCL1	6.48558	-0.786488	5.45928	0.000111061	0.00203255
1870	E2F2	2.47309	3.91578	5.32563	0.000111274	0.00203429
4318	MMP9	-5.47609	3.18691	-5.42564	0.000111575	0.00203509
56937	PMEPA1	5.37826	1.78527	5.42123	0.000111789	0.00203509
57000	GSN-AS1	2.98217	4.26826	5.33661	0.000111897	0.00203509
150290	DUSP18	4.85107	-3.12545	5.4027	0.000111905	0.00203509
1131	CHRM3	-2.46389	3.22619	-5.32119	0.000112015	0.00203509
340146	SLC35D3	-4.32444	1.21469	-5.3833	0.000112025	0.00203509
386617	KCTD8	2.87425	1.79267	5.33175	0.000112162	0.00203542
64770	CCDC14	1.40402	5.53505	5.30287	0.000112731	0.00204206
57335	ZNF286A	-1.60528	4.44846	-5.303	0.000112875	0.00204206
200159	C1orf100	-2.74858	2.36962	-5.32393	0.000112882	0.00204206
1028	CDKN1C	2.23332	5.47692	5.30986	0.000113113	0.00204408
2290	FOXG1	11.4819	2.35276	5.54639	0.000113343	0.0020461
23433	RHOQ	1.88872	5.6668	5.29804	0.000114229	0.00205994
79747	ADGB	-2.22284	4.01876	-5.29963	0.000114912	0.0020701
440307	TTLL13	4.68931	0.00435683	5.37926	0.000115089	0.00207112
64170	CARD9	-5.12478	1.66654	-5.39254	0.000115412	0.00207478
115004	CGAS	1.88753	7.00785	5.28844	0.000115965	0.00208255
23287	AGTPBP1	-1.2941	5.67658	-5.28363	0.000116146	0.00208362
9421	HAND1	4.90312	0.836295	5.37861	0.000116576	0.00208916
121129	OR2AP1	-1.78701	5.40563	-5.27931	0.000117435	0.00210224
147495	APCDD1	-2.59196	1.25957	-5.29375	0.000117572	0.00210224
3732	CD82	2.94918	4.03027	5.30369	0.000117671	0.00210224
503569	RGMB-AS1	3.47712	-0.705231	5.32028	0.000117902	0.00210271
8501	SLC43A1	-3.20038	3.12597	-5.31047	0.000117941	0.00210271
1296	COL8A2	-3.69577	1.41566	-5.32646	0.000118209	0.00210531
27153	ZNF777	1.66956	5.43371	5.27344	0.000118331	0.00210532
23235	SIK2	1.64742	5.42731	5.26981	0.00011898	0.00211468
333932	H3C15	-5.42692	0.585333	-5.38136	0.000119348	0.00211905
90196	SYS1	1.51075	4.32791	5.26501	0.00011973	0.00212364
100506937	LOC100506937	-3.37532	7.00697	-5.30486	0.000120133	0.0021286
6251	RSU1	-1.66247	5.76612	-5.26223	0.000120431	0.00213169
90576	ZNF799	2.19659	3.40633	5.26861	0.000120576	0.00213206
348808	NPHP3-AS1	6.91683	-1.13308	5.41784	0.00012077	0.00213301
9779	TBC1D5	1.37981	6.44033	5.25847	0.000120876	0.00213301
79007	DBNDD1	1.81506	5.12814	5.25608	0.000121873	0.00214841
4131	MAP1B	2.38369	9.20929	5.26264	0.000122487	0.00215702
64320	RNF25	1.88905	5.65807	5.25106	0.00012301	0.00216403
57551	TAOK1	1.98213	5.34102	5.25058	0.00012335	0.00216779
84190	METTL25	6.23881	-0.288307	5.38318	0.000123825	0.00217393
138428	PTRH1	1.3814	5.53809	5.2417	0.00012412	0.00217591
284323	ZNF780A	3.14387	1.44031	5.27597	0.00012419	0.00217591
132320	SCLT1	-1.68721	4.52818	-5.24174	0.000124427	0.00217786
57471	ERMN	-1.17123	6.62818	-5.23743	0.000124888	0.00218371
1735	DIO3	4.73237	0.851933	5.32853	0.000125015	0.00218371
427	ASAH1	-1.49083	6.12778	-5.23561	0.000125397	0.00218817
9564	BCAR1	1.338	5.9137	5.2328	0.000125854	0.0021921
6285	S100B	5.06646	-3.00253	5.33575	0.000125876	0.0021921
79366	HMGN5	-4.61994	-0.0373575	-5.31541	0.000126845	0.00220675
54566	EPB41L4B	1.56803	4.29989	5.22755	0.000127085	0.0022087
112942	CFAP36	-1.42701	7.84138	-5.22507	0.000127454	0.00221089
23149	FCHO1	3.21683	4.09158	5.26203	0.000127467	0.00221089
219537	SMTNL1	5.26689	1.63534	5.33152	0.000128087	0.00221941
22916	NCBP2	9.90293	2.04983	5.44337	0.000128222	0.00221952
9992	KCNE2	-1.54247	7.88069	-5.21809	0.000128972	0.00223026
65996	CENPBD2P	-1.34188	6.07195	-5.21655	0.000129132	0.00223079
27173	SLC39A1	-1.31802	6.59804	-5.21517	0.000129405	0.00223327
7421	VDR	-3.99679	-0.536949	-5.27897	0.000129696	0.00223605
440738	MAP1LC3C	7.52929	-1.98931	5.38726	0.000129876	0.00223693
133022	TRAM1L1	1.65447	3.59662	5.21243	0.000130281	0.00224166
9208	LRRFIP1	-1.34481	6.50199	-5.21006	0.000130468	0.00224264
10126	DNAL4	2.724	3.56987	5.22769	0.000131309	0.00225486
79777	ACBD4	5.08843	5.35076	5.30912	0.000131474	0.00225545
100132916	SHISAL2B	-6.57712	-0.49159	-5.35346	0.000131791	0.00225864
153643	FAM81B	-1.34623	4.43053	-5.20237	0.000132067	0.00226112
374393	FAM111B	2.64787	3.42357	5.21837	0.000132812	0.00227162
648	BMI1	4.08695	3.37799	5.26516	0.000133276	0.00227731
4240	MFGE8	-1.83259	8.14129	-5.19898	0.000133441	0.00227731
139201	MAP2K4P1	-3.50231	2.94267	-5.24275	0.00013354	0.00227731
118421	LINC00161	-3.12268	4.31558	-5.22773	0.000133938	0.00228184
79635	CCDC121	1.80497	3.81293	5.19443	0.000134344	0.00228441
9425	CDYL	-3.12148	3.53008	-5.22523	0.000134465	0.00228441
11189	CELF3	1.35494	7.38655	5.19095	0.000134486	0.00228441
27445	PCLO	-1.30541	7.81161	-5.18662	0.000135389	0.00229748
440138	ALG11	-5.85245	-1.23802	-5.31393	0.000135698	0.00230048
63827	BCAN	2.77764	3.27964	5.20792	0.000135846	0.00230071
56829	ZC3HAV1	2.61102	3.83805	5.20224	0.000136045	0.00230182
7552	ZNF711	1.55405	5.47548	5.18138	0.000136715	0.00231091
64788	LMF1	-2.82253	3.97656	-5.20331	0.000137142	0.00231207
199745	THAP8	2.08009	4.97327	5.18512	0.000137176	0.00231207
460	ASTN1	3.88739	4.67745	5.23977	0.000137186	0.00231207
51167	CYB5R4	1.44505	4.19222	5.17666	0.000137633	0.00231526
113829	SLC35A4	-4.1988	4.51743	-5.24901	0.000137644	0.00231526
23151	GRAMD4	2.61823	4.62114	5.19437	0.000137804	0.00231569
9718	ECE2	-3.28158	1.64825	-5.21466	0.000137944	0.00231579
143282	FGFBP3	2.44448	4.2073	5.18746	0.00013833	0.00232002
8662	EIF3B	-1.05763	8.05834	-5.1704	0.000138865	0.00232481
54856	GON4L	-2.67205	1.3829	-5.19051	0.000138988	0.00232481
25801	GCA	1.81021	6.47392	5.17296	0.00013902	0.00232481
9522	SCAMP1	-1.31724	4.49507	-5.1687	0.000139303	0.00232729
8642	DCHS1	3.07169	6.2647	5.20036	0.000139538	0.00232897
9610	RIN1	5.25278	2.1148	5.27419	0.00014023	0.00233824
26233	FBXL6	-2.91793	4.1349	-5.1911	0.0001405	0.00234049
404220	C6orf201	2.20373	5.93587	5.17114	0.000140771	0.00234274
55163	PNPO	-1.14556	6.64047	-5.16085	0.000141001	0.00234431
23170	TTLL12	2.31134	3.8546	5.17176	0.000141137	0.00234432
399694	SHC4	4.88374	-2.71159	5.25439	0.000141878	0.00235436
9673	SLC25A44	1.40309	7.22073	5.15606	0.000142183	0.00235567
26153	KIF26A	1.66489	4.08327	5.15725	0.00014223	0.00235567
57690	TNRC6C	4.47779	1.92891	5.23682	0.000142628	0.00235999
64591	TSPY2	3.81186	0.707061	5.21168	0.000142858	0.00236154
8882	ZPR1	-1.37265	5.89479	-5.15154	0.000143187	0.00236471
2913	GRM3	4.05457	2.90016	5.21825	0.000143379	0.00236562
653381	SORD2P	-4.29042	-2.22505	-5.2247	0.000143863	0.00237134
9942	XYLB	1.89531	3.05986	5.15099	0.0001442	0.00237462
54544	CRCT1	-2.47971	5.19411	-5.16016	0.00014469	0.00238021
84133	ZNRF3	1.18756	5.67414	5.14411	0.000144815	0.00238021
91574	MTRFR	2.62928	3.72947	5.16197	0.000145191	0.00238352
124590	USH1G	1.06419	5.77126	5.1415	0.000145401	0.00238352
10963	STIP1	2.21329	6.11122	5.15091	0.000145431	0.00238352
9211	LGI1	8.54299	1.03813	5.33677	0.000145805	0.00238738
23552	CDK20	-3.79998	1.61785	-5.1975	0.000146041	0.00238897
55086	RADX	2.75679	3.97361	5.16024	0.000146445	0.00239333
100506895	LUARIS	5.98552	-0.972484	5.26851	0.000146844	0.00239749
3336	HSPE1	-1.66008	6.27073	-5.13661	0.000146978	0.00239749
81849	ST6GALNAC5	-2.96832	7.20427	-5.16375	0.000147158	0.00239816
1949	EFNB3	2.34457	5.36091	5.14132	0.000148342	0.00241518
342897	NCCRP1	-1.87953	5.47304	-5.13154	0.000148698	0.00241698
284004	HEXD	2.66444	3.99877	5.14788	0.000148733	0.00241698
54928	BPNT2	-1.23981	6.7722	-5.12346	0.000149677	0.00242859
102724064	B4GAT1-DT	2.89342	0.350438	5.15002	0.000149859	0.00242859
100288485	MTRNR2L7	-2.531	4.30016	-5.13949	0.000149869	0.00242859
8349	H2BC21	2.62161	3.48469	5.14038	0.000150242	0.00243015
104266959	LINC01195	-3.77167	1.32793	-5.17876	0.000150248	0.00243015
51805	COQ3	-1.72585	5.85822	-5.12051	0.000150939	0.00243827
83982	IFI27L2	-3.79477	3.32942	-5.17609	0.000151098	0.00243827
64641	EBF2	1.25068	4.91199	5.11724	0.000151174	0.00243827
9068	ANGPTL1	6.92478	-2.24895	5.27489	0.000151602	0.0024429
84545	MRPL43	2.02301	4.22603	5.12056	0.000151826	0.00244423
5799	PTPRN2	4.52498	3.43476	5.19807	0.000152182	0.00244767
79095	BBLN	-3.81413	3.10433	-5.17078	0.000152563	0.00245153
63891	RNF123	1.37774	4.81018	5.10619	0.000153934	0.00247126
3816	KLK1	-5.06556	-0.118739	-5.2082	0.000154312	0.00247501
51280	GOLM1	1.38347	4.48074	5.10131	0.000155143	0.00248449
54899	PXK	2.72614	3.04226	5.12252	0.000155347	0.00248449
110806277	PNMA8C	3.80331	0.649382	5.15889	0.000155411	0.00248449
23230	VPS13A	1.24324	5.96773	5.09966	0.000155478	0.00248449
10280	SIGMAR1	-3.67619	0.66936	-5.15072	0.000156303	0.00249405
3385	ICAM3	-2.54325	2.90499	-5.11334	0.000156366	0.00249405
131408	FAM131A	-2.9913	8.59974	-5.12493	0.0001568	0.00249867
3855	KRT7	-3.22125	0.784471	-5.12864	0.000157809	0.00251242
342371	ATXN1L	1.41331	5.09305	5.09009	0.000157978	0.0025128
79443	FYCO1	-4.52018	1.66502	-5.17153	0.000158777	0.00252149
11112	HIBADH	2.13889	5.36831	5.09445	0.000158817	0.00252149
7039	TGFA	-4.64418	1.1005	-5.17032	0.000160216	0.0025395
388882	FAM230I	4.5982	-3.25939	5.16858	0.000160245	0.0025395
3992	FADS1	1.72635	7.85113	5.07986	0.000161084	0.00255045
51213	LUZP4	3.95998	0.895857	5.1397	0.00016177	0.00255896
149175	MANEAL	-2.20475	2.15509	-5.08182	0.0001624	0.00256658
56654	NPDC1	-1.13314	5.22727	-5.068	0.000163534	0.0025804
54328	GPR173	-3.17639	1.32526	-5.10482	0.000163574	0.0025804
2891	GRIA2	8.36225	-1.58936	5.257	0.000164613	0.00259442
78994	PRR14	-1.70848	5.2389	-5.0626	0.000165565	0.00260704
63874	ABHD4	-3.31184	1.32589	-5.10128	0.000165755	0.00260766
10196	PRMT3	-1.60566	5.32649	-5.05939	0.000166204	0.00261201
23019	CNOT1	5.72479	0.229534	5.18296	0.000166334	0.00261201
645382	PRAMEF33	2.21536	3.71014	5.06656	0.000166491	0.0026121
646862	RNF225	2.91896	2.85432	5.08384	0.0001669	0.00261613
340393	TMEM249	5.09832	-1.14826	5.16001	0.000167063	0.00261631
339291	LRRC30	1.62122	4.51157	5.04946	0.000168907	0.00264278
3280	HES1	2.29291	4.36325	5.05722	0.000169461	0.00264906
84159	ARID5B	-1.45537	5.03982	-5.04559	0.000169707	0.0026505
11278	KLF12	5.58659	-1.2951	5.16509	0.00017001	0.00265284
387893	KMT5A	-4.74561	-2.90397	-5.13564	0.000170415	0.00265674
23368	PPP1R13B	-1.21543	9.03531	-5.04166	0.000170618	0.00265751
339456	TMEM52	2.32388	1.27341	5.05171	0.000171165	0.00266362
9907	AP5Z1	1.62147	3.12387	5.04048	0.000171363	0.00266431
100132015	TEX13D	2.70731	0.273601	5.05859	0.000172036	0.00267237
51083	GAL	-1.44007	6.47083	-5.03579	0.000172386	0.0026754
2019	EN1	6.66626	-1.7072	5.18709	0.000172649	0.00267707
162282	ANKFN1	1.44855	3.93695	5.03162	0.000173555	0.00268871
84957	RELT	-1.48253	5.81004	-5.03033	0.000173958	0.00269163
144715	RAD9B	1.97335	4.5655	5.03467	0.000174056	0.00269163
54512	EXOSC4	4.97674	-0.331906	5.12986	0.000174245	0.00269215
6656	SOX1	10.8608	2.1618	5.26129	0.000175264	0.00270402
23114	NFASC	1.58072	4.61069	5.026	0.000175328	0.00270402
90333	ZNF468	-3.29165	1.83103	-5.06496	0.000175579	0.00270548
343521	DYNLT4	7.64692	-1.5041	5.19864	0.000176289	0.002714
29789	OLA1	-3.86328	6.05555	-5.08068	0.000176957	0.00271621
23223	RRP12	2.6908	5.25849	5.04045	0.000177014	0.00271621
283596	SNHG10	6.43951	-1.16996	5.1648	0.000177191	0.00271621
57730	ANKRD36B	1.76935	4.86901	5.02069	0.000177281	0.00271621
642968	FAM163B	-2.56827	1.51625	-5.03577	0.000177368	0.00271621
58191	CXCL16	1.57696	4.47347	5.01876	0.000177377	0.00271621
2113	ETS1	-3.45063	5.9459	-5.06165	0.000178135	0.0027254
10086	HHLA1	-3.54808	5.52798	-5.0631	0.000178724	0.002732
196410	METTL7B	1.42101	5.48689	5.00352	0.000181562	0.00276707
400236	FOXN3-AS1	3.47992	1.85638	5.05035	0.000181736	0.00276707
314	AOC2	-2.33637	2.55041	-5.01441	0.000181873	0.00276707
151877	MAGI1-IT1	-4.56609	3.14118	-5.08903	0.000181916	0.00276707
960	CD44	-3.00147	3.10121	-5.03322	0.000181919	0.00276707
55884	WSB2	-2.62774	4.36664	-5.02108	0.000182118	0.00276707
6509	SLC1A4	3.5654	2.78523	5.05196	0.000182168	0.00276707
388394	RPRML	6.0681	-0.132555	5.1366	0.000182301	0.00276707
80221	ACSF2	-1.99689	4.21586	-5.00463	0.000182808	0.00277145
4145	MATK	-3.57999	2.74241	-5.04998	0.000182911	0.00277145
55816	DOK5	6.97662	-0.563195	5.15879	0.000183117	0.00277213
9258	MFHAS1	2.04937	4.49957	5.00271	0.000183629	0.00277638
590	BCHE	3.23899	2.06025	5.03517	0.000183719	0.00277638
10361	NPM2	-2.22122	5.45983	-5.00492	0.000183936	0.00277722
2935	GSPT1	-1.28879	8.05008	-4.99292	0.000184586	0.00278444
22898	DENND3	1.78985	4.79231	4.99538	0.000184736	0.00278444
2039	DMTN	2.91137	2.85317	5.01997	0.000184994	0.00278589
23264	ZC3H7B	2.77568	5.35033	5.01246	0.000185982	0.00279733
6496	SIX3	10.7795	0.61	5.22274	0.000186078	0.00279733
58526	MID1IP1	1.51264	6.53988	4.98463	0.000187305	0.00281333
11259	FILIP1L	2.18544	3.65439	4.98826	0.000188741	0.00283091
91120	ZNF682	-3.26606	1.81015	-5.01888	0.000188934	0.00283091
50651	SLC45A1	-1.70743	3.45745	-4.98055	0.000188968	0.00283091
55558	PLXNA3	1.47825	4.45628	4.9754	0.000190072	0.00284322
10421	CD2BP2	-2.86619	3.2896	-5.0017	0.000190119	0.00284322
6419	SETMAR	2.05399	3.4458	4.98002	0.000190521	0.00284677
344657	LRRIQ4	2.13094	1.90285	4.97901	0.000191262	0.00285083
112483	SAT2	1.77238	3.91404	4.97364	0.000191289	0.00285083
3111	HLA-DOA	-4.36368	3.86796	-5.05091	0.000191289	0.00285083
800	CALD1	-2.00298	8.50133	-4.97358	0.000192258	0.00286256
9290	GPR55	6.93077	3.50247	5.12705	0.000192408	0.00286256
8987	STBD1	-1.82926	2.20635	-4.96649	0.000193717	0.00287956
55692	LUC7L	1.82101	5.80038	4.96575	0.00019392	0.00288009
399967	PATE2	4.75605	3.03838	5.0557	0.000194141	0.0028809
5306	PITPNA	1.07823	6.43861	4.96083	0.000194343	0.00288141
5924	RASGRF2	-4.82311	2.85399	-5.05564	0.000194898	0.00288717
2582	GALE	1.41921	3.4765	4.95609	0.000196026	0.00290139
5366	PMAIP1	-3.94415	6.18163	-5.02015	0.000196196	0.00290141
166614	DCLK2	1.92035	2.30818	4.95852	0.000196612	0.00290508
81929	SEH1L	1.50206	5.39813	4.95399	0.00019681	0.00290552
2526	FUT4	-1.69158	3.02971	-4.95474	0.000196986	0.00290563
23332	CLASP1	1.75871	6.4502	4.95447	0.000197276	0.00290743
2254	FGF9	4.73558	1.52527	5.04423	0.000197576	0.00290936
23109	DDN	-3.4088	5.922	-4.99587	0.00019776	0.00290959
79097	TRIM48	1.38768	5.13674	4.94935	0.000198143	0.00291273
92170	MTG1	6.61084	0.511246	5.09918	0.000198583	0.00291672
222008	VSTM2A	4.32444	1.76519	5.02592	0.000198786	0.00291722
54505	DHX29	-1.4958	4.86058	-4.94665	0.000199156	0.00292016
22836	RHOBTB3	2.26906	4.06563	4.95554	0.000199599	0.00292418
25820	ARIH1	-2.63077	4.34682	-4.96213	0.000200437	0.00292996
58480	RHOU	-1.42469	5.9193	-4.94227	0.000200474	0.00292996
7158	TP53BP1	1.90667	6.98419	4.94626	0.000200503	0.00292996
84680	ACCS	-1.69665	5.11391	-4.94291	0.000200816	0.00293205
6529	SLC6A1	3.79705	0.501091	4.99713	0.000201928	0.00294579
8411	EEA1	-1.11976	6.18205	-4.93659	0.000202133	0.0029463
4233	MET	-3.63431	3.16251	-4.98928	0.000202564	0.00295008
2868	GRK4	3.69706	0.633329	4.98819	0.000203684	0.00296263
11260	XPOT	5.99286	-0.757814	5.06589	0.000203769	0.00296263
27202	C5AR2	-6.97192	-0.730993	-5.09051	0.000204528	0.00297116
121665	SPPL3	5.03217	0.953605	5.03207	0.000204908	0.00297418
8707	B3GALT2	6.94744	-2.41601	5.08763	0.000205279	0.00297472
257202	GPX6	2.45163	3.1746	4.94224	0.000205411	0.00297472
833	CARS1	-1.29272	6.04194	-4.92625	0.000205626	0.00297472
7086	TKT	-2.34385	9.92312	-4.93841	0.000205805	0.00297472
6697	SPR	-3.51474	2.03798	-4.97523	0.000205807	0.00297472
57558	USP35	-2.8425	9.33752	-4.95007	0.000206543	0.00298287
55857	KIZ	-1.76735	4.88999	-4.92536	0.000206854	0.00298485
4299	AFF1	-1.58479	7.33213	-4.92251	0.000207285	0.00298858
135886	TMEM270	-3.81756	-1.72579	-4.97969	0.000208024	0.0029934
642345	MIR4500HG	-2.18892	3.05963	-4.92829	0.000208073	0.0029934
24140	FTSJ1	-1.8203	4.38583	-4.92214	0.00020814	0.0029934
864	RUNX3	-3.95728	0.820847	-4.98079	0.000209391	0.00300889
51300	TIMMDC1	4.42547	0.163031	4.99308	0.000210995	0.00302942
23154	NCDN	1.32954	6.81395	4.90904	0.000211484	0.00303251
146562	DNAAF8	-5.83306	-1.44212	-5.03813	0.000211562	0.00303251
1195	CLK1	1.22355	5.43716	4.90804	0.000211762	0.00303286
26998	FETUB	-3.45484	3.50403	-4.95459	0.000212126	0.00303409
220963	SLC16A9	1.80754	2.94549	4.91001	0.000212237	0.00303409
114571	SLC22A9	-3.05412	5.71976	-4.93972	0.00021244	0.00303409
154761	LOC154761	2.23209	3.37172	4.91564	0.000212716	0.00303409
22913	RALY	2.03862	4.16978	4.9119	0.000212728	0.00303409
51654	CDK5RAP1	1.74542	4.96788	4.90726	0.000212955	0.00303448
128229	TSACC	-5.81973	1.82292	-5.03327	0.000213106	0.00303448
56751	BARHL1	1.65257	5.33147	4.9032	0.000214073	0.00304573
23028	KDM1A	6.32835	1.29625	5.04334	0.000214773	0.00305317
117157	SH2D1B	-4.08635	1.96986	-4.96811	0.000215441	0.00306015
2651	GCNT2	-3.00578	6.06795	-4.92862	0.000215762	0.00306219
6542	SLC7A2	-4.31277	4.51116	-4.97292	0.000216643	0.00307216
146849	CCDC42	5.19838	-3.10315	5.00192	0.000217232	0.00307651
80020	FOXRED2	-2.02098	3.8753	-4.89854	0.000217306	0.00307651
1039	CDR2	-1.35494	5.49288	-4.88984	0.00021822	0.00308693
116448	OLIG1	-1.82213	5.32707	-4.89258	0.000218411	0.00308709
114796	PSMG3-AS1	-2.43314	5.69734	-4.90355	0.000218628	0.00308763
131096	KCNH8	-1.354	4.41921	-4.88536	0.000219821	0.00310194
34	ACADM	1.47883	5.56392	4.88318	0.000220769	0.00311221
1294	COL7A1	1.96915	4.10986	4.88678	0.000221215	0.00311221
100506835	LINC00840	4.86451	-3.55539	4.97916	0.000221383	0.00311221
131034	CPNE4	-3.32296	1.96003	-4.92377	0.000221403	0.00311221
26290	GALNT8	-1.87432	2.97157	-4.884	0.000221728	0.00311221
201626	PDE12	6.00252	-1.90019	5.01432	0.000221794	0.00311221
9782	MATR3	1.72907	6.01576	4.8821	0.000221811	0.00311221
661	POLR3D	-1.5216	6.38328	-4.87991	0.000222029	0.00311273
1407	CRY1	-1.15249	5.5959	-4.8779	0.000222382	0.00311516
399814	C10orf120	2.0124	2.54455	4.88354	0.000222638	0.00311622
55384	MEG3	-1.1971	7.18823	-4.87147	0.000224742	0.00314093
342346	C16orf96	-3.05832	2.73092	-4.90542	0.000224768	0.00314093
8824	CES2	1.88528	4.68744	4.87421	0.000225356	0.0031466
341032	C11orf53	5.9934	-0.519765	5.00181	0.000226293	0.00315713
4942	OAT	-1.8471	6.05938	-4.87037	0.000226589	0.00315871
84210	ANKRD20A1	1.69466	5.77875	4.86577	0.000227681	0.003171
80332	ADAM33	1.47701	5.90499	4.86385	0.000227839	0.003171
221060	RPP38-DT	-4.65642	-2.91911	-4.95363	0.000228147	0.00317232
3547	IGSF1	-1.95057	4.54742	-4.8672	0.000228301	0.00317232
126626	GABPB2	2.45082	3.95197	4.87649	0.000228695	0.00317524
202	CRYBG1	-5.66709	3.31569	-4.98368	0.000229394	0.00318237
10332	CLEC4M	-5.08656	-1.29072	-4.96386	0.000229836	0.00318595
120356740	TOMT	2.95292	2.08392	4.88753	0.00023014	0.0031876
6029	RN7SL1	2.9732	1.5385	4.8872	0.000230517	0.00318776
80817	CEP44	4.15753	2.5564	4.92876	0.000230808	0.00318776
100131378	C11orf91	-2.81874	1.37285	-4.88146	0.000230809	0.00318776
8654	PDE5A	-2.18226	5.0898	-4.8644	0.000230903	0.00318776
23567	ZNF346	-7.30288	2.68379	-5.02394	0.000231075	0.00318776
7784	ZP3	-3.80331	2.08652	-4.91324	0.000231793	0.00319511
57102	C12orf4	3.28193	2.99781	4.89316	0.000232266	0.00319882
123920	CMTM3	-3.61526	-1.23078	-4.90432	0.000232576	0.00319882
6231	RPS26	-1.37385	5.57293	-4.85074	0.000232618	0.00319882
23099	ZBTB43	3.58202	4.22185	4.89982	0.000233839	0.00321181
246705	LINC00314	1.97808	2.18018	4.85272	0.000233934	0.00321181
1984	EIF5A	-1.49799	8.43205	-4.84619	0.000234549	0.00321768
100129484	LINC02983	2.49845	4.2134	4.86102	0.000235052	0.00322203
55889	GOLGA6B	2.26039	3.1593	4.85284	0.00023596	0.00323191
101928992	LINC02069	-4.10748	2.93853	-4.91168	0.000236683	0.00323923
5777	PTPN6	-4.23398	3.3575	-4.91545	0.000237002	0.00324104
80264	ZNF430	1.71725	3.72678	4.84034	0.00023743	0.00324432
22909	FAN1	-1.32735	6.55714	-4.83653	0.000238035	0.00325001
286826	LIN9	5.22424	-2.5427	4.94543	0.000238699	0.00325459
55212	BBS7	-2.60742	8.76476	-4.85423	0.000238868	0.00325459
5495	PPM1B	-1.1688	6.69837	-4.83372	0.000239028	0.00325459
116151	FAM210B	-1.22918	6.80798	-4.83354	0.000239125	0.00325459
116835	HSPA12B	-1.98189	4.05391	-4.83728	0.000239953	0.00326102
220134	SKA1	-1.51045	5.51399	-4.8321	0.000240045	0.00326102
124056	NOXO1	2.76189	3.16438	4.85525	0.000240272	0.00326102
22925	PLA2R1	2.80201	3.31793	4.85629	0.000240353	0.00326102
388333	SPDYE4	2.00845	1.59345	4.83544	0.000240849	0.00326344
4671	NAIP	2.75007	2.51589	4.85326	0.000240915	0.00326344
30827	CXXC1	3.32825	1.56356	4.8718	0.000241232	0.00326344
29916	SNX11	2.20437	2.39322	4.83802	0.000241288	0.00326344
286023	FLJ40288	4.40113	-1.47181	4.90979	0.000241612	0.00326526
146547	PRSS36	2.15557	1.58187	4.83503	0.000242077	0.00326899
51297	BPIFA1	-3.34731	2.6542	-4.86893	0.000242648	0.00327414
54831	BEST2	2.46121	2.54697	4.83871	0.000243436	0.0032822
84871	AGBL4	8.93249	0.931399	5.02519	0.000243987	0.00328404
728689	EIF3CL	1.59876	6.56004	4.82243	0.0002441	0.00328404
6494	SIPA1	-1.22656	4.97576	-4.82078	0.000244175	0.00328404
23562	CLDN14	-1.29316	6.74125	-4.82019	0.000244458	0.00328404
56850	GRIPAP1	2.05456	3.19404	4.8269	0.000244565	0.00328404
285834	HCG22	-5.66937	-0.631969	-4.94447	0.000244714	0.00328404
64081	PBLD	2.51496	0.409037	4.8359	0.000245138	0.00328717
285368	PRRT3	-1.4571	5.2342	-4.81662	0.000246106	0.00329759
4359	MPZ	-3.25375	1.36541	-4.8554	0.000246772	0.00330395
4306	NR3C2	-3.18752	0.670976	-4.85113	0.000247569	0.00331178
1051	CEBPB	-2.99701	3.8041	-4.84421	0.00024774	0.00331178
2568	GABRP	-4.31907	0.774509	-4.88983	0.000248496	0.00331857
5916	RARG	-3.46326	4.32442	-4.85832	0.000248633	0.00331857
84696	ABHD1	1.79228	4.49992	4.81144	0.000249277	0.00331966
56892	TCIM	-4.32791	-3.34596	-4.88821	0.000249295	0.00331966
9697	TRAM2	1.4137	6.97104	4.80824	0.000249434	0.00331966
114823	LENG8	1.85349	5.00933	4.81133	0.000249627	0.00331966
163259	DENND2C	3.55255	-1.92636	4.85902	0.000249677	0.00331966
27242	TNFRSF21	-2.2871	5.41326	-4.8181	0.000250063	0.00331981
5525	PPP2R5A	-2.40232	5.09382	-4.82057	0.000250187	0.00331981
65985	AACS	-2.04046	3.86912	-4.81262	0.000250265	0.00331981
55975	KLHL7	-1.80076	4.49489	-4.80792	0.000250761	0.00332383
5696	PSMB8	-4.35152	1.47466	-4.88335	0.00025166	0.00333319
285282	RABL3	1.31897	5.17596	4.80157	0.000252059	0.00333592
81569	ACTL8	-1.25958	7.77579	-4.80049	0.000252455	0.00333859
51367	POP5	-1.40343	8.48774	-4.79946	0.000253038	0.00334086
169841	ZNF169	-1.70646	3.68118	-4.8012	0.000253127	0.00334086
5216	PFN1	-1.6848	9.15759	-4.80025	0.000253438	0.00334086
6195	RPS6KA1	-1.50017	5.54487	-4.79863	0.000253564	0.00334086
23221	RHOBTB2	1.78922	6.32875	4.80075	0.000253677	0.00334086
100506113	UVRAG-DT	5.17264	-3.3782	4.9066	0.000253788	0.00334086
6002	RGS12	1.24676	5.48362	4.79675	0.000254	0.0033411
322	APBB1	1.76771	5.56513	4.7983	0.000254599	0.00334644
116937	SNORD83A	-1.65568	5.31108	-4.79629	0.000254985	0.00334895
1525	CXADR	-1.12547	7.67627	-4.79283	0.000255581	0.00335423
23129	PLXND1	1.6041	4.1915	4.7904	0.000257293	0.00337414
1879	EBF1	5.42745	1.031	4.90544	0.000257768	0.0033778
9962	SLC23A2	-2.18529	3.27171	-4.79684	0.000258024	0.00337859
5522	PPP2R2C	-3.06776	4.15408	-4.82039	0.000258695	0.00338481
10312	TCIRG1	-1.21143	5.99261	-4.78239	0.00026004	0.00339878
22823	MTF2	-3.2922	6.1156	-4.82479	0.000260157	0.00339878
10531	PITRM1	3.50622	4.53238	4.83017	0.000261155	0.00340924
100288380	ULK4P2	1.9146	2.28839	4.78284	0.000261963	0.0034172
9867	PJA2	2.20533	3.32254	4.78247	0.000264391	0.00344627
9804	TOMM20	1.39976	5.39035	4.76908	0.000265987	0.00346202
84126	ATRIP	4.64765	1.66843	4.85998	0.000266182	0.00346202
130749	CPO	1.70474	3.76104	4.77021	0.000266353	0.00346202
115584	SLC5A11	-2.40423	4.93478	-4.78229	0.00026651	0.00346202
84436	ZNF528	4.79505	1.37388	4.86337	0.000266942	0.00346202
110806279	SMIM28	2.78061	2.36758	4.79193	0.000266985	0.00346202
100287513	USP17L22	4.13643	-0.831736	4.83962	0.000267106	0.00346202
57461	ISY1	-3.24895	6.13749	-4.80713	0.000267205	0.00346202
23090	ZNF423	2.41778	8.89402	4.78001	0.000267669	0.00346544
221481	ARMC12	1.33188	5.55692	4.76423	0.000268025	0.00346744
353	APRT	-1.62088	5.34927	-4.76384	0.000268842	0.00347372
55114	ARHGAP17	-1.49352	4.20556	-4.76285	0.000268913	0.00347372
3620	IDO1	-6.4617	1.63076	-4.9082	0.000269869	0.00348285
84223	IQCG	-3.51903	0.162463	-4.81049	0.000270023	0.00348285
339766	MROH2A	1.79404	2.81121	4.75981	0.000271383	0.00349778
378707	RN7SL3	4.13472	1.577	4.82929	0.000271696	0.0034992
374654	KIF7	2.61427	3.26844	4.77558	0.000272043	0.00349927
80185	TTI2	1.51697	5.45528	4.75581	0.000272107	0.00349927
64410	KLHL25	-3.40577	5.85922	-4.80127	0.000272328	0.00349951
387521	PEDS1	2.30103	5.08249	4.76525	0.000272979	0.00350526
5686	PSMA5	-1.21919	5.79709	-4.75235	0.000273219	0.00350574
64645	MFSD14A	4.37429	1.20234	4.83221	0.0002743	0.00351697
220202	ATOH7	3.99258	2.11404	4.81792	0.000274502	0.00351697
388021	TMEM179	8.23537	-1.03071	4.93836	0.000275195	0.00352134
65109	UPF3B	1.40735	8.93874	4.74833	0.000275251	0.00352134
80298	MTERF2	1.34186	6.5009	4.74383	0.000277199	0.00354363
51547	SIRT7	-1.6401	4.39848	-4.74446	0.000277637	0.0035466
93034	NT5C1B	-3.78805	6.00494	-4.8028	0.000277998	0.00354859
129285	PPP1R21	1.59562	4.0233	4.74187	0.000278668	0.00354937
1800	DPEP1	-4.42073	0.311351	-4.82382	0.000278922	0.00354937
3362	HTR6	-5.16537	-0.361465	-4.84876	0.000279223	0.00354937
112268408	LOC112268408	3.6593	1.42534	4.7954	0.000279243	0.00354937
4886	NPY1R	-2.04325	3.43186	-4.7462	0.000279245	0.00354937
57062	DDX24	4.09946	-3.3799	4.81142	0.000279294	0.00354937
79815	NIPAL2	-2.19418	1.60185	-4.74658	0.00028043	0.00355966
375056	MIA3	1.99505	5.48463	4.74262	0.000280516	0.00355966
6262	RYR2	-3.21923	1.35104	-4.77611	0.00028083	0.00356103
63915	BLOC1S5	-4.8531	3.20077	-4.83008	0.000283061	0.00358669
80157	CWH43	-1.12653	7.55741	-4.73023	0.000283325	0.0035874
57687	VAT1L	1.56236	7.60933	4.73088	0.000283662	0.00358903
2619	GAS1	4.96185	4.36551	4.83153	0.000284121	0.0035922
23093	TTLL5	-2.24151	4.72617	-4.73919	0.000284365	0.00359266
286128	ZFP41	3.62886	-0.59069	4.78034	0.000285795	0.00360659
64772	ENGASE	-1.1259	6.98159	-4.72478	0.000285886	0.00360659
116987	AGAP1	3.61841	1.70192	4.77814	0.000286662	0.00361374
101928311	LINC01668	-3.14176	-0.662421	-4.75671	0.000288733	0.00363506
57146	LDAF1	3.29195	1.66685	4.76191	0.000288774	0.00363506
578	BAK1	-1.37931	4.94635	-4.71352	0.00029148	0.00366644
5920	PLAAT4	-4.14797	-2.91156	-4.78349	0.000293457	0.00368312
10768	AHCYL1	-1.11772	6.73649	-4.70878	0.000293541	0.00368312
163590	TOR1AIP2	-4.03891	0.980208	-4.77923	0.000293594	0.00368312
10966	RAB40B	1.47444	2.95594	4.70883	0.000293941	0.00368312
747	DAGLA	2.06846	3.42509	4.71558	0.000293985	0.00368312
29801	ZDHHC8	2.02986	2.58889	4.71427	0.00029428	0.00368312
2895	GRID2	-4.51268	4.95469	-4.79458	0.000294441	0.00368312
6487	ST3GAL3	1.43595	4.15692	4.70748	0.000294513	0.00368312
4522	MTHFD1	-1.16406	7.2738	-4.70318	0.000296292	0.00370111
576	ADGRB2	1.69094	5.66798	4.70539	0.00029638	0.00370111
1847	DUSP5	-4.56337	4.01397	-4.79149	0.000296851	0.0037043
102191832	FBXW7-AS1	-1.40447	3.83691	-4.6993	0.000298465	0.00372089
9754	STARD8	1.40928	4.5476	4.69902	0.000298611	0.00372089
161159	ACTN1-DT	-3.45086	0.30555	-4.74675	0.000298998	0.00372279
149428	BNIPL	2.46546	3.56699	4.71367	0.000299393	0.00372279
55041	PLEKHB2	-5.98338	0.584122	-4.8322	0.000299411	0.00372279
57822	GRHL3	3.24739	2.08633	4.73708	0.00030018	0.00372888
548644	POLR2J3	-3.80598	3.59251	-4.75593	0.00030091	0.00372888
283796	GOLGA8IP	-3.74864	-2.45378	-4.7533	0.000301174	0.00372888
5655	KLK10	-4.33767	0.470991	-4.7746	0.000301272	0.00372888
5657	PRTN3	-4.97446	-1.10837	-4.79678	0.000301282	0.00372888
54205	CYCS	-1.77596	5.17307	-4.69627	0.00030134	0.00372888
54923	LIME1	-3.17784	3.12636	-4.73216	0.000301413	0.00372888
23581	CASP14	1.60346	5.38056	4.69335	0.000301977	0.00373303
2563	GABRD	2.62399	1.5709	4.71256	0.000302181	0.00373303
813	CALU	-1.29642	8.70906	-4.68944	0.000303214	0.00374311
2737	GLI3	2.15636	7.63575	4.6982	0.000303451	0.00374336
145497	LRRC74A	3.43464	0.95246	4.73467	0.000304788	0.00375716
387990	TOMM20L	9.34145	1.25123	4.89643	0.000305253	0.00375794
7480	WNT10B	5.01625	-1.29519	4.78988	0.000305489	0.00375794
24139	EML2	1.94212	3.32913	4.69019	0.000305536	0.00375794
653333	FAM86B2	1.86766	5.04098	4.68833	0.000305922	0.00375794
54	ACP5	-4.32853	1.42005	-4.76508	0.00030594	0.00375794
147710	IGSF23	-3.77874	1.10621	-4.74015	0.000308437	0.00378364
6653	SORL1	-2.14701	7.47235	-4.68813	0.00030847	0.00378364
5118	PCOLCE	-1.82167	4.31924	-4.68224	0.000308718	0.00378399
103344932	PGM5P4-AS1	2.20995	1.59675	4.6853	0.000310614	0.00380452
4331	MNAT1	-1.33272	4.85822	-4.67453	0.000310845	0.00380465
23636	NUP62	1.82742	5.07193	4.67596	0.000311994	0.00381601
55647	RAB20	-1.36029	5.14529	-4.6716	0.000312402	0.0038183
4837	NNMT	5.46806	-1.83196	4.79027	0.000312861	0.0038212
221	ALDH3B1	3.55908	-1.23853	4.72071	0.000314357	0.00383637
23180	RFTN1	3.4747	3.00055	4.71727	0.000314547	0.00383637
5611	DNAJC3	-1.82854	5.37901	-4.66919	0.000315526	0.00384558
5604	MAP2K1	-1.55893	6.23346	-4.66563	0.000316019	0.00384887
2882	GPX7	1.27831	4.14661	4.6631	0.000316726	0.00385477
149466	C1orf210	4.0186	-0.110037	4.73228	0.000317166	0.0038574
8174	MADCAM1	-3.27474	0.807922	-4.70144	0.000319111	0.00387833
57591	MRTFA	-1.09832	7.56386	-4.65744	0.000319596	0.00388148
101928971	LINC01262	-2.67805	0.33296	-4.67669	0.000321667	0.00390389
55336	FBXL8	3.32112	1.01011	4.69776	0.000321978	0.00390492
100131067	CKMT2-AS1	2.32081	5.23513	4.66573	0.000322276	0.00390579
26511	CHIC2	4.17688	2.71822	4.72647	0.00032339	0.00391654
341947	COX8C	2.52102	1.55416	4.66837	0.000323677	0.00391726
1638	DCT	5.83405	-1.0572	4.78037	0.0003241	0.00391753
5097	PCDH1	-2.35536	6.36208	-4.6631	0.000324153	0.00391753
54793	KCTD9	2.67537	4.51359	4.67085	0.000324776	0.00392231
114783	LMTK3	2.16227	3.62487	4.65668	0.00032522	0.00392491
320	APBA1	3.60296	2.02089	4.70162	0.000325446	0.00392491
6490	PMEL	-3.00081	4.54135	-4.67952	0.000325778	0.00392617
118461	C10orf71	1.18637	5.06786	4.64324	0.000327268	0.00394138
28981	IFT81	1.77688	2.1097	4.64492	0.000328176	0.00394956
84162	KIAA1109	3.43738	3.16615	4.6897	0.000328665	0.00395268
124460	SNX20	-1.42455	6.14852	-4.64044	0.00032913	0.0039554
80313	LRRC27	-1.41871	7.32588	-4.64001	0.000329349	0.0039554
286749	STON1-GTF2A1L	-3.60798	-0.0430764	-4.6916	0.000331064	0.00397323
81620	CDT1	1.13305	6.92446	4.63551	0.000331476	0.00397492
2052	EPHX1	-2.36702	5.17019	-4.64943	0.000331796	0.00397492
374	AREG	-4.98835	-3.35621	-4.73945	0.000331896	0.00397492
5600	MAPK11	2.89445	3.51823	4.66249	0.000333209	0.00398162
7477	WNT7B	7.21757	3.44638	4.8007	0.00033322	0.00398162
84631	SLITRK2	4.92425	1.91281	4.73445	0.00033348	0.00398162
767	CA8	-2.11441	3.13875	-4.64048	0.00033358	0.00398162
152274	LINC02011	-4.04665	5.06159	-4.70283	0.000333804	0.00398162
23355	VPS8	1.57918	5.00966	4.63278	0.00033384	0.00398162
127795	C1orf87	3.24349	1.30348	4.67116	0.000335089	0.00399214
11247	NXPH4	-2.67931	4.88444	-4.65211	0.000335184	0.00399214
29109	FHOD1	-4.99525	1.4172	-4.73246	0.000335942	0.00399841
84971	ATG4D	-4.08495	1.01875	-4.69775	0.000337462	0.00401049
10750	GRAP	-1.37162	7.39441	-4.62503	0.000337562	0.00401049
347730	LRRTM1	-6.15636	-1.20024	-4.76526	0.000337655	0.00401049
255512	TOLLIP-DT	-3.0579	1.34038	-4.65846	0.000338587	0.0040188
10184	LHFPL2	1.51048	6.73617	4.62088	0.000340263	0.00403592
64689	GORASP1	-1.25007	7.40455	-4.61921	0.000340672	0.004038
5876	RABGGTB	-1.40314	5.45392	-4.61888	0.000341104	0.00404033
153572	IRX2	-4.06009	4.06318	-4.68831	0.000342333	0.00405182
730005	SEC14L6	-3.67241	4.74163	-4.67368	0.000342543	0.00405182
766	CA7	-3.99811	-1.49809	-4.68474	0.000343083	0.00405543
29945	ANAPC4	1.34705	4.2752	4.6148	0.00034332	0.00405545
64858	DCLRE1B	2.17078	6.15092	4.62255	0.000344392	0.00406533
6949	TCOF1	-1.42667	7.95086	-4.61103	0.000345653	0.00407739
91754	NEK9	7.13589	-1.23159	4.77646	0.000345886	0.00407739
550643	NBDY	2.46645	2.47501	4.62675	0.000346132	0.0040775
54806	AHI1	-2.02426	5.64882	-4.61398	0.000347683	0.00409299
27063	ANKRD1	-1.54678	8.25414	-4.6073	0.000348189	0.00409394
27252	KLHL20	1.20104	6.57817	4.60596	0.000348239	0.00409394
3116	HLA-DPB2	-6.91201	1.08003	-4.76267	0.000350733	0.00412045
80279	CDK5RAP3	5.13819	5.51193	4.70899	0.000352265	0.00413564
344805	TMPRSS7	-4.20446	0.582641	-4.67413	0.000353727	0.00414814
93164	HTR7P1	-1.64224	6.30261	-4.59844	0.00035381	0.00414814
92999	ZBTB47	2.47688	2.39312	4.61069	0.000355748	0.00416802
729678	LINC00847	4.87362	-2.51639	4.69359	0.000356184	0.0041703
79836	LONRF3	-1.26721	6.53699	-4.59065	0.000357314	0.0041807
3133	HLA-E	-1.92908	5.6124	-4.59525	0.000357781	0.00418332
134285	TMEM171	-1.05713	5.63785	-4.5883	0.000358576	0.00418825
201181	ZNF385C	-1.98142	3.28331	-4.59431	0.000358862	0.00418825
57453	DSCAML1	2.44758	4.77447	4.60437	0.000359058	0.00418825
3751	KCND2	-2.54911	3.07825	-4.60701	0.000359173	0.00418825
8510	MMP23B	-3.13997	2.82077	-4.62559	0.000359535	0.00418964
10092	ARPC5	-1.83066	5.74303	-4.58999	0.000360085	0.00419322
23658	LSM 5.00	-2.14355	4.51795	-4.59434	0.000360693	0.00419746
50624	CUZD1	-2.88533	2.89907	-4.61198	0.000362507	0.00421382
9951	HS3ST4	-1.36942	6.15503	-4.58181	0.000362794	0.00421382
483	ATP1B3	-1.21432	6.83725	-4.58101	0.000363054	0.00421382
100147744	RNU7-1	2.73297	-0.228955	4.60612	0.000363075	0.00421382
239	ALOX12	-4.42115	0.507971	-4.66399	0.000364591	0.00422687
133686	NADK2	-1.20443	7.0556	-4.57831	0.00036469	0.00422687
158131	OR1Q1	2.9579	-0.729401	4.60888	0.000365898	0.00423614
6328	SCN3A	7.91391	-1.12623	4.76035	0.00036598	0.00423614
51663	ZFR	1.79201	3.14658	4.57907	0.000366423	0.00423842
85235	H2AC12	-1.96773	3.35038	-4.57729	0.000369094	0.00426443
55536	CDCA7L	1.82754	4.92096	4.57507	0.000369165	0.00426443
10046	MAMLD1	-5.7381	2.98553	-4.69923	0.000369668	0.00426737
143879	KBTBD3	-2.56236	5.66149	-4.5897	0.00037001	0.00426847
729867	LOC729867	1.25587	5.11615	4.56885	0.000370557	0.00427193
9317	PTER	1.49861	8.36024	4.56926	0.000370854	0.00427249
2984	GUCY2C	-6.62959	0.449034	-4.72149	0.000371351	0.00427537
389541	LAMTOR4	2.35137	2.54116	4.58033	0.000372264	0.00428302
26136	TES	-1.0499	9.61962	-4.56425	0.000373286	0.00429166
9764	KIAA0513	-1.67387	5.5458	-4.56632	0.000373512	0.00429166
1821	DRP2	2.43532	1.3873	4.57876	0.000374626	0.00429737
22981	NINL	1.29586	5.9985	4.56233	0.000374674	0.00429737
80218	NAA50	4.51884	-0.810728	4.65111	0.000374797	0.00429737
114	ADCY8	-3.7114	1.72762	-4.6214	0.000375005	0.00429737
5141	PDE4A	-1.94773	3.60784	-4.56563	0.000376169	0.00430785
3790	KCNS3	-3.06104	3.52246	-4.59516	0.000376692	0.00431097
7675	ZNF121	-1.75467	7.44643	-4.5612	0.000377273	0.00431418
10623	POLR3C	-3.66825	5.12515	-4.61592	0.000377474	0.00431418
339290	LINC00667	1.24816	7.03078	4.55703	0.00037795	0.00431418
5784	PTPN14	-2.50691	7.19753	-4.57545	0.000377972	0.00431418
54943	DNAJC28	1.52715	3.59064	4.55541	0.000379663	0.00433062
11014	KDELR2	2.39612	4.16556	4.56851	0.000380471	0.00433441
6341	SCO1	-1.22963	5.95496	-4.55272	0.000380666	0.00433441
54620	FBXL19	1.35958	6.30562	4.55291	0.000380749	0.00433441
56160	NSMCE3	-3.74423	-1.8199	-4.61181	0.000381913	0.00434172
7020	TFAP2A	3.28221	-0.42766	4.59477	0.000381964	0.00434172
668	FOXL2	-4.14334	-0.118948	-4.62614	0.000382146	0.00434172
5445	PON2	2.40999	5.37154	4.56442	0.000383338	0.0043524
26083	TBC1D29P	3.47995	0.100403	4.59646	0.000385543	0.00437272
57823	SLAMF7	-3.97941	0.159669	-4.61476	0.000385635	0.00437272
90288	EFCAB12	4.1195	-1.84868	4.61898	0.000386237	0.00437668
2562	GABRB3	-2.39748	7.0446	-4.55738	0.000387689	0.00439025
27232	GNMT	-4.05615	2.87699	-4.61301	0.000388631	0.00439803
5802	PTPRS	1.23136	9.06547	4.5382	0.000390043	0.00441111
81544	GDPD5	1.3147	4.44839	4.53767	0.000390505	0.0044115
11261	CHP1	-1.23332	8.01253	-4.53737	0.000390588	0.0044115
8139	GAN	-1.34949	5.70674	-4.5371	0.000390948	0.00441267
440896	LINC03025	-3.05015	0.571916	-4.57194	0.000391503	0.00441605
80726	IQCN	1.93791	4.2516	4.54049	0.000392279	0.00442192
144406	CFAP251	-1.39709	5.14112	-4.53404	0.000393074	0.00442798
115265	DDIT4L	-1.50353	3.71925	-4.53055	0.000395726	0.00445378
100507290	ZNF865	2.05604	2.17999	4.53699	0.000395984	0.00445378
26164	MTG2	1.39532	4.77301	4.5294	0.000396139	0.00445378
2042	EPHA3	6.53415	1.33732	4.67883	0.000397387	0.00446491
90809	PIP4P1	1.18527	5.029	4.52647	0.000397744	0.00446589
1374	CPT1A	-3.86901	3.76688	-4.59207	0.000397992	0.00446589
3831	KLC1	1.30476	7.40722	4.52485	0.000398979	0.00447255
26167	PCDHB5	4.29318	-1.2348	4.60594	0.000399104	0.00447255
5627	PROS1	2.25058	2.71669	4.53555	0.000399728	0.00447664
6714	SRC	1.4179	6.1426	4.52335	0.000400247	0.00447955
1655	DDX5	1.33154	9.27535	4.52196	0.000400969	0.00448472
84688	C9orf24	1.50667	5.62349	4.52095	0.000402168	0.00448597
100505648	RAD51-AS1	1.44215	6.87936	4.5204	0.000402307	0.00448597
26292	MYCBP	-4.05954	-3.73888	-4.59256	0.000402421	0.00448597
23558	WBP2	1.54949	3.80168	4.52075	0.000402492	0.00448597
25903	OLFML2B	-1.95896	5.98762	-4.52554	0.000402506	0.00448597
146691	TOM1L2	1.46735	4.26993	4.52003	0.000402641	0.00448597
2005	ELK4	-1.40294	6.12085	-4.51681	0.000404625	0.00450518
115308161	LOC115308161	2.1381	2.46573	4.52492	0.000405235	0.00450905
7741	ZSCAN26	2.16741	3.76186	4.52411	0.000406222	0.00451545
10021	HCN4	1.46906	4.42462	4.51461	0.000406333	0.00451545
84914	ZNF587	4.1037	1.55841	4.58676	0.00040752	0.00452206
65084	TMEM135	-1.15659	5.60413	-4.51186	0.000407601	0.00452206
9545	RAB3D	2.18716	7.50344	4.52237	0.000407714	0.00452206
333929	SNAI3	-3.70282	2.8028	-4.56938	0.000409315	0.0045369
9368	SLC9A3R1	-1.31109	3.96516	-4.50766	0.000410678	0.00454765
3295	HSD17B4	-1.54388	7.90709	-4.50854	0.000410811	0.00454765
3959	LGALS3BP	1.61323	5.23596	4.50685	0.000412344	0.00456169
56914	OTOR	-2.12488	6.12429	-4.51327	0.000413076	0.00456686
57381	RHOJ	-1.67685	6.29546	-4.50527	0.000413849	0.00457117
4015	LOX	2.35186	2.59427	4.51694	0.000414221	0.00457117
162394	SLFN5	-6.33058	-0.78295	-4.64882	0.000414261	0.00457117
2252	FGF7	3.33708	-1.1914	4.54331	0.000418156	0.00460831
84186	ZCCHC7	3.08138	1.66791	4.53412	0.000418161	0.00460831
90843	TCEAL8	3.63555	0.801271	4.5539	0.000418442	0.00460846
133957	CCDC127	4.43912	-2.00251	4.58225	0.000419199	0.00461145
347686	SNORD64	2.81366	1.58448	4.52347	0.000419247	0.00461145
101928580	P4HA3-AS1	2.16895	1.05025	4.50502	0.000419534	0.0046115
92906	HNRNPLL	-1.20991	5.63743	-4.49441	0.000419786	0.0046115
728586	CCDC192	4.72178	2.83765	4.59034	0.000420498	0.00461639
3655	ITGA6	-1.20403	7.74103	-4.49274	0.000420959	0.00461851
56895	AGPAT4	1.17934	5.18499	4.49201	0.000421454	0.00461896
55225	RAVER2	-1.85105	4.64757	-4.49643	0.000421536	0.00461896
161882	ZFPM1	3.74421	0.0174775	4.55145	0.000423073	0.00463204
361	AQP4	-3.65863	1.36145	-4.54786	0.000423373	0.00463204
124538	OR4D2	-3.78102	-0.955835	-4.55217	0.000423535	0.00463204
10218	ANGPTL7	-1.57914	6.09508	-4.48912	0.000424644	0.00463861
9675	TTI1	-3.51932	2.89259	-4.5409	0.000424673	0.00463861
9762	LZTS3	-1.31312	8.6001	-4.48517	0.000426518	0.00465565
92340	PRR29	1.14858	5.28545	4.48374	0.000427333	0.00465565
2288	FKBP4	-1.91105	8.10912	-4.4891	0.000427431	0.00465565
84435	ADGRA1	-5.28055	4.36373	-4.59853	0.000428009	0.00465565
2762	GMDS	-1.83369	4.1498	-4.48699	0.00042813	0.00465565
388574	RPL23AP87	2.21875	1.43515	4.49396	0.000428258	0.00465565
124808	CCDC43	-1.33794	6.65049	-4.48269	0.000428351	0.00465565
4062	LY6H	3.5207	0.0739851	4.53582	0.000428391	0.00465565
54538	ROBO4	-1.10145	5.68475	-4.48149	0.000428931	0.00465858
793	CALB1	-4.03848	3.5465	-4.55293	0.000429888	0.00466604
112939	NACC1	-3.43921	2.70757	-4.52794	0.000431958	0.00468557
57633	LRRN1	1.77538	3.90708	4.47819	0.000433968	0.00470441
79157	MFSD11	-2.93849	2.43094	-4.50685	0.0004343	0.00470506
348235	SKA2	-1.21646	4.17204	-4.47109	0.000436601	0.00472701
7068	THRB	-4.85272	1.3432	-4.57219	0.000437012	0.0047285
285315	C3orf33	-2.7491	1.14386	-4.49439	0.000438875	0.00474378
23553	HYAL4	1.80899	3.23483	4.47126	0.000439394	0.00474378
55201	MAP1S	-3.11397	3.58417	-4.50574	0.00043967	0.00474378
29841	GRHL1	1.41694	7.04624	4.46739	0.000439763	0.00474378
29115	SAP30BP	3.85701	3.26381	4.53266	0.00043994	0.00474378
55526	DHTKD1	1.87246	4.8125	4.47124	0.000440074	0.00474378
117178	SSX2IP	-1.3529	5.40271	-4.46575	0.000440797	0.00474578
3684	ITGAM	-5.50467	-2.13725	-4.58828	0.000440809	0.00474578
50810	HDGFL3	1.75407	7.53047	4.4682	0.00044116	0.00474659
3981	LIG4	1.41671	3.98178	4.46509	0.000441472	0.004747
79153	GDPD3	-4.44372	0.659073	-4.54943	0.000443415	0.00476492
942	CD86	-5.10824	-2.31899	-4.57159	0.000443867	0.00476681
7984	ARHGEF5	-2.61342	4.59978	-4.48305	0.00044419	0.00476731
27294	DHDH	-3.253	3.12563	-4.50433	0.000444482	0.00476747
258	AMBN	7.32834	-2.80241	4.63147	0.0004451	0.00477114
10188	TNK2	3.11037	3.65374	4.49688	0.000446249	0.00478049
3746	KCNC1	7.2223	0.65649	4.62596	0.00044741	0.00478995
1298	COL9A2	3.50085	3.84585	4.50392	0.00045174	0.00483331
27329	ANGPTL3	-3.49367	4.37115	-4.50203	0.000452993	0.00484371
23039	XPO7	1.10527	6.10276	4.44822	0.000453678	0.00484455
83786	FRMD8	2.0413	3.84731	4.45606	0.00045372	0.00484455
55756	INTS9	1.41602	7.12127	4.44862	0.000453913	0.00484455
147166	TRIM16L	-4.19143	0.44335	-4.52409	0.00045589	0.0048598
7046	TGFBR1	1.97656	6.91647	4.45193	0.000455984	0.0048598
80005	DOCK5	-5.38743	3.59932	-4.56451	0.000456187	0.0048598
101927630	LINC02889	2.94365	-0.273385	4.47718	0.000456912	0.00486452
100996307	LIPE-AS1	-6.30177	2.50104	-4.58718	0.000459401	0.00488545
10599	SLCO1B1	-1.26598	6.68544	-4.44052	0.00045979	0.00488545
55510	DDX43	-2.61501	-0.633374	-4.46264	0.000459891	0.00488545
8459	TPST2	-2.63824	5.49124	-4.46314	0.000460058	0.00488545
9219	MTA2	1.17404	7.05222	4.43972	0.000460293	0.00488545
91768	CABLES1	1.35916	6.30263	4.43899	0.000461181	0.00489186
5165	PDK3	-1.67341	5.54535	-4.44024	0.000461812	0.00489555
22874	PLEKHA6	1.14308	6.33664	4.4365	0.000462777	0.00490023
6897	TARS1	-1.54177	7.75725	-4.43783	0.000462822	0.00490023
4502	MT2A	-2.53929	4.19971	-4.45385	0.000465022	0.0049205
375519	GJB7	1.34408	5.17484	4.43272	0.000466055	0.00492842
291	SLC25A4	-1.13228	5.11339	-4.43191	0.000466367	0.0049287
84332	DYDC2	-1.49764	3.41048	-4.43262	0.000466692	0.00492911
11096	ADAMTS5	-2.74162	2.26671	-4.45684	0.000467613	0.00493343
122961	ISCA2	-3.7173	3.7706	-4.49158	0.000467728	0.00493343
79949	PLEKHS1	1.24894	6.20852	4.43006	0.000467959	0.00493343
8444	DYRK3	1.67053	4.16035	4.42993	0.000469913	0.00495102
100288778	WASH8P	-4.62416	-2.09278	-4.52107	0.000470502	0.00495419
6011	GRK1	4.63519	-1.82303	4.52063	0.000471167	0.00495817
58495	OVOL2	2.60633	4.36337	4.44715	0.000471961	0.0049635
283933	ZNF843	3.42903	0.504016	4.47261	0.000474377	0.00498587
29974	A1CF	2.88053	3.41271	4.452	0.000475192	0.00499051
145438	FRMD6-AS1	2.27676	5.15167	4.43373	0.000475396	0.00499051
101928850	LOC101928850	6.45633	-1.50814	4.56842	0.000477711	0.00501175
477	ATP1A2	2.27791	6.33535	4.42994	0.000478494	0.00501328
5321	PLA2G4A	-2.24997	1.08612	-4.429	0.000478698	0.00501328
284361	EMC10	-3.62181	-1.16645	-4.47424	0.000478888	0.00501328
9894	TELO2	4.66894	1.76913	4.51215	0.000479018	0.00501328
65999	LRRC61	1.8451	5.93255	4.41954	0.000479996	0.00502047
84830	ADTRP	1.53119	4.22291	4.4145	0.000481401	0.0050297
283659	PRTG	4.38596	-3.2516	4.49868	0.000481894	0.0050297
114781	BTBD9	-3.46845	1.54815	-4.46475	0.000481996	0.0050297
63899	NSUN3	-2.11226	2.76431	-4.4217	0.000482115	0.0050297
171392	ZNF675	2.19797	0.824192	4.42332	0.000482336	0.0050297
26137	ZBTB20	-1.81657	5.45234	-4.41534	0.000483093	0.00503455
170482	CLEC4C	1.35717	5.41388	4.41097	0.000483567	0.00503645
128308	MRPL55	-2.15143	4.64679	-4.42001	0.000484192	0.00503728
9244	CRLF1	-5.36456	-1.02941	-4.52888	0.000484231	0.00503728
342125	TMC3	-4.6143	0.209043	-4.50173	0.000486062	0.00505329
10195	ALG3	3.14462	2.78206	4.44217	0.000490924	0.00510076
60312	AFAP1	2.03514	3.24288	4.40897	0.000491358	0.0051022
284124	FLJ36000	-3.64922	4.59283	-4.45472	0.000496023	0.00514483
90990	KIFC2	1.67366	4.25407	4.39781	0.000496236	0.00514483
3705	ITPK1	-1.39022	6.4184	-4.39569	0.000496358	0.00514483
11146	GLMN	-4.63784	4.04285	-4.48965	0.000496932	0.00514769
7289	TULP3	1.03667	5.67886	4.39308	0.000498007	0.00515573
54414	SIAE	2.29592	5.31425	4.40554	0.000499162	0.00516459
23635	SSBP2	-1.04683	7.56127	-4.39083	0.000499915	0.00516929
1016	CDH18	6.60834	-0.523351	4.54422	0.00050127	0.00517992
166655	TRIM60	1.09814	6.7563	4.38885	0.000501617	0.00517992
5566	PRKACA	1.07357	6.43468	4.38857	0.000501845	0.00517992
6464	SHC1	-1.8556	7.6093	-4.3929	0.000502332	0.00518084
9615	GDA	-1.14644	8.45844	-4.38782	0.000502533	0.00518084
80097	MZT2B	1.41225	4.58311	4.38457	0.00050589	0.00520688
8611	PLPP1	-2.09027	4.3091	-4.39282	0.000505991	0.00520688
5836	PYGL	-2.04499	6.84217	-4.39141	0.000506417	0.00520688
23780	APOL2	-4.04437	3.51985	-4.45689	0.000506782	0.00520688
874	CBR3	-4.61266	0.747452	-4.47726	0.000506847	0.00520688
138255	CFAP95	-1.34694	3.60696	-4.38317	0.00050687	0.00520688
646324	LINC00607	-4.27938	-3.33863	-4.46316	0.000508804	0.00522154
260434	PYDC1	3.15916	0.315636	4.42124	0.000509288	0.00522154
6655	SOS 2	1.29483	5.20395	4.3799	0.00050956	0.00522154
266629	SEC14L3	1.93948	4.38351	4.38579	0.000509598	0.00522154
8798	DYRK4	1.70387	2.70801	4.38224	0.00050981	0.00522154
6603	SMARCD2	-1.84515	6.10808	-4.38275	0.000510943	0.00522584
4211	MEIS1	7.75609	1.15458	4.55982	0.000511027	0.00522584
51030	TVP23B	-1.06427	6.88154	-4.37775	0.000511138	0.00522584
51361	HOOK1	1.18799	4.44166	4.37642	0.000512395	0.00523559
1558	CYP2C8	2.52715	0.0405558	4.3956	0.000513233	0.00523784
54734	RAB39A	-4.06931	3.6894	-4.45013	0.000513509	0.00523784
116154	PHACTR3	1.78574	5.83853	4.37896	0.000513525	0.00523784
11142	PKIG	3.56907	-0.536939	4.42905	0.0005157	0.00525691
7172	TPMT	-1.18738	4.55203	-4.37153	0.00051666	0.00526076
4277	MICB	-3.36657	3.8105	-4.42041	0.000516687	0.00526076
7189	TRAF6	1.15798	4.67293	4.37049	0.000517544	0.00526637
10164	CHST4	-1.35928	8.0777	-4.36912	0.000519146	0.00527957
7006	TEC	-2.70806	1.51383	-4.39306	0.000520433	0.00528953
80021	TMEM62	1.12964	5.28193	4.36668	0.000520882	0.00529094
9453	GGPS1	-3.2679	4.05732	-4.41173	0.000521185	0.00529094
221545	C6orf136	1.73606	5.17912	4.36929	0.000521492	0.00529095
102723099	GHET1	10.0265	-1.0218	4.58792	0.000521905	0.00529203
51029	DESI2	1.16168	5.19244	4.36505	0.000522355	0.00529348
9457	FHL5	-1.56649	5.66044	-4.36284	0.000525758	0.00532484
80003	PCNX2	10.2987	1.59379	4.58658	0.00052664	0.00533065
6871	TADA2A	1.42371	3.85519	4.36021	0.000527311	0.00533431
81034	SLC25A32	-4.15048	0.355291	-4.43641	0.000528469	0.00534289
6480	ST6GAL1	-1.28634	6.97628	-4.35768	0.000529138	0.00534653
2591	GALNT3	-4.65653	3.16719	-4.45328	0.000529564	0.00534766
27243	CHMP2A	-1.79398	6.34316	-4.36066	0.00052987	0.00534766
1159	CKMT1B	-3.38464	4.13187	-4.40502	0.00053113	0.00535582
5454	POU3F2	8.23959	2.69028	4.54692	0.000531299	0.00535582
5028	P2RY1	-2.21181	4.85486	-4.36569	0.000532393	0.00536372
55010	PARPBP	-1.54615	3.49216	-4.3547	0.00053295	0.00536619
100294720	NHEG1	4.23947	0.281141	4.43413	0.000533512	0.00536689
169522	KCNV2	3.00278	-0.929248	4.38824	0.000533802	0.00536689
140701	ABHD16B	1.65145	2.72205	4.35431	0.000534122	0.00536689
9349	RPL23	4.53968	-0.550523	4.44406	0.000534264	0.00536689
57338	JPH3	1.49172	5.06878	4.35166	0.000535375	0.00537291
1001	CDH3	-4.40907	6.39148	-4.4381	0.000535485	0.00537291
761	CA3	2.38553	0.661389	4.36634	0.000535848	0.00537342
8237	USP11	1.21521	7.31832	4.34479	0.000540733	0.00541927
5016	OVGP1	-2.49313	1.70631	-4.36272	0.000541995	0.00542876
83697	SLC4A9	1.50013	5.49138	4.34347	0.00054294	0.00543507
5601	MAPK9	-1.09808	5.88003	-4.34173	0.000543429	0.00543681
9953	HS3ST3B1	-2.62919	1.98826	-4.36388	0.000544753	0.00544689
64838	FNDC4	1.13356	5.84755	4.33819	0.000546741	0.00546361
8492	PRSS12	-3.29557	3.35689	-4.38438	0.000547212	0.00546441
441308	OR4F21	-4.16499	-0.975779	-4.41644	0.000547454	0.00546441
23543	RBFOX2	4.72572	3.70675	4.43534	0.00054844	0.00547109
114800	CCDC85A	-1.25417	6.11474	-4.33586	0.000549082	0.00547433
115196	ZNF554	-2.61332	1.65206	-4.3543	0.000553304	0.00551323
255239	ANKK1	-4.30631	-0.543594	-4.41493	0.000553762	0.00551461
10554	AGPAT1	-4.15032	3.77494	-4.40854	0.000554452	0.0055183
51382	ATP6V1D	2.05195	3.06798	4.33679	0.000555992	0.00553044
28969	BZW2	2.05842	2.4598	4.33652	0.000556371	0.00553102
83887	TTLL2	2.20094	0.903183	4.33928	0.000556733	0.00553144
126328	NDUFA11	-4.7171	0.725216	-4.42566	0.00055738	0.00553346
8321	FZD1	5.64759	3.4363	4.45548	0.000557578	0.00553346
11062	DUS4L	-5.27302	3.70203	-4.44322	0.000558233	0.00553484
130271	PLEKHH2	1.88965	2.75042	4.33136	0.000558359	0.00553484
65989	DLK2	1.82737	3.20744	4.32656	0.000562049	0.00556822
7139	TNNT2	-4.44089	-0.633025	-4.41068	0.000562502	0.00556951
64115	VSIR	-3.4442	4.29125	-4.37316	0.000563209	0.00557331
1636	ACE	-3.00887	2.61244	-4.35676	0.00056368	0.00557478
100506637	PRKAR2A-AS1	-4.27988	0.905984	-4.40273	0.000564613	0.00557816
79574	EPS8L3	1.92175	3.66035	4.32532	0.000564668	0.00557816
51161	C3orf18	1.03137	5.10923	4.31501	0.000568699	0.00561476
154288	KHDC3L	4.48914	-0.292585	4.40386	0.000570853	0.0056328
8991	SELENBP1	1.4903	4.10866	4.31186	0.000572941	0.00565018
51501	HIKESHI	-1.57128	4.59393	-4.31197	0.0005734	0.00565112
23309	SIN3B	-3.42888	2.72859	-4.3619	0.000573691	0.00565112
28951	TRIB2	3.18237	5.423	4.35167	0.000574793	0.00565874
90167	FRMD7	1.68372	4.97864	4.30932	0.000577055	0.00567777
23509	POFUT1	-1.43302	5.40012	-4.30651	0.000577878	0.00568138
283948	NHLRC4	2.64938	-0.0986082	4.32993	0.00057808	0.00568138
8764	TNFRSF14	3.21243	-1.18284	4.34847	0.000579071	0.00568789
79652	TMEM204	-3.22175	4.03083	-4.34824	0.000579638	0.00569021
5154	PDGFA	-4.3847	3.96108	-4.38956	0.00058139	0.00570416
11100	HNRNPUL1	1.76759	4.98645	4.30425	0.000583074	0.00571743
100507462	CCDC28A-AS1	4.67921	-3.66985	4.39768	0.000583665	0.00571999
8437	RASAL1	-4.75361	1.18184	-4.39946	0.000584453	0.00572446
55786	ZNF415	-1.61758	6.61299	-4.29927	0.000586382	0.00574009
221937	FOXK1	1.60094	5.65966	4.29857	0.00058693	0.0057422
79576	NKAP	1.33166	3.83463	4.29543	0.000588495	0.00575326
4598	MVK	1.62232	4.6584	4.29698	0.000588727	0.00575326
11320	MGAT4A	-1.01523	5.84266	-4.29429	0.000589168	0.0057543
11184	MAP4K1	1.15523	5.90174	4.29095	0.000592631	0.00578485
8507	ENC1	2.0611	6.41269	4.29805	0.000594304	0.00579763
10438	C1D	-4.40402	2.24681	-4.37725	0.000594611	0.00579763
9921	RNF10	1.84636	4.40806	4.29341	0.000595121	0.00579932
4436	MSH2	-1.19568	7.90266	-4.28792	0.000595772	0.00580239
56886	UGGT1	3.94728	1.59017	4.35827	0.000596978	0.00581086
9789	SPCS2	1.88627	5.10725	4.29145	0.000597756	0.00581515
5276	SERPINI2	4.59638	-3.04722	4.37995	0.000598854	0.00581998
55858	TMEM165	-1.82546	4.66656	-4.28937	0.000598927	0.00581998
51276	ZNF571	-1.7077	4.4142	-4.28708	0.000599698	0.00582354
4081	MAB21L1	8.30148	-1.98865	4.47714	0.000600068	0.00582354
284805	C20orf203	-3.14919	3.7984	-4.32529	0.000600306	0.00582354
338739	CSTF3-DT	1.59992	6.54323	4.28236	0.000603426	0.00585035
27245	AHDC1	-2.44923	5.56062	-4.29858	0.000603747	0.00585035
3480	IGF1R	-1.29308	8.55504	-4.27973	0.000604383	0.00585322
51148	CERCAM	1.28755	4.51014	4.27927	0.000604843	0.00585439
400752	LINC01144	-2.87673	-0.823832	-4.31018	0.000605926	0.00586056
353219	KAAG1	-3.25767	3.44014	-4.32365	0.00060616	0.00586056
60678	EEFSEC	4.87614	-1.16034	4.38206	0.000606684	0.00586235
7386	UQCRFS1	-1.02906	6.35927	-4.27665	0.0006072	0.00586405
84080	ENKD1	-1.15671	6.09402	-4.27311	0.000610995	0.0058974
3329	HSPD1	-1.63912	9.73358	-4.27472	0.000611756	0.00590145
10911	UTS2	-1.1175	6.15586	-4.2719	0.000612213	0.00590255
79946	C10orf95	-1.44858	4.92761	-4.27078	0.000614366	0.00591795
110806297	FAM240B	5.00703	-2.8186	4.37905	0.000614495	0.00591795
54596	L1TD1	2.82246	4.32754	4.29958	0.000615132	0.00592077
11272	PRR4	1.41273	4.68026	4.26761	0.000617515	0.00593832
55272	IMP3	-1.53261	5.80749	-4.26821	0.000617643	0.00593832
3014	H2AX	1.6251	7.39893	4.26843	0.000618233	0.00594069
26046	LTN1	8.66477	-1.45276	4.46518	0.00061973	0.00595175
8816	DCAF5	1.15036	6.44087	4.26329	0.000621337	0.00596386
6585	SLIT1	3.91147	4.19557	4.3332	0.000622038	0.00596532
399474	TMEM200B	2.2349	2.38391	4.27532	0.00062218	0.00596532
83699	SH3BGRL2	-2.96857	4.07062	-4.29563	0.00062481	0.00598721
113402	SFT2D1	-6.77511	1.03677	-4.41958	0.000625666	0.00599209
57524	CASKIN1	1.68203	6.5439	4.26126	0.000626511	0.00599685
27145	FILIP1	-2.02869	5.85064	-4.26526	0.000628011	0.00600788
60681	FKBP10	2.59553	4.39229	4.27972	0.000628446	0.00600871
65056	GPBP1	2.83009	2.15196	4.28674	0.000629214	0.00601272
130560	SPATA3	1.19832	3.81574	4.25282	0.000632651	0.00604033
125113	KRT222	-3.32272	-6.36013e-06	-4.30121	0.000632803	0.00604033
9241	NOG	1.80522	6.68766	4.25567	0.000634239	0.00605069
101926934	TDRD6-AS1	4.11775	-3.00534	4.32894	0.000635013	0.00605473
253044	LINGO1-AS1	1.66673	4.35511	4.24958	0.000639013	0.00608881
6183	MRPS12	-1.40063	3.68678	-4.24733	0.000639293	0.00608881
51130	ASB3	-3.7604	-1.69228	-4.31064	0.000640545	0.00609571
100131439	CD300LD	4.48171	-0.642721	4.33695	0.000640724	0.00609571
23037	PDZD2	1.68949	6.46735	4.247	0.000642118	0.0061056
4008	LMO7	-3.03436	4.69365	-4.28102	0.000643421	0.00611463
10138	YAF2	1.72017	6.93581	4.24436	0.000645434	0.00613038
374955	SPATA21	1.64509	6.11223	4.24305	0.000645963	0.00613203
1965	EIF2S1	-1.15793	6.44269	-4.24015	0.000646479	0.00613355
167465	ZNF366	10.9486	1.37985	4.47291	0.000649273	0.0061534
254225	RNF169	3.1327	-0.129747	4.27935	0.000649284	0.0061534
9340	GLP2R	1.7176	2.00171	4.23941	0.000650916	0.00616548
4831	NME2	-1.51231	7.12934	-4.23584	0.000652735	0.00617932
56103	PCDHGB2	-3.00992	-0.571171	-4.27106	0.000653613	0.00618073
65009	NDRG4	1.36541	3.3869	4.23421	0.000653672	0.00618073
117248	GALNT15	-2.50064	3.45315	-4.25359	0.000654148	0.00618073
80723	SLC35G2	2.00916	1.41874	4.24101	0.000654316	0.00618073
378805	LINC-PINT	1.55127	2.94934	4.2344	0.000654683	0.00618081
79083	MLPH	2.39233	0.925322	4.24935	0.000655365	0.00618098
84265	POLR3GL	-2.03052	3.13277	-4.24021	0.000655707	0.00618098
25763	H2AP	2.56408	3.63962	4.25362	0.000656311	0.00618098
349136	WDR86	2.21566	2.77689	4.24375	0.000656406	0.00618098
65251	ZNF649	1.88256	4.90513	4.23679	0.000656492	0.00618098
28990	ASTE1	-1.2399	4.6788	-4.22931	0.000658761	0.00619896
107985911	LOC107985911	8.81846	0.511034	4.42973	0.000661911	0.00622521
399761	BMS1P1	2.99154	3.11311	4.26117	0.00066416	0.00623573
5420	PODXL	-4.5659	9.16438	-4.31836	0.000665194	0.00623573
7216	TRO	1.26912	6.81884	4.22365	0.000665277	0.00623573
345930	ECT2L	5.95985	0.17102	4.36231	0.00066557	0.00623573
7015	TERT	-2.51133	3.45756	-4.24382	0.000665648	0.00623573
106660605	MIR2117HG	-2.04357	1.26314	-4.2315	0.00066592	0.00623573
109910381	RNA5-8SN3	-2.04357	1.26314	-4.2315	0.00066592	0.00623573
110091775	CFAP298-TCP10L	-2.04357	1.26314	-4.2315	0.00066592	0.00623573
5155	PDGFB	-4.20352	2.95633	-4.30381	0.000667009	0.00623997
654502	IQCJ	-2.32796	1.34313	-4.23711	0.000667311	0.00623997
79624	ARMT1	-3.60247	3.35006	-4.281	0.000667458	0.00623997
10578	GNLY	-1.62733	5.45265	-4.22249	0.000668985	0.00625087
266919	LINC00307	-6.73106	2.96197	-4.37926	0.000669665	0.00625383
7368	UGT8	-2.16613	4.86371	-4.22974	0.000671076	0.00626339
112268289	LOC112268289	1.53162	2.19397	4.21956	0.000671414	0.00626339
1287	COL4A5	2.33345	6.44313	4.23181	0.000673612	0.00627831
4869	NPM1	-1.45169	10.3188	-4.21702	0.000673742	0.00627831
285362	SUMF1	2.28235	3.82718	4.22888	0.000675436	0.0062907
348751	FTCDNL1	1.87401	4.4484	4.21958	0.000676075	0.00629079
7108	TM7SF2	1.40306	4.66667	4.21466	0.000676175	0.00629079
2810	SFN	-5.66086	1.05508	-4.34048	0.000680952	0.00633182
1604	CD55	-1.89228	4.43937	-4.2151	0.000681669	0.00633508
4499	MT1M	-4.35559	-2.45863	-4.29626	0.000682358	0.00633807
112714	TUBA3E	-2.74761	1.90745	-4.23626	0.000683339	0.00634377
4045	LSAMP	2.59648	5.16541	4.22763	0.000687708	0.0063809
54780	NSMCE4A	1.05084	5.59928	4.20296	0.000688992	0.00638938
51701	NLK	-1.2762	4.05173	-4.19994	0.000692961	0.00642273
26038	CHD5	-1.049	7.12308	-4.1991	0.000693583	0.00642505
1022	CDK7	-1.62242	5.14034	-4.19974	0.000695639	0.00644063
9582	APOBEC3B	1.15596	6.8195	4.1962	0.000697161	0.00645126
100093698	GS1-600G8.3	1.06042	7.81546	4.19578	0.000697565	0.00645154
1390	CREM	1.25167	3.61355	4.19562	0.000698057	0.00645264
199731	CADM4	2.07869	0.413525	4.20458	0.000698466	0.00645273
84864	RIOX2	1.92301	4.04184	4.20122	0.000698815	0.00645273
59269	HIVEP3	-2.91074	2.79899	-4.2279	0.000700139	0.00646063
55148	UBR7	1.47288	5.6375	4.19457	0.000700419	0.00646063
5991	RFX3	1.63719	5.85663	4.1949	0.000701634	0.00646837
10165	SLC25A13	-4.41078	1.62051	-4.28171	0.000702313	0.00647117
343035	RD3	-1.6369	4.01153	-4.19258	0.000704448	0.00648556
199223	TTC21A	1.54492	3.08311	4.1916	0.000704625	0.00648556
114798	SLITRK1	2.87242	2.07862	4.22201	0.000705679	0.0064918
112806053	TBILA	1.4815	3.45649	4.18895	0.000707298	0.00650323
4524	MTHFR	1.41069	5.04618	4.18617	0.000710193	0.00652515
1953	MEGF6	1.89594	5.75932	4.19112	0.000710529	0.00652515
2066	ERBB4	4.11857	3.1341	4.26406	0.000710991	0.00652515
728358	DEFA1B	5.72696	-3.07878	4.3175	0.000711195	0.00652515
260436	FDCSP	-4.52708	-2.82905	-4.27705	0.000713174	0.00653639
751580	LINC00106	-1.89697	1.32778	-4.18898	0.000713177	0.00653639
55251	PCMTD2	-1.06177	6.82674	-4.18084	0.000715734	0.00655634
8886	DDX18	-1.1241	6.78768	-4.18038	0.000716358	0.00655857
149086	LDC1P	1.83934	5.61407	4.18338	0.000718937	0.00657409
27020	NPTN	4.25455	0.718968	4.26264	0.000718987	0.00657409
54014	BRWD1	-0.997321	7.21312	-4.17801	0.000719196	0.00657409
57642	COL20A1	2.82502	1.58298	4.20836	0.000720551	0.00658299
56998	CTNNBIP1	-1.68905	5.30707	-4.17956	0.000721144	0.00658492
6658	SOX3	3.03141	5.16907	4.21386	0.000722869	0.00659718
79844	ZDHHC11	-6.03521	0.127292	-4.31536	0.000724941	0.00660894
63897	HEATR6	-1.6159	4.7337	-4.17568	0.000725005	0.00660894
84929	FIBCD1	1.34033	5.22362	4.17357	0.000725396	0.00660894
54555	DDX49	1.849	2.26448	4.17797	0.000725871	0.00660894
257240	KLHL34	4.49664	-0.485862	4.26572	0.000726072	0.00660894
871	SERPINH1	-1.78489	9.39497	-4.17595	0.000727195	0.00661567
80705	TSGA10	-2.92092	1.48415	-4.20551	0.000728396	0.0066231
9745	ZNF536	-3.03322	1.98498	-4.20802	0.000730341	0.00663729
780	DDR1	1.66024	7.83715	4.17094	0.00073154	0.00664469
129138	ANKRD54	2.22386	3.63999	4.18082	0.000732081	0.00664611
5494	PPM1A	-1.12227	6.86766	-4.16723	0.000732768	0.00664756
10492	SYNCRIP	-2.10735	6.90149	-4.17728	0.000733035	0.00664756
7851	MALL	-1.95553	2.8023	-4.17356	0.000733759	0.00664756
28989	NTMT1	1.63218	5.13798	4.16887	0.000733782	0.00664756
55071	C9orf40	1.49492	3.61164	4.16721	0.000734419	0.00664984
4493	MT1E	-5.62328	2.24848	-4.29417	0.000736795	0.00666786
54993	ZSCAN2	1.5504	3.69483	4.16429	0.000738654	0.00668118
88	ACTN2	-1.83894	1.81033	-4.16713	0.000739389	0.00668433
1107	CHD3	1.83228	6.96187	4.16604	0.000740658	0.00669229
5650	KLK7	-4.18979	-1.3592	-4.24252	0.000741643	0.00669769
114932	MRFAP1L1	1.15729	4.9127	4.1595	0.00074265	0.00670021
10501	SEMA6B	1.55091	5.37725	4.16113	0.000742699	0.00670021
56154	TEX15	-4.30616	-1.36382	-4.24454	0.000744538	0.00671329
81832	NETO1	1.8168	5.33512	4.16155	0.000746117	0.00672402
100505826	STK4-DT	-6.49557	2.41749	-4.30711	0.000751464	0.00676829
3363	HTR7	-7.27847	2.59253	-4.32558	0.000751942	0.00676829
7388	UQCRH	-1.49535	6.39112	-4.15334	0.000752206	0.00676829
9742	IFT140	-1.46881	7.10723	-4.15269	0.000752829	0.00677036
10630	PDPN	1.65661	3.71532	4.15332	0.000754087	0.00677605
100506229	LINC01093	3.30617	1.06175	4.19966	0.000754272	0.00677605
55890	GPRC5C	-3.88671	0.0665194	-4.22134	0.000754639	0.00677605
40	ASIC2	-3.44035	0.421797	-4.20381	0.000755482	0.00678008
5101	PCDH9	4.604	2.90955	4.24386	0.000759384	0.00681156
79047	KCTD15	1.10558	4.58474	4.14615	0.00075988	0.00681247
4025	LPO	-3.27348	-1.79964	-4.19334	0.000761011	0.00681632
81577	GFOD2	1.30242	4.37603	4.14544	0.000761297	0.00681632
140596	DEFB104A	2.65606	1.78823	4.17088	0.000761494	0.00681632
81833	SPACA1	-3.60218	3.70243	-4.20484	0.000762265	0.00681969
8531	YBX3	-2.26274	7.74311	-4.15692	0.0007644	0.00683524
2321	FLT1	-6.23233	4.91277	-4.29007	0.000764866	0.00683586
27120	DKKL1	4.90092	-2.41131	4.24651	0.000769433	0.00687288
2149	F2R	1.15143	5.9264	4.13859	0.000769939	0.00687288
54209	TREM2	4.30742	1.93402	4.22523	0.000770202	0.00687288
387129	NPSR1	-1.66082	4.63748	-4.13986	0.000771908	0.00688454
6390	SDHB	-1.40356	5.58251	-4.13562	0.000774863	0.00690685
100506622	LINC00540	3.56147	-0.271333	4.19368	0.00077521	0.00690685
84636	GPR174	2.82887	-0.664987	4.16559	0.000776457	0.0069144
57085	AGTRAP	6.06013	0.362379	4.27608	0.00077739	0.00691913
782	CACNB1	1.78966	3.43427	4.13656	0.000778544	0.00692583
3791	KDR	-4.4372	5.94745	-4.22269	0.000779999	0.0069352
94274	PPP1R14A	1.22898	5.8114	4.12668	0.000786113	0.00698596
151	ADRA2B	-3.18662	2.69836	-4.17087	0.000787004	0.00699028
9617	MTRF1	-1.12525	5.02621	-4.12489	0.000788334	0.00699849
64151	NCAPG	5.67611	-0.428434	4.25663	0.000788994	0.00700075
10943	MSL3	-5.02098	-2.22257	-4.23584	0.000789462	0.0070013
101930094	RSPH1-DT	3.01237	2.47715	4.16117	0.000791498	0.00701575
79797	ZNF408	1.19006	5.01918	4.12226	0.00079205	0.00701705
779	CACNA1S	5.39621	-2.47456	4.24468	0.000793832	0.00702922
9475	ROCK2	-1.30023	5.01064	-4.12072	0.000794517	0.00703168
25945	NECTIN3	1.58118	5.03794	4.11865	0.000799654	0.00707351
6448	SGSH	1.58239	4.11587	4.11781	0.00080083	0.00707752
100507055	LRCOL1	2.02561	2.09776	4.12441	0.000800927	0.00707752
10992	SF3B2	2.40611	2.00969	4.13228	0.000803434	0.00709604
161394	SAMD15	2.05079	1.14855	4.12258	0.000804236	0.00709754
58496	LY6G5B	-6.20918	0.0512448	-4.26064	0.000804426	0.00709754
57864	SLC46A2	2.31203	3.88805	4.127	0.000807076	0.0071132
8788	DLK1	8.50115	5.39814	4.30955	0.00080741	0.0071132
23321	TRIM2	1.11466	6.9547	4.1108	0.000807773	0.0071132
22882	ZHX2	1.54178	4.77279	4.11242	0.00080785	0.0071132
9473	THEMIS2	4.0644	2.60863	4.18631	0.000811839	0.00714225
146956	EME1	1.59758	4.20201	4.10985	0.000812154	0.00714225
51340	CRNKL1	-2.81181	6.19388	-4.13909	0.000812391	0.00714225
8936	WASF1	1.94624	6.23154	4.11219	0.000815862	0.00716911
283212	KLHL35	-1.41613	6.14983	-4.10537	0.000816595	0.00717172
284029	LINC00324	2.0773	1.15018	4.1141	0.000816989	0.00717172
4620	MYH2	-6.03595	-0.0904465	-4.24571	0.000818941	0.00718414
1002	CDH4	1.37698	5.77173	4.10306	0.000819592	0.00718414
57228	SMAGP	1.69687	4.63521	4.10563	0.000819653	0.00718414
54971	BANP	1.91248	3.21632	4.10855	0.00082015	0.00718485
28511	NKIRAS2	7.93414	1.55794	4.28789	0.000822816	0.00720454
645	BLVRB	-1.8903	3.54659	-4.10541	0.000824066	0.00720584
100507362	LINC01015	2.56505	1.48078	4.12261	0.000824091	0.00720584
55605	KIF21A	-1.63094	5.40372	-4.10125	0.000824824	0.00720584
3093	UBE2K	-1.10654	7.24101	-4.09866	0.00082492	0.00720584
105379268	FAM197Y8	-2.32045	0.581377	-4.11434	0.000825409	0.00720584
7036	TFR2	-2.44521	1.83271	-4.11792	0.000825469	0.00720584
3312	HSPA8	-1.63567	9.97471	-4.09941	0.000827541	0.00722028
730130	TMEM229A	3.022	-1.12735	4.13454	0.000829773	0.00723609
26043	UBXN7	2.26085	4.929	4.10879	0.000831079	0.00724382
9079	LDB2	-2.47719	6.33558	-4.1142	0.000832257	0.00725043
115749	C12orf56	-4.3366	0.916668	-4.17953	0.000836116	0.00728037
5357	PLS1	-1.82734	4.299	-4.0956	0.000836695	0.00728174
100128233	LINC02324	2.08847	2.61064	4.09932	0.000838641	0.00728492
102724601	RABGAP1L-DT	-1.74186	4.2494	-4.09296	0.000838708	0.00728492
55755	CDK5RAP2	-1.27274	7.19985	-4.08929	0.000838838	0.00728492
30845	EHD3	-1.54222	5.60866	-4.09059	0.000839018	0.00728492
9915	ARNT2	-4.14452	0.151763	-4.17044	0.000839172	0.00728492
23481	PES 1.00	-1.5824	4.51609	-4.08766	0.000843812	0.00732152
26266	SLC13A4	-1.53904	6.24466	-4.08559	0.000846287	0.00733931
9245	GCNT3	-4.06557	4.86591	-4.162	0.000847362	0.00734494
92196	DAPL1	1.41853	6.12384	4.08368	0.000847893	0.00734585
4141	MARS1	-1.07095	7.78428	-4.08215	0.000848809	0.0073501
26077	GNAO1-AS1	5.29084	-1.64117	4.20182	0.000850994	0.00736224
399697	CTXN2	3.6368	-0.276763	4.14334	0.000851064	0.00736224
2107	ETF1	-0.977888	7.39508	-4.07862	0.000853959	0.00738358
29894	CPSF1	1.16338	4.47267	4.07808	0.000854957	0.00738851
9902	MRC2	1.87869	5.52109	4.08246	0.000857303	0.00740507
[truncated: 15,260 more rows]

## Sheet: Table S7
Table S7: up and downregulated genes common to PTCHD1_WT, SNV and trunc clones
Upregulated genes during differentiation common to PTCHD1_WT, SNV and trunc clones	Downregulated genes during differentiation common to PTCHD1_WT, SNV and trunc clones
A2M	AARS1
ABAT	ASIC2
ABCA1	ACP5
ASIC1	ACTN2
ACP2	ADARB2
ADCY6	ADCY1
ADCYAP1	ADCY2
PLIN2	ADCY9
AFG3L1P	ADD2
ALDH3B1	PARP1
ABCD2	ADRA2B
AMBN	ACAN
AMH	AHCY
AMPH	AIF1
ANGPT2	CRYBG1
ANK2	AK4
APBA1	ALDH1A3
APBA2	ALOX12
APBB1	ALPG
APLP1	AMBP
ARSA	AMD 1.00
ASCL1	ANK1
ASTN1	SLC25A4
ZFHX3	SLC25A5
ATP1A2	AOC2
ATP2B1	APRT
ADGRB1	AQP4
BBS1	ARCN1
BCHE	AREG
BCL7A	ARHGAP4
BMI1	ASAH1
BMP1	ASNS
BMP5	ATF4
BMPR1B	ATIC
BTC	ATP2A3
C5	ATP5MC1
DAGLA	ATP5ME
CA3	BAK1
CACNA1S	BAX
DDR1	HCN2
CACNB1	BDNF
CACNB3	CEACAM1
CACNG1	BID
CAMK2A	BLVRB
CAPN2	BMP8B
CBFB	POLR3D
CCNG2	FOXL2
CD47	BUB1
CDH2	BUB1B
CDH4	C1QBP
CDH5	CA7
CDH6	CA8
CDH10	CACNB4
CDH11	CALB1
CDH12	CALU
CDH18	CAPG
CDKN1C	CAPN1
CDKN2C	CARS1
CDKN2D	RUNX3
CLGN	CBR1
CETN2	CBR3
CHD3	CBS
LYST	CCND3
CIRBP	CD9
CLCN2	CD86
CLCN4	TNFRSF8
CLK1	ENTPD2
CNGB1	CD44
CNGA3	CDH3
CNTFR	CDK7
COL2A1	CDR2
COL4A2	CDS1
COL4A5	CEBPB
COL4A6	CTSC
COL7A1	FOXN3
COL9A1	CHRM3
COL9A2	CKMT1B
COL11A1	CKS2
CPE	CLC
ATF2	CNGA1
ATF6B	COL8A2
CREM	SLC31A1
CRIP2	COX7B
CST3	COX7C
CTNNA2	COX10
CTNND2	CLDN4
CTSO	CLDN3
CUX1	CPT1A
CYP2C8	CRY1
DACH1	CRYBB1
DCC	CRYBB3
DCN	CST6
DCT	CSTB
DCX	CTH
DDX5	CXADR
DIO2	CYB5A
DIO3	CYC1
DMD	CYP2A13
DNM1	CYP2B6
DMPK	CYP2C18
DMWD	CD55
DNAH6	DGKA
DNMT3A	DAPK1
DPYSL2	DAZL
DRD2	BRINP1
DRD4	DBT
DRP2	ACE
ATN1	DDT
DTNA	DDX10
DUSP1	CFD
DUSP4	DIAPH2
E2F2	DKC1
EBF1	DLG2
S1PR1	DNASE2
PHC2	DNMT3B
EFNA2	DOCK2
EFNB1	DPEP1
EFNB2	DPH2
EFNB3	DRD3
CELSR2	DSG2
MEGF6	DUSP2
MEGF9	DUSP5
EIF5	EDA
ELAVL4	PHC1
ELN	EIF2S1
EML1	EIF4EBP1
EMX2	EIF5A
EN1	EPAS1
DMTN	STOM
EPHA3	EPHA1
EPHA4	EPHA8
EPHB2	EPHX1
EPHB3	CLN8
EPHX2	EPRS1
EPS8	ERBB3
ERBB4	ERG
EYA4	FBL
ERV3-1	ESRRA
MECOM	ETF1
EZH2	ETS1
F10	ETV4
FBN1	F12
FGF7	FCGR2A
FGF9	FDXR
FOXG1	GPC4
FRZB	FGF2
FZD2	FGFR4
IFI6	FKBP4
GABRG3	FOXO1
GALC	FLT1
GALE	NR5A2
B4GALNT1	FUT1
GALT	FUT4
GAS1	GABRA5
GBAP1	GABRB3
GDI1	GABRP
GHR	GALNT3
GHRH	GARS1
GPC3	GART
GLI3	GCH1
GLRB	GCHFR
GNAZ	GCK
GNG11	GCNT2
GP1BB	GFPT1
GPM6A	GJB3
GPR35	GCLC
GRK4	GMDS
GRK5	GNAQ
GPX7	GOLGA4
GRIA2	SFN
GRM3	GPR37
GSTA4	GRK6
GSTM2	GPX1
GSTM3	GPX3
GUCY1A1	GRB7
HDC	GRB14
HFE	GRIA4
HLCS	GRID2
HMX1	GRIN1
HPCA	GRIN2D
AGFG2	GRM4
PRMT2	GSPT1
HES1	GTF2E2
ID4	GUCY2C
IGFBP5	GYG1
IL6ST	HCLS1
IL11RA	HELLS
IL13RA2	UBE2K
TNFRSF9	HK1
INHBB	HK2
INSM1	HLA-C
IPP	HLA-DOA
ITGB8	HLA-DPB2
ITIH4	HLA-DRA
CD82	HLA-DRB1
KCNB1	HLA-E
KCNC1	HLA-F
KCND3	HLA-G
LFNG	HMGA1
LGALS3BP	HMOX1
LIG4	HMX2
FADS1	HPN
LLGL1	ERAS
LMO2	AGFG1
LNPEP	HRH2
LOX	HSD17B4
LOXL1	HSPA2
LRP2	HSPA4
LSAMP	HSPA9
LY6H	HSP90AB1
MAB21L1	HSPD1
MARCKS	HSPE1
MXD1	HTR3A
SMAD9	HTR6
MAK	HTR7
MAP1A	ICA1
MAP1B	ICAM3
MAP2	ICAM4
MAP6	IGFBP6
MDK	RBPJ
MEIS1	IGSF1
MEIS2	IL6R
MFAP3	CXCR2
CD99	IL15
MLLT1	IL15RA
MLLT3	IL18
MLLT6	IDO1
MN1	INPP5D
MSI1	ITGA6
MSX1	IRF6
MVK	ITGAM
MYH7	ITGB4
MYO9B	ITGB5
NAB2	ITPK1
NAIP	ITPR2
NCAM1	ITPR3
NDN	JARID2
NDP	KARS1
NEFM	KCNC4
NEO1	KCND2
NEUROD1	KCNJ6
NEUROG1	KCNK1
NFATC4	KCNN2
NHLH1	KCNQ1
NNMT	KCNS1
NOTCH3	KCNS3
NOVA1	KDR
NPHP1	KLK1
NRGN	KRT7
NTRK2	LAMC2
NTN3	LCK
NUMA1	LCN2
ODC1	LCP1
OTX1	LCP2
OTX2	LIF
PAK3	LLGL2
PALM	FADS3
PAM	LMO7
PAPPA	LPO
PAX6	BCAM
PCDHGC3	LY75
PCDH9	EPCAM
PCSK2	SMAD7
PDE1B	MAG
ENPP2	MAN2A1
PFKFB4	MANBA
PHF2	MARS1
SERPINB8	MAT1A
PKD2	MATK
PLAGL1	MBP
PLCL1	MDH2
PLGLB2	MDM2
PLXNA2	ME1
PMS2	MEF2D
PRRX1	MEOX2
SEPTIN5	MET
PON2	MFGE8
POU3F2	MGST1
POU3F3	MICB
PPP2R5B	MLF 1.00
PRKACA	AFF1
PKIA	FOXO4
MAPK4	NR3C2
MAPK11	MME
MAPK10	MMP9
THAP12	MNAT1
PROS1	MPP1
RELN	MPZ
PSKH1	MSH2
PTN	MT1A
PTPRN2	MT1E
PTPRS	MT1F
PTX3	MT1G
PXMP2	MT1JP
RABIF	MT1M
MOK	MT1L
RALGDS	MT1X
RARB	MT2A
ARID4A	COX2
RDH5	MTHFD1
RFX2	MYO1F
RFX3	MUC3A
RFX4	MYBPC2
RGS12	MYC
RING1	MYH2
RN7SL1	MYO1E
RORB	NARS1
RTN1	NDUFS6
S100B	NINJ1
SCN3A	NKX3-1
CX3CL1	NME2
SETMAR	NMT1
SRSF2	NOS1
SRSF6	NPM1
ST3GAL3	NPPC
ST8SIA1	NPR 1.00
SIX3	NPY1R
SLC1A4	NPY5R
SLC6A1	ROR1
SLC8A1	OAT
SLC18A3	OPA1
SLIT1	OVGP1
SMARCC2	P2RX5
SMARCD3	P2RY1
SMO	P2RY2
SNAP25	PRDX1
SOAT1	PAH
SOS 2	PAK1
SOX1	PAWR
SOX3	PCDH1
SOX5	PCK2
SOX9	PCOLCE
SOX11	CDK18
SRC	PDE3A
ITPRID2	PDE4A
SSTR3	PDGFA
DENND2B	PDGFB
STAT4	PDK3
SUOX	ENPP1
VAMP2	PFDN2
TADA2A	ATP8B1
TAL2	PFKP
CNTN2	PFN1
ZEB1	PHB1
TECTA	SERPINI1
TESK1	PIK3CB
TFAP2A	PIM1
NR2F1	PKLR
NR2F2	PKP1
TGFBR1	PLA2G4A
THBS3	PLS1
TIMP2	PMAIP1
TM7SF2	PML
TNFAIP1	PODXL
TNNI1	POU5F1
TP53BP1	PPL
TP53BP2	PPM1A
TRAF3	PPM1B
TRAF6	PPP1CC
TRO	PPP2R2A
TRPC4	PPP2R2B
TTC3	PPP2R2C
TTPA	PPP2R5A
TULP3	PRKCB
TYMS	PRKCH
UCP3	PRKCI
USH2A	MAPK9
VEGFC	MAP2K1
VIM	DNAJC3
NSD2	PRKX
WNT7B	PRPS1
WNT10B	KLK7
GET1	PRSS8
XPA	KLK10
SF1	PRTN3
ZIC1	PSMA2
ZNF711	PSMA5
ZNF19	PSMB6
ZSCAN20	PSMB8
ZKSCAN1	PSMB10
MZF1	PSMD1
ZNF70	PTGER2
ZNF76	PTMA
ZNF79	QSOX1
ZNF124	PTPN6
MKRN3	PXN
ZNF135	PYCR1
ZBTB16	PYGL
ZNF154	RAB5A
VEZF1	RABGGTB
ZSCAN26	RAC1
ZNF189	RALA
ZKSCAN8	RARG
ZNF213	RARRES2
ZNF214	PLAAT4
ZNF224	RASGRF2
ZNF232	RGS10
SLC30A4	ABCE1
DNALI1	RPE
TUBA1A	RPL12
CXCR4	MRPS12
SCG2	RPS6KA1
ST8SIA4	RPS26
ABHD16A	RSU1
FZD3	RYR1
CUBN	RYR2
ADAM12	ACSM3
IFT88	SCN4B
ST8SIA2	SCNN1A
NRIP1	SCNN1B
USP11	SCNN1G
TKTL1	SCO1
ACOX2	CXCL12
FZD1	SDHB
H2BC21	SDHD
NME5	SEC13
SPOP	SEMG1
SORBS2	SFRP5
OFD1	ST6GAL1
CILP	PMEL
PPFIA2	SIPA1
PIK3R3	SKIL
ENC1	SLC1A1
KCNAB2	SLC1A5
CBX4	SLC5A5
LGR5	SLC6A2
RGS20	SLC6A6
RFXANK	SLC7A1
PCDHGB4	SLC7A2
DCHS1	SLC9A5
LAMTOR3	SLC18A2
JMJD7-PLA2G4B	SMARCD2
B3GALNT1	SNCB
B3GALT2	SNRPN
TNFRSF25	SNTB1
TNFRSF14	SORL1
DLK1	SPINT1
FPGT	SPP1
DYRK4	SPR
DCAF5	SPTBN1
CES2	SRM
NRP1	SSR1
CFLAR	SSTR1
DLEU2	ST14
KAT2B	STAT3
AP1M1	STAT5A
SGCE	STC1
CACNA1G	STRN
WASF1	STX3
CDK5R2	SULT2B1
H1-10	TAC3
SELENBP1	TAF4B
CDKL2	TALDO1
ANGPTL1	TAP1
PIGQ	TARS1
USP6	TCEA1
SLC16A6	TCF15
P2RX6	TCOF1
DYRK1B	TDGF1
LGI1	TEAD4
MTA2	TEC
PNMA1	TERF1
NOG	TERT
TSPOAP1	TFE3
CYTH2	TFR2
BCL7C	TFRC
ZBTB22	TGFA
ADGRG1	THBS2
NREP	THRB
TCEAL1	THY1
TAOK2	TIE1
NDST3	TIMP4
SLIT2	TKT
LHX2	ICAM5
NRXN3	TLE2
CYP7B1	TNNC2
AIM2	TNNT2
HOMER3	TPD52
AKAP6	TPD52L1
ONECUT2	TPM3
SLC25A27	TPMT
MAGED1	TPP2
IGDCC3	TRPC5
MACROH2A1	TUBA4A
H6PD	UCHL3
SPAG6	UGP2
PREPL	UGT8
CREB5	COL14A1
WTAP	UQCRB
PITPNM1	UQCRFS1
RAB36	UQCRH
AATK	UTRN
FEZ1	KDM6A
PLCH2	VASP
ZNF432	VDAC1
SDC3	VDR
CROCC	VIPR1
ST18	VLDLR
ULK2	VSNL1
RAB11FIP3	CORO2A
GPRASP1	YES1
IFT140	ZNF90
ZNF536	ZNF121
CLSTN3	ZNF146
ZSCAN12	ZNF165
TMEM94	SLC30A3
KIAA0232	ZP3
RNF144A	LRP8
MTSS1	MALL
DAZAP2	IFRD2
RNF40	RAB7A
SFI1	REEP5
ARHGEF17	ARHGEF5
LCMT2	FOSL1
ZEB2	GAN
KIAA0753	SLC7A5
EPM2AIP1	MADCAM1
TRIM66	SYN3
FCHSD2	USP9X
SRGAP3	DYSF
SGSM2	SRPX
SLC35E2A	EEA1
ARNT2	SNHG3
KBTBD11	UTF1
LPGAT1	RASAL1
DLEC1	NCK2
EXOG	TPST2
USP3	PRSS12
REC8	SLC43A1
CASP8AP2	PARG
NAALAD2	DGKZ
HDAC6	YBX3
GNE	CPZ
MAMLD1	LMO4
ATP9A	FCN3
TSPAN3	YARS1
ARL4C	TNFSF11
RASGRP1	PLPP1
RBM12	PLPP2
YAF2	STC2
ARFRP1	USO1
MBNL2	EIF4EBP3
RASA4	AOC3
RBM5	AKR1C3
LHFPL6	SOCS1
TSHZ1	DDX3Y
NME6	PDE5A
TRIM13	EIF3A
GDF11	EIF3B
LRRC17	TNK1
SPRY2	HRK
STAG1	TNFSF12
EFS	SNAP23
APC2	MATN4
MARCHF6	TNFRSF10A
APBB3	SUCLA2
KLHL41	IQGAP1
RRAGB	APLN
CITED2	CDC123
LRRN2	ZPR1
BAIAP2	DDX18
UBE2E3	EIF2B3
NXF1	EIF2S2
APPBP2	CACNA1I
NEBL	RAB29
DPYSL4	STBD1
MAB21L2	ARTN
TAF6L	MAP7
TBR1	PAPSS2
AP4B1	CLDN6
SLC12A7	LDB2
RBBP9	CLDN9
RAI1	PDLIM1
PHTF1	RRP9
NES	DDX21
ZMYND11	LRRFIP1
ZNF266	NOLC1
PDE10A	DLGAP1
CYP46A1	TBRG4
ME3	MSC
MLLT11	CRLF1
ACOT2	DHRS3
RAB40B	AIMP1
GLIPR1	COPB2
TMSB15A	B4GALT6
VAX1	RAB9A
STMN2	COX5A
SPACA9	FAM189A2
CACFD1	TJP2
PRSS23	KCNK6
PTPN21	CDYL
PRDM4	ITM2A
KIF3A	HOMER1
IL1RAPL1	PCYT1B
PKIG	CABP1
RABL2B	SLC4A7
RABL2A	LITAF
LZTS1	GDF15
SLC2A6	EEF1E1
MAP4K5	NR1D1
NISCH	NFE2L3
CELF3	NCOR2
ZHX1	RNF7
DCTN3	TCL1B
FILIP1L	GNA14
NRM	NUP155
TREX1	EIF5B
FKBP9	KIAA0040
GABARAP	AQR
IKZF2	SEC14L5
CEP162	TMEM63A
ZFP30	LAPTM4A
RHOBTB3	ACAP1
VASH1	STARD8
ANKRD26	FRMPD4
FNDC3A	MLEC
DZIP1	LZTS3
ANKRD6	TRIM14
CLSTN1	SEC24D
CEP164	URB1
CARD8	TBC1D4
RUFY3	SV2B
MMRN1	RABGAP1L
KIFAP3	ARHGAP44
MSRB2	ATP2C2
MAPRE3	PUM3
EFR3B	GFPT2
TCF25	AMMECR1
LIMCH1	GOLGA5
MAPKBP1	MVP
PLCH1	PTBP3
GOLGA8A	ACOT8
FAIM2	SH2D3A
PALLD	DNAJB6
MYO16	AP1M2
WDTC1	COX17
MYT1L	EDIL3
ZSWIM8	HHLA1
NCOA6	KCNK7
CLUAP1	UST
CAND2	ARPC1B
PEG10	CEBPZ
ZNF423	AASS
SARM1	WASF2
CUL9	CHST4
COLGALT2	RCL1
KDM6B	ALG3
NACAD	PATJ
FRMD4B	STX6
CIC	RASGRP2
TBC1D9	RABEPK
MAPK8IP3	SPRY3
SLC35D1	RAMP2
RGL1	RAMP3
SYT11	PRSS16
DTX4	CWC27
RHOBTB2	ZNF267
ARHGEF9	VPS26C
TBC1D12	B3GALT5
DNAJC9	B3GNT3
DDHD2	TRIM22
MCF2L	NPM3
EXOC7	TESK2
TSPYL4	IFI30
IQCE	ACAA2
SMG6	VAV3
DMXL2	TOMM40
SLC9A8	MAD2L2
TUT4	PFDN6
RPGRIP1L	TRIM38
MAN2B2	ATP5PD
TTC28	EIF3M
SZT2	CRTAP
HAUS5	MYBBP1A
ZNF629	IPO7
KIAA0895	PROCR
ZDHHC17	HTATIP2
SIRT3	ARFGEF1
COMMD3	CCT4
ZFPM2	IFITM2
CRB1	MTHFS
GPR161	AHSA1
HEY1	CDC42EP3
SEC14L2	POLR3G
MAPK8IP2	PDPN
CDK20	SPINT2
SNAPIN	B3GNT2
DDAH2	TRAF3IP2
ARL2BP	HBS1L
PATZ1	IQGAP2
DAPK2	MTHFD2
FAM89B	SEC24A
SSBP2	POLR1G
DNAAF11	HPSE
CADM1	HCP5
FRRS1L	C1QL1
EID1	SUGT1
FLRT3	AFG3L2
BRD1	PRSS21
IFIT5	PDIA5
FJX1	ASCC3
SHC2	KDELR3
YWHAH-AS1	RBPMS
ZNF324	PIM2
SLC39A6	CNMD
VAX2	ADAMTS8
TTLL1	TBC1D8
FBXL2	KAT7
TECPR1	PLAAT3
USP49	HHLA2
ABHD14A	PKP3
ZNF521	WIF1
SOSTDC1	KLK8
NIPSNAP3A	GALNT6
DNAAF9	PDCD10
ZNF385A	PADI2
SEC31B	GPR176
TIPARP	XPOT
DNAH1	ECD
CLIP3	RNF13
TENM4	TWF2
TMEM98	RRAS2
SETBP1	PHLDA1
LRRTM2	MLXIP
CNTNAP2	SACM1L
SLITRK5	SEPHS1
CFAP61	SHANK2
LINC02249	CCT5
GPSM1	IGSF9B
PYGO1	STK38L
TANC2	EXOSC7
WSB1	PDZD2
TTLL3	PDXDC1
RIBC2	KDM4C
ZNF337	EXPH5
IFT172	ARHGAP26
RGS22	IQSEC2
SPAG8	FSTL4
FBXO10	RAP1GAP2
FBXO4	N4BP3
MYOF	WDR43
DNAI1	STAB1
ANKRD1	TTLL12
CACNG4	METAP1
PDE7B	MDN1
DENND2A	PSME4
STK36	RRS1
CPAMD8	NBEAL2
INTU	COBL
OXGR1	BOP 1.00
SULT1C4	WWC1
GPR162	ICOSLG
PDCD4	JADE2
CSDC2	DOCK9
TEKT2	LARP1
CDH20	LARS2
DLL1	FRAT2
CCDC22	SIRT1
SLC6A16	TMED3
IFT81	SLC44A1
DBNL	SEC61G
HIPK2	HEY2
TAGLN3	TTC9
UHRF1	SLC39A14
ZDHHC1	OR52A1
REPIN1	RASD2
PSMC3IP	GTPBP4
HCFC2	LPAR3
GMPPB	CD2AP
PNMA3	PHLDA3
LRP12	NTSR2
SCHIP1	CBLC
KCNIP1	KPNA6
NOX4	SLC7A11
GALNT9	SDF2L1
MYEF2	ARHGAP8
HP1BP3	EML2
CDON	SLC24A2
MED31	TMEM59L
VPS36	SAMM50
DERA	NOCT
SCCPDH	MTO1
IFT52	METTL7A
TRIM17	DCAF13
RNFT1	MTHFD1L
ING4	SAMHD1
VPS28	FAM98A
AADAT	EGFL6
LEF1	CHMP2B
PLEKHO1	REXO2
PLCE1	RNF167
RAB9B	RPAP1
CLEC1A	LRIG1
C1RL	FAM169A
NRN1	PPP1R16B
CYP39A1	RAB11FIP5
GASK1B	KLK13
ZNF117	CCDC69
MBTPS2	SERBP1
ZMYND10	TES
CSAD	NOC2L
EVL	PITPNC1
TRMO	PHGDH
DYNC2LI1	FBXO2
CHMP3	FBXO22
FKBP7	AK5
TPPP3	FGF21
ARID4B	GBGT1
TMEM8B	GNL3
SPA17	LHX6
IL17D	TIMM13
SHC3	DAZAP1
STX18	OSTF1
MBD3	STEAP1
FXYD6	PABPC1
KCNK10	GPR160
GPR173	DNAJC2
GNG2	FOXD3
WNT4	SND1
TERF2IP	PALD1
NLGN3	NAAA
RIN2	GLS2
EPB41L4A-DT	PRELID1
HMGCLL1	GPR78
EXOC6	SERP1
SDK2	NMRK2
WDR5B	BBS9
SPATA6	SESN1
EGLN1	MMADHC
LZTFL1	SMPDL3B
MXRA8	ZNF330
CCNJ	PCDH11X
MAP10	APOBEC3C
LRRN3	CECR2
P4HTM	SLCO4A1
MARCHF5	SLC27A6
BTN2A3P	NOB1
HYDIN	NTMT1
TET2	KLF15
SAMD9	ZBTB44
NUP62CL	MRPL18
LRRC49	NDUFAF4
BIVM	PYCARD
GDPD2	DDX25
PALMD	CYP2S1
ELOVL2	TFCP2L1
LIME1	GNL2
ABITRAM	ST8SIA5
PIGX	EPN1
TTC12	GMPPA
TMEM132A	PSAT1
C2orf42	RHOD
C1orf159	PACSIN1
TMEM255A	ADGRE2
FEZF2	EHD4
IFT57	RRM2B
SOBP	ITSN2
GPATCH2	DEF6
RBM23	ARHGEF3
DZANK1	F11R
APPL2	DESI2
P3H2	LAP3
NKAPD1	MRPL2
KLHDC8A	POLR1D
PNMA8A	PLLP
USP40	ANGPTL4
CCDC87	GPN3
KIRREL1	HERC5
DNAI7	IPO11
PHF10	GLTP
TBC1D19	MRPL37
NIPSNAP3B	MAPKAPK5-AS1
MEG3	CD320
TNFRSF19	SLC15A3
MACROH2A2	FKBP11
ELAC1	DACT1
SOX6	HOOK1
ENOSF1	UBR5
PLXNA3	ZNF589
POMGNT1	RNF138
CHD7	GULP1
ZNF446	LIMA1
PEX26	NOP16
NBPF1	TRIAP1
RUFY2	ETV7
KANSL3	LARS1
FRMD4A	ZNF581
ARHGEF40	UFM1
HHAT	DHRS7
CDK5RAP2	SF3B6
IFT122	CYB5R2
ZNF83	SIX4
CFAP44	S1PR5
ERMARD	FXYD5
SPATA7	A4GALT
TSNAXIP1	CPSF2
ARHGAP15	NANS
LMO3	CYCS
ZKSCAN7	SNTG2
KMT2E	CYTL1
PDGFC	SLC38A2
TMEM234	PRR13
PCDHGC4	ZFAND6
PCDHGB6	NLE1
PCDHB12	RBM47
PCDHB11	USP53
PCDHB10	SHLD2
PCDHA4	TOMM7
C21orf62	MTMR12
TMX4	EPB41L4B
GPCPD1	L1TD1
CPXM1	NDFIP2
SLC2A4RG	VSIG10
FMN2	HES2
TCEAL7	SLC35F2
FSTL5	CNNM2
TCIM	BEST2
AGPAT3	BSPRY
DPYSL5	ESRP1
MEIS3	PAQR5
SPPL2B	TENT5C
CCDC177	TOR4A
SMYD2	GPATCH4
LHX9	TEX10
PARP6	TBC1D8B
C14orf132	UHRF1BP1
PRDM8	RPP25
POGLUT1	RASIP1
ADAMTS9	CHCHD3
ACKR3	RNF125
ANKMY2	C20orf27
PCBP4	ZNF770
HYMAI	ZSCAN2
SLC17A6	TESC
ANO2	AURKAIP1
C12orf4	TTC22
CYSLTR2	PAK1IP1
PAK5	HERC6
SLC44A2	FAM174C
CAMK1G	C14orf119
ZMIZ1	PID1
FAM219B	EPN3
LYRM2	ATG16L1
CBX8	SLC52A1
ZNF287	CCDC186
SENP7	SLC38A4
TTYH1	CRTAC1
RHOJ	PIWIL2
RHBDD2	HEATR1
TENM2	TMEM33
GALNT16	PLEKHG6
PLEKHG1	GOLPH3L
ODF2L	DPPA4
HEG1	ETNK2
SERINC1	VRTN
STARD9	STEAP3
NYNRIN	ELP2
PCDH19	NUDT15
SORCS2	BRIX1
IGSF9	DRAM1
ARRDC3	SHFL
KLHL8	LRRC59
KLHL14	NOP10
ZNF471	BATF3
CCDC191	PIP4P2
PREX1	CDC42BPG
ARHGAP21	CARMIL1
EBF4	LYAR
BAHCC1	RAB20
FNIP2	INTS13
TRMT9B	FAM222B
RANBP10	EDEM2
ISLR2	TMEM30A
LRCH2	WDR12
CCDC146	MCTP2
ZSWIM5	FGD6
HCN3	TXLNG
CALCOCO1	TRERF1
ZBTB26	ACOT13
CACHD1	KIZ
VAT1L	DBNDD2
ZSWIM6	GABRQ
LRRC4C	GOLGA6B
ANO8	RNF114
NCOA5	CMAS
WDR19	SLC50A1
ANKRD36B	PCDHGA6
BRINP2	PCDHAC1
HES4	PCDHA1
CCDC181	TEX11
ZNF410	MOSPD1
NEUROD4	SLC7A10
CTDSP1	CHST7
PLEKHB1	TWNK
TP53INP2	KCNK12
RHOU	NRIP3
RPRD1B	JPH1
JAM2	KCMF1
WIZ	LGALS14
BACH2	PNO1
HPSE2	C1GALT1
CELF6	EXOSC5
BCORL1	PAK6
SRR	NCLN
PKNOX2	PMEPA1
FAM204A	COQ8A
ELMO2	RGL3
DMRTC1	ADAMTSL3
DMRTA2	CEMIP
NEUROG2	ARFGEF3
PRDM16	DANCR
FIGNL1	RCN3
NPAS3	MRS2
RBKS	PPM1H
CLSTN2	LRRC47
SMOC1	NLN
LRRC4	CGN
DIO3OS	NUFIP2
LHX5	ZNF398
FBRS	PDP2
CDH24	SEMA6A
DCLRE1C	WDFY1
NDST4	PDZD4
GPR135	TSHZ3
VPS16	USP28
EBF2	DHX37
WDR13	GRAMD1A
SMAP2	RNF213
MFSD1	ZFYVE28
MEAF6	ENOPH1
PCED1A	OVOL2
CERK	SINHCAF
IFT22	ABRACL
IQCH	MYOZ1
EFCAB6	ENPP5
PLEKHG2	LGR6
CCDC71	AVPI1
MRPL1	TSKS
JMJD4	SLC25A19
MARCKSL1	SAV1
CPLANE1	ATG101
ZSCAN18	BCAN
ZNF747	PIEZO2
ZFTA	SH2D4A
PRR14	SLC17A9
RHPN1-AS1	CHP2
METRN	PRDM14
TSEN34	PRSS22
LBHD1	OXCT2
CSTPP1	C19orf33
PHF23	SAMSN1
FKRP	TNMD
GDPD3	TMBIM1
TTPAL	TINAGL1
IRX1	XYLT1
GLB1L	NECAB1
LRFN3	NOC3L
TTC13	ARHGAP9
ABHD8	CHST8
TMEM231	MMP25
OBI1	GALNT17
TCTN1	ARAP3
FAT4	CPEB1
SCRN3	ANAPC1
CCDC121	HS3ST6
CHMP6	ACBD3
CLXN	ILRUN
BEND5	AEN
DHX40	EPS8L2
ZC2HC1C	DEPTOR
MORC4	GNPNAT1
ANKRD55	CDCP1
CLIP4	MRPS9
ADGB	MRPL44
SLC25A22	NOL6
ZFHX4	ZNF649
ALG9	GRAMD2B
CARF	KCTD14
EFCC1	MRPS34
NAA40	RASL11B
TCTN2	YIPF2
BAALC	DDX54
ZNF671	TMEM38A
MORN1	PRRG4
SPEF2	CCDC86
PLPPR3	MLPH
ABCA11P	CHAC1
SCD5	C1orf116
ATAT1	MAPKAP1
GREB1L	DHX58
FOXRED2	FA2H
SEMA6D	PLEKHF1
CSRNP3	GNPTAB
LINC00574	BHLHE41
CCDC15	LRRC2
ZNF606	RNF128
ZFP2	GALNT14
BBOF1	ARSJ
SLC66A2	AKIRIN1
MOGAT2	RHBDF2
CEP290	C3orf52
MUS81	SMC6
FHOD3	LRRK1
CCDC92	LIN28A
TM2D3	ECHDC3
ALPK1	ZNF385D
CFAP43	ISOC2
ORAI2	ELMO3
FAM214B	GRTP1
TRIM45	MYH14
SCUBE1	VASH2
CDK5RAP3	AGMAT
LRRC27	METTL8
CXXC4	ZBTB3
DNAJC5	FAM124B
PBX4	EPHX3
SRCIN1	PLBD1
IQCN	LPCAT1
ARHGAP39	MRM1
PRR3	NANOG
TMEM121	ADM2
B9D2	L2HGDH
ASXL3	DENND1C
ZNF436	JADE1
LNPK	GRHL2
WNT5B	ELOVL7
LRRC3	PCNX2
STMN4	ESRP2
APOLD1	WWC2
YJU2B	UBTD1
TRIM8	ADAMTS20
CCNL2	LRRC8E
PPP1R14C	PTGES2
ADAMTS10	NAA15
NETO2	PROSER1
CABLES2	COQ10B
INO80B	ELL3
SCRT1	PLEKHO2
ODAD4	TET1
DNAL1	RNF39
ZMIZ2	SLC19A3
FAM107B	ITIH5
FAM167A	DUSP16
DYNLRB2	KCNH6
TEKT1	RSPH6A
CD99L2	TXNDC5
TRAPPC9	COL21A1
RBM4B	PLA2G12A
FSD1L	NETO1
RSPH3	SPRY4
PRSS27	SLIRP
STK40	TCF7L1
CCDC8	RAB33B
NCALD	DOHH
BRIP1	RILP
B3GNT5	RASSF5
KIRREL2	SESN2
FHIP1B	CALN1
QRICH2	CRISPLD2
ENKD1	INHBE
ZIC4	ESYT3
LRRIQ1	USHBP1
CEP78	EIF2A
USP42	SLC4A11
ARID5B	PLEKHN1
C19orf44	ANKRD27
MINDY4	USP44
SLITRK6	PPP1R1B
MEX3B	RPF2
IQCG	POLR1B
DRC7	SETD3
RTL6	SPATC1L
POLR3GL	TMEM191A
NICN1	SYT3
DNAJC30	DCUN1D5
TMEM175	HAGHL
TMEM107	HPS3
NAA38	CARD11
EFCAB7	RAB11FIP4
PHYHIPL	MAP3K21
ZMAT1	MAK16
FAM120B	TUBB6
LINC01547	EBPL
SANBR	FAM126A
PGBD1	USP32
KRBA1	SLC9A7
TNRC18	CREB3L3
TTBK1	MYO18B
INSM2	LNX1
PPP1R9B	SLC7A3
LOXL3	ZSCAN10
UNC119B	ZNF341
USP30	PPP1R15B
SFT2D3	MEDAG
ZNF503	ATG4C
KLHL22	NUDCD1
CCDC142	UBASH3B
RSPO3	IGSF21
C1orf198	C1orf94
ZNF382	COX14
ATOH8	USP45
TMEM209	SNHG12
WDR73	FHDC1
TIGD5	GFM1
CEP19	TSLP
PHYKPL	NAV2
CFAP300	KCNK17
SHISAL1	EXOC3L2
RGS8	GADD45GIP1
KIAA1755	MCU
CEP295	STARD13
ZC3H12C	CREB3L1
CCDC65	TRIM47
GGACT	UAP1L1
RSPH1	RPS19BP1
LMLN	SYT12
NAV1	MARVELD3
MVB12B	TIMM50
CFAP91	IMP4
DYNC2I2	MARS2
GLB1L2	B3GNT7
FAM181A	DMKN
BTBD6	OLFM2
TSPAN18	IGSF8
EMILIN3	GCNA
CEACAM21	ZNF101
EFCAB12	PPP1R14A
CCDC97	MYL12B
FER1L5	GARIN5A
FAM110B	GLB1L3
LRRC46	NACC1
SHF	SLC52A3
CCDC74A	FAM83F
ANGEL2	MAL2
CFAP119	PKD1L2
ZNF251	TMEM132B
TMEM67	ESCO1
GUSBP11	GNRHR2
CCDC74B	OSBPL10
UBXN11	MARCHF3
BOC	OMA1
LIN52	TENT5B
ZNF804A	RASGRP4
NEK9	NUS1
TTC5	RBP7
TPGS1	TOP1MT
SNX29	NIBAN1
ZC3HAV1L	RPL39L
TTC30A	LRG1
TMEM88	SCGB3A2
MEX3A	RAB3IP
STRADA	SLC16A10
PRR29	RLN3
FANK1	TRIM6
ZNF764	ZNF488
TIFA	COMTD1
MAFG-DT	CPXM2
TMEM169	LARGE2
DNER	NOPCHAP1
CCDC102A	AEBP2
MARCHF9	BTBD11
ZBTB47	MRPL52
PIGM	JDP2
PGAP3	TC2N
LEMD1	SLC24A4
CACNA2D4	TMEM266
FOXP2	NRN1L
LRRC4B	GPR139
TP53INP1	EARS2
CEP41	HSF5
PRRT2	LSM 12.00
ERI2	GJD3
CFAP36	TTC39C
IZUMO4	COX6B2
AZIN2	OSCAR
SDSL	ZNF787
TUBA3FP	GIPC3
TOE1	RINL
EFHC1	ANKLE1
BTBD9	SHE
MBD6	KDF1
PSMG3-AS1	TYW3
SLITRK1	SYT2
CCDC85A	GOLT1A
RHPN1	TMEM125
OSBPL5	ARHGEF19
C1QTNF3	PROKR2
C1QTNF6	AP1S3
FLYWCH2	ACVR1C
WDR31	CPO
ZNF618	M1AP
ARHGEF25	MIX23
IQCD	TRIM71
CTHRC1	ZDHHC19
FOXP4	IL17RE
FAM210B	SYNPR
GRIN3A	LSMEM2
WDR17	OCIAD2
ACAP3	ZFP42
AGAP2	PPARGC1B
WFIKKN1	PRRC1
PARD3B	JMY
OLFM3	C5orf58
ANTXR2	AFAP1L1
EXOSC6	GRPEL2
BORCS7	TMEM171
PIH1D2	CD109
LRRK2	MUCL3
FOXN4	C9orf85
TEX26	DGKK
CLBA1	APOBEC3D
C16orf46	CCM2L
DNAAF1	ARHGAP42
CMTM3	PRICKLE1
SPATA33	TMEM120B
IQCK	KICS2
CANT1	LACC1
SLC43A2	HAPLN3
CYB5D2	CARMIL2
ZFP3	PRR35
ZNF441	BICDL2
CCDC159	C16orf89
CPT1C	RBFOX3
NTN5	ANKRD29
IRGQ	VSIG10L
ZNF428	C19orf84
MOB3A	PPM1N
C2CD4C	KLC3
GABPB2	ZNF563
B3GALT6	CILP2
KLHDC9	LINC00662
ATXN7L2	ANKRD35
CFAP276	BNIPL
OSCP1	C1orf210
UBXN10	ABCC13
LIX1L	PNPLA5
SPATA17	PROM2
NKAIN4	LINC02610
VSTM2L	MSL3P1
TSHZ2	DTX3L
DUSP15	TAFA4
EMID1	DPPA2
ANKRD54	MB21D2
DIS3L2	CMC1
CMPK2	CMTM8
FBLN7	NUDT16L2P
BBS5	FGD5
CFAP210	NIPAL1
ICA1L	MGC32805
RFTN2	MARVELD2
CLHC1	ARSK
SGPP2	MBOAT1
ZNF513	MIR124-1HG
TMEM178A	NXNL2
MDH1B	ZNF483
ARL 9.00	CCDC122
C4orf36	TMEM229B
PACRGL	TMEM30B
ZNF474	MFSD6L
C5orf49	SYNE4
ATPSCKMT	PLPPR5
C5orf24	TDRD5
PACRG	IFNLR1
SRSF12	C1QL2
CIBAR1	SPTSSB
HGSNAT	CHST13
DIPK1B	UGT3A2
PWWP3B	DCP2
ASB8	ZNF883
CHODL	ADAMTS16
MROH8	KCNG3
SAMD10	ZNF525
SOGA1	ZNF721
HECTD2	ANKRD24
FGFBP3	SYNPO2
BCDIN3D	RHOV
ZNF664	MPZL3
CFAP251	LDHD
TSPAN19	TMEM61
CFAP54	PLD5
A2M-AS1	APOBEC3F
FBXL14	TEX37
B3GLCT	KRTCAP3
ARMH4	ARHGAP27
FAM161B	RAB12
PIERCE2	SMIM14
VWA3A	SUSD3
ZFP90	SLC25A43
ZNF785	NRK
ZNF688	C2orf69
RTN4RL1	TRIML2
CFAP52	MS4A15
RUNDC1	FAM124A
SMIM17	JMJD1C
SIX5	UCMA
ZNF565	ADGRG5
ZNF583	VWDE
ZNF599	JAZF1
PROSER3	PRR15
SAMD11	ATXN7L1
MOB3C	CDHR3
NBPF12	FAM83B
ZNF362	IPMK
PDIK1L	SLC41A1
CFAP57	ZDHHC23
BTBD19	MCOLN2
DUSP18	RNF144B
TTC30B	NPNT
SLC16A14	SYT14
CCDC80	KANK3
XXYLT1	SGMS1
CNTN4	PYDC1
NKAIN2	STEAP2
CFAP206	D21S2088E
BMT2	BCL9L
AMOT	PGM2L1
FEZF1-AS1	CRACR2B
VPS37D	RASSF3
CFAP418	ZDHHC22
C8orf48	EXOC3L1
CLVS1	NPW
CAMSAP1	FADS6
MAMDC4	CAVIN1
AK8	IZUMO1
TTLL11	C1orf167
TSTD2	FAM102B
RIBC1	SYPL2
REM2	RPUSD3
MDGA2	GPRIN3
SAMD15	HLA-F-AS1
DNAAF4	EPHA1-AS1
FSIP1	ILDR1
C16orf82	RAB37
ZFP1	PPM1J
ANKFN1	SNAI3
ZNF497	ANKRD34B
ZNF709	SLC35D3
ZNF781	TSPAN33
ZNF540	TMEM249
DENND1B	VSIG1
HFM1	GOLGA6A
TTLL9	VSTM2B
LONRF2	ZNF850
CCDC138	NCCRP1
ADGRF3	PALM3
BBS12	FOXI3
DCLK2	ZNF860
ADGRA3	MACC1
LIX1	KLRG2
TXLNB	ECEL1P2
C6orf118	RBPMS2
ZNF467	CTU2
ZNF800	HCN1
STKLD1	GJC3
ZCCHC12	RTN4RL2
ARX	SLCO4C1
SSBP4	DPPA3
PPP1R18	RFLNB
ASXL1	CCDC172
AGO4	LHFPL4
EMX2OS	NRROS
DTX3	TMEM233
WDR90	NANOGP8
ZNF48	ZNF761
DZIP1L	CD164L2
TTC21A	COA6
CADM4	C2orf78
CFAP221	DPP10-AS1
VWA3B	BEND4
KCTD6	LAMTOR4
DHFR2	TNFRSF10A-DT
KLHDC8B	ALKAL1
CEP112	MAFA
CENPV	NCMAP
SAMD14	CHCHD10
SLC16A13	FOXL2NB
FBXO15	CRIP3
ZNF584	SMIM30
DNAH12	POT1-AS1
R3HCC1	RAB19
SLC44A5	VLDLR-AS1
AMER2	SERTM2
LRRC55	LCN10
CABCOCO1	LINC00545
ENKUR	EIF2AK4
ARMC3	ZYG11A
STOX1	LINC01123
ZNF25	TRIM6-TRIM34
CFAP53	TRIM72
DOK6	CKMT1A
FAM181B	ZNF876P
ZEB1-AS1	POU5F1P3
SLC16A9	MIR205HG
FAM13C	FLVCR1-DT
FAM171A1	FAM163B
EEF1AKMT1	PURPL
AK9	FNDC10
TDRD6	LINC00622
RSPH9	FAM83G
C6orf89	CCNI2
ZBTB12	POU5F1P4
KDM1B	SYNDIG1L
RBM24	C6orf132
RNF182	GOLGA6C
SP8	GOLGA6D
SDK1	GSTT2B
FOXK1	BOLA2B
THSD7A	SNORD17
MTURN	CAPN1-AS1
NAPEPLD	FAM72A
SCUBE3	ZNF878
SLC29A4	FHIP1A
MAPK15	SHISA9
CNPY4	PRCD
PELI3	MKRN2OS
FNDC5	TEX13C
CUTALP	TCF24
MSRB3	PCOLCE-AS1
METAP1D	LINC01405
LRRC43	ANKRD63
NIFK-AS1	LINC00605
TTLL10	MSC-AS1
TSGA10IP	CD24
CALHM5	PCED1B-AS1
CNIH2	MEF2B
CBARP	ERVMER34-1
CASC2	LINC02894
LRRC57	TMED7-TICAM2
DYNLT2B	LOC100310756
SDHAP1	NDUFV1-DT
NEGR1	C10orf95-AS1
CCDC96	LINC02582
PRSS33	CFAP58-DT
NPHP4	APELA
BRD3OS	MACC1-DT
MDGA1	MAP3K9-DT
NAP1L5	LINC00540
NUTM2E	LINC00665
KLHL35	SNHG16
TMEM80	TGFBR3L
ZNF740	LY75-CD302
DPY19L2	HSPE1-MOB4
KCNRG	LINC00562
GPR137C	MACC1-AS1
FAM181A-AS1	LINC00443
LINC00641	LINC-ROR
TEDC1	FOXD3-AS1
SLC24A5	LINC02067
PRTG	LNCPRESS1
CES4A	LINC01480
BRICD5	LINC01484
IL21R-AS1	LOC101928254
FBXL19-AS1	ZPLD2P
CCDC57	LOC101928371
RNF227	ZNF433-AS1
FAM171A2	SOCS3-DT
ZSCAN1	RHOXF1-AS1
SLC25A41	CCDC92B
RIIAD1	LOC101929563
SLC9C2	LOC101929748
NBPF15	GALNT7-DT
LEMD1-DT	AK6
RUSC1-AS1	LINC01108
RSPO1	C11orf98
FAM126B	LOC102723996
UNC80	LOC102724560
ZNF621	LOC102724594
C3orf70	LOC102724642
CYP4V2	KBTBD11-OT1
RNF175	LOC105371899
C4orf54	LINC02121
PPIL6	LINC02570
TPI1P2	LOC105376805
LINC02904	LOC105379252
CRB2	MIR5689HG
TMSB15B	MIR302CHG
TRARG1	EEF1AKMT4
MMAB	C19orf85
KRTAP5-AS1	HPAT5
B4GALNT4
CIBAR2
MSL1
LINC00667
ANKRD45
TMEM240
ARMH1
CYP27C1
LINC01115
KY
LPP-AS2
UNCX
NRBP2
ZNF517
WDR97
ZDHHC21
RTL5
NEXMIF
ZC3H12B
DCAF12L2
DCDC1
LRRC9
ZKSCAN2
ZSCAN22
RD3
BARHL2
NCKAP5
DUBR
RSPH4A
KIF24
IGFBPL1
CCDC160
CENPVL3
SLC35B2
NME9
ARPIN
GEN1
CFAP100
ZNF713
DPY19L2P2
CASTOR3
ZNF445
FBXW10B
NCR3LG1
TEX9
LRRC37A3
YJEFN3
B3GNT8
SFT2D2
PFN4
FAM228B
ANKRD36
CERKL
SIMC1
RN7SL2
CENPS
MALAT1
GRASLND
GPR153
ILDR2
SKIDA1
ENO4
CCDC184
SERP2
LINC01551
RTL1
C17orf100
BTBD17
ZNF324B
LINC02897
CCDC188
C2orf81
LEKR1
ARHGEF37
SAMD5
GTF2IRD2B
FEZF1
IER5L
LRRC10B
SKOR1
GDPGP1
ELFN1
SPRED3
CCDC187
SHC4
MIR1915HG
BMS1P1
MIR100HG
C17orf97
SOX9-AS1
LINC00511
LINC00683
LINC01801
FSIP2
C4orf48
C4orf3
ATP6V0E2-AS1
GOLGA7B
FIGNL2
CUEDC1
CTXN1
ANKHD1-EIF4EBP3
C10orf105
IDNK
DENND6B
LINC00863
HERC2P9
GOLGA8B
UNC13C
LOC440300
CCDC144NL-AS1
BAIAP2-DT
PRDM16-DT
UQCRHL
TRIM67
ODF3B
LINC03025
RP9P
LRRC24
RTL8B
TSPAN11
GALNTL6
RNF165
CLEC18B
SPRN
OBSCN-AS1
ZNF704
KC6
LOC642361
CIBAR1-DT
SMIM10L2B
LSP1P5
LINC00461
TMEM200C
CCDC154
NIPBL-DT
FAM227A
KIAA0895L
LINC00488
NUTM2A
NUTM2D
LOC728392
METTL24
C2orf92
CNTNAP3B
CCDC30
SLC35E2B
NBPF8
NUTM2B
CCDC175
DNAJC27-AS1
RGPD2
MORN2
LOC730101
TVP23A
ZBTB11-AS1
TMEM170B
FAM86JP
SRRM2-AS1
LYRM4-AS1
ZNF37BP
LOC100129503
SOD2-OT1
LINC02593
ATP6V1FNB
ZNF594-DT
ZNF316
CCDC183-AS1
ZNF503-AS2
EOLA1-DT
INSYN2B
FAM27E3
HERC2P7
EHBP1-AS1
KLLN
EPOP
FLJ16779
RASA4B
SMKR1
NBPF20
NPIPA5
B3GALT9
ZNF783
RNF213-AS1
ZEB2-AS1
RBM26-AS1
FGD5-AS1
SPDYE18
MAGI2-AS3
LINC00645
SOX1-OT
SIX3-AS1
LOC100506274
PANTR1
LINC00648
LIFR-AS1
PRKCZ-AS1
THEGL
LOC100506606
TSPOAP1-AS1
GAS1RR
LNC-LBCS
TMCC1-DT
LOC100507053
MELTF-AS1
MSANTD2-AS1
VIM-AS1
LINC02032
SDCBP2-AS1
LINC02984
CPB2-AS1
ARPC4-TTLL3
COMMD3-BMI1
BIVM-ERCC5
ARHGEF7-AS2
MRPS31P5
NPIPA8
PRMT5-DT
LOC101927480
LINC02202
SETBP1-DT
KBTBD11-AS1
ERICH6-AS1
MIR325HG
PDE6B-AS1
RAP2C-AS1
LOC101928728
LOC101928847
LINC00463
LOC101929004
PTPRD-AS1
PHC2-AS1
LOC101929759
HERPUD2-AS1
LINC01152
LINC01159
LOC102724055
LOC103344931
LOC105274304
SMCR2
LINC01894
LOC105376845
LOC105377224
LINC02609
UPK3BL2
LOC107984974
LOC107985177
LINC01833
ZNF710-AS1
BTG3-AS1
PNMA8C
C1orf232
LOC112268269
LOC112268389
LOC112268411
LOC112694756
DUS4L-BCAP29

## Sheet: Table S8
Table S8: Camera gene sets common to PTCHD_WT, SNV and trunc during neural induction
Term	p.value	p.adj	avg.logfc	avg.logfc.dir	direction	significance
GO_TELENCEPHALON_REGIONALIZATION	0.00227631	0.0298312	5.03089	4.65655	0.6	45.5509
GO_FOREBRAIN_REGIONALIZATION	6.45011e-05	0.00239509	4.0445	3.81271	0.6	58.1967
GO_FOREBRAIN_GENERATION_OF_NEURONS	0.00399283	0.0424342	2.99201	3.50164	1	21.9891
GO_CELL_PROLIFERATION_IN_FOREBRAIN	0.00114495	0.0192278	3.17387	3.28857	1	34.6042
GO_POSITIVE_REGULATION_OF_NEURAL_PRECURSOR_CELL_PROLIFERATION	0.00205219	0.027986	2.57737	2.82967	1	23.9312
GO_CENTRAL_NERVOUS_SYSTEM_NEURON_DIFFERENTIATION	0.00120698	0.0198396	2.39849	2.80192	1	21.2507
GO_NEURAL_PRECURSOR_CELL_PROLIFERATION	0.00356812	0.039772	2.60299	2.70704	0.6	21.2062
GO_NEURON_FATE_SPECIFICATION	0.0030044	0.0352745	3.5368	2.63131	0.2	27.6274
GO_RETINOIC_ACID_BINDING	0.00198719	0.0274526	2.57324	2.59404	0.2	13.9432
GO_CELL_DIFFERENTIATION_IN_SPINAL_CORD	0.00296903	0.0349925	2.74351	2.49469	0.6	20.6445
GO_FOREBRAIN_DEVELOPMENT	0.00168117	0.0248967	2.07854	2.3779	1	20.0599
GO_SPINAL_CORD_DEVELOPMENT	0.0001289	0.00413824	2.17581	2.30871	1	29.6357
GO_AXONAL_FASCICULATION	0.00118516	0.0195854	2.09024	2.20865	1	22.1985
GO_NEURON_FATE_COMMITMENT	0.000106986	0.00352657	2.98671	2.20526	0.2	38.7842
GO_CENTRAL_NERVOUS_SYSTEM_PROJECTION_NEURON_AXONOGENESIS	0.00361453	0.0399999	2.2473	2.19537	0.6	20.3618
GO_EMBRYONIC_CAMERA_TYPE_EYE_MORPHOGENESIS	0.00298752	0.0351433	2.93878	2.17921	0.2	23.3917
GO_POSITIVE_REGULATION_OF_NEUROBLAST_PROLIFERATION	0.00229122	0.0298312	2.18509	2.15173	0.6	20.4262
GO_SPINAL_CORD_PATTERNING	1.3682e-06	0.000112448	2.81398	2.13074	0.2	60.1185
GO_NEURON_PROJECTION_GUIDANCE	0.000915174	0.0162569	1.82624	2.02812	1	19.0608
GO_REGULATION_OF_NEUROBLAST_PROLIFERATION	0.00075117	0.0139464	2.29179	2.00816	0.2	25.3002
GO_NEURON_RECOGNITION	0.000544522	0.0114164	1.85682	1.95862	1	20.5512
GO_NEURONAL_CELL_BODY_MEMBRANE	0.000731217	0.0138369	1.85539	1.95841	1	12.4474
GO_CELL_FATE_COMMITMENT	0.000702961	0.0137122	2.44586	1.94221	0.2	24.621
GO_GLANDULAR_EPITHELIAL_CELL_DIFFERENTIATION	0.00330155	0.0376169	2.40214	1.92376	0.2	22.622
GO_POSITIVE_REGULATION_OF_SYNAPSE_ASSEMBLY	0.000329231	0.00777539	1.84882	1.92064	1	24.3337
GO_REGULATION_OF_SYNAPSE_ASSEMBLY	0.000685046	0.0134479	1.85575	1.91464	1	19.3442
GO_FRIZZLED_BINDING	0.00172161	0.0251046	2.51926	1.90315	0.2	24.292
GO_MICROTUBULE_DEPOLYMERIZATION	0.000616457	0.0123008	1.64821	1.90052	1	10.8184
GO_TONGUE_DEVELOPMENT	0.00230274	0.0298312	2.10752	1.88464	0.2	13.9276
GO_AXONEMAL_DYNEIN_COMPLEX_ASSEMBLY	0.000462404	0.0101073	1.77394	1.84296	1	18.6944
GO_ENTEROENDOCRINE_CELL_DIFFERENTIATION	0.00159495	0.0238631	2.61263	1.82211	0.2	26.4654
GO_DORSAL_VENTRAL_PATTERN_FORMATION	5.38604e-05	0.00207497	2.36765	1.82062	0.2	32.5908
GO_CILIUM_MOVEMENT	3.41712e-06	0.000228947	1.74741	1.81483	1	34.7811
GO_REGULATION_OF_SYNAPSE_ORGANIZATION	0.000881934	0.0158954	1.74044	1.79968	1	17.1489
GO_EMBRYONIC_CAMERA_TYPE_EYE_DEVELOPMENT	0.00284932	0.0340372	2.4184	1.79073	0.2	19.7951
GO_NEGATIVE_REGULATION_OF_MUSCLE_TISSUE_DEVELOPMENT	0.00090117	0.0161948	1.98452	1.78345	0.2	14.5469
GO_GLANDULAR_EPITHELIAL_CELL_DEVELOPMENT	0.000240536	0.00622851	2.29457	1.77378	0.2	24.1353
GO_SYNAPSE_ORGANIZATION	0.00419443	0.043747	1.60276	1.74147	1	11.6413
GO_METANEPHRIC_NEPHRON_DEVELOPMENT	0.000150842	0.00451355	2.58386	1.73791	0.2	30.1736
GO_INNER_EAR_MORPHOGENESIS	0.00290942	0.0344878	2.20995	1.73352	0.2	17.4912
GO_REGIONALIZATION	3.48838e-05	0.00144469	2.24623	1.73234	0.2	31.9436
GO_REGULATION_OF_ODONTOGENESIS	0.000105962	0.00352657	2.75656	1.71107	0.2	29.8692
GO_SYNAPSE_ASSEMBLY	0.00397543	0.0423954	1.61417	1.70863	1	12.3
GO_METANEPHROS_MORPHOGENESIS	0.000549213	0.0114758	2.42683	1.70827	0.2	23.7296
GO_ANTERIOR_POSTERIOR_PATTERN_SPECIFICATION	0.00500078	0.0496374	2.18448	1.67751	0.2	16.6754
GO_EAR_MORPHOGENESIS	0.00106534	0.0182409	2.18908	1.66906	0.2	20.3931
GO_AXONEME_ASSEMBLY	2.32381e-06	0.000170524	1.62717	1.65159	1	32.3647
GO_METANEPHRIC_NEPHRON_MORPHOGENESIS	0.00134715	0.0211294	2.48996	1.64743	0.2	23.3811
GO_MICROTUBULE_BUNDLE_FORMATION	2.79753e-05	0.00121436	1.51401	1.64629	1	23.9148
GO_CARTILAGE_DEVELOPMENT	6.2321e-05	0.00232816	2.06607	1.64608	0.2	24.0199
[truncated: 573 more rows]

## Sheet: Table S9
Table S9: Camera genesetDBDisease/Phenotype
[truncated: 201 more rows]

## Sheet: Table S10
Table S10: Camera genesetDBPathway
[truncated: 201 more rows]

[truncated: 3 more sheets: Table S11, Table S12, Table S13]
